# Supplementary material for: Overexpression of a Novel ERF-X-Type Transcription Factor, OsERF106MZ, Reduces Shoot Growth and Tolerance to Salinity Stress in Rice
Source: Rice (N Y). 2021 Sep 20;14:82. doi: 10.1186/s12284-021-00525-5 (PMC8452809; doi:10.1186/s12284-021-00525-5)
Supplement: Supplementary file 3 — Additional file 3. Data S1 OsERF106-related DEGs. [file 12284_2021_525_MOESM3_ESM.xlsx]

## Sheet: all DEGs
ProbeName	MSU_s LOC_Os IDs	RAP-DB 2010 ID	Corrected p-value	p-value	Fold change([OE-CK] vs [TNG67-CK])	Log Fold change([OE-CK] vs [TNG67-CK])	Absolute Fold change([OE-CK] vs [TNG67-CK])	Regulation([OE-CK] vs [TNG67-CK])	Fold change([OE-Salt] vs [TNG67-Salt])	Log Fold change([OE-Salt] vs [TNG67-Salt])	Absolute Fold change([OE-Salt] vs [TNG67-Salt])	Regulation([OE-Salt] vs [TNG67-Salt])	OE_CK1_1.txt:gProcessedSignal(raw)	OE_CK1_2.txt:gProcessedSignal(raw)	OE_CK2_1.txt:gProcessedSignal(raw)	OE_NaCl1_1.txt:gProcessedSignal(raw)	OE_NaCl1_2.txt:gProcessedSignal(raw)	OE_NaCl2_1.txt:gProcessedSignal(raw)	TNG67_CK1_1.txt:gProcessedSignal(raw)	TNG67_CK1_2.txt:gProcessedSignal(raw)	TNG67_CK2_1.txt:gProcessedSignal(raw)	TNG67_NaCl1_1.txt:gProcessedSignal(raw)	TNG67_NaCl1_2.txt:gProcessedSignal(raw)	TNG67_NaCl2_1.txt:gProcessedSignal(raw)	OE_CK1_1.txt:gProcessedSignal(normalized)	OE_CK1_2.txt:gProcessedSignal(normalized)	OE_CK2_1.txt:gProcessedSignal(normalized)	OE_NaCl1_1.txt:gProcessedSignal(normalized)	OE_NaCl1_2.txt:gProcessedSignal(normalized)	OE_NaCl2_1.txt:gProcessedSignal(normalized)	TNG67_CK1_1.txt:gProcessedSignal(normalized)	TNG67_CK1_2.txt:gProcessedSignal(normalized)	TNG67_CK2_1.txt:gProcessedSignal(normalized)	TNG67_NaCl1_1.txt:gProcessedSignal(normalized)	TNG67_NaCl1_2.txt:gProcessedSignal(normalized)	TNG67_NaCl2_1.txt:gProcessedSignal(normalized)
CUST_25521_Rice4x44kGene	LOC_Os01g01350	Os01g0103000	0.0194175	0.00458174	-6.04611	-2.59601	6.04611	down	-2.46318	-1.30052	2.46318	down	13.3332	4.23808	52.8317	12.5243	10.6895	31.0119	58.9481	92.5018	220	28.8098	42.4313	52.0099	-0.83997	-2.31923	0.253895	-1.18587	-1.35062	-0.754124	1.40091	1.64511	1.83669	0.130127	0.610941	-0.130127
CUST_39909_Rice4x44kGene	LOC_Os01g01940	Os01g0109500	7.39246e-05	7.9943e-08	4.83068	2.27223	4.83068	up	6.62449	2.72781	6.62449	up	459.228	321.098	829.739	307.886	339.478	703.398	78.733	94.938	264	54.51	52.105	91.2383	1.49942	1.1575	1.46035	0.666996	0.871704	0.982601	-0.948295	-1.08411	-0.666996	-1.71664	-1.85949	-2.086
CUST_35586_Rice4x44kGene	LOC_Os01g02060	Os01g0110800	0.00445774	0.00047955	-3.1299	-1.64612	3.1299	down	-1.49132	-0.576587	1.49132	down	166.957	108.559	398.713	94.8654	84.0289	317.372	400.11	637.239	1580	161.913	210.328	252.477	0.0928447	-0.353871	0.456207	-0.978282	-1.0895	-0.112403	1.45022	1.71583	1.96748	-0.0928447	0.20682	-0.564395
CUST_25696_Rice4x44kGene	LOC_Os01g02130	Os01g0111700	0.0238822	0.00615568	-4.49703	-2.16897	4.49703	down	-1.68609	-0.753678	1.68609	down	8.17516	8.11014	40.3959	24.819	39.7937	81.8394	43.9209	61.1084	165	67.4727	84.8093	69.3772	-2.14146	-1.97871	-0.729089	-0.794942	-0.0500636	0.0500641	0.380579	0.451213	0.825869	0.762083	1.01425	-0.310239
CUST_8778_Rice4x44kGene	LOC_Os01g02170	Os01g0112100	0.0343224	0.0102833	-3.42149	-1.77463	3.42149	down	-1.21163	-0.276951	1.21163	down	23.3959	11.8902	57.2717	35.4976	47.9472	120.605	67.669	80.4942	213	72.9713	65.2342	78.5954	-1.03869	-1.84089	-0.639637	-0.692832	-0.19532	0.19532	0.590006	0.434564	0.780093	0.460948	0.221491	-0.544418
CUST_21266_Rice4x44kGene	LOC_Os01g02370	Os01g0113900	0.00575443	0.000722804	-3.37815	-1.75623	3.37815	down	-7.83824	-2.97053	7.83824	down	22.1325	21.4663	51.7559	4.0543	6.71807	15.1672	78.5571	103.486	212	109.174	47.4616	39.341	-0.231617	-0.101429	0.101429	-2.93586	-2.14349	-1.90878	1.69242	1.6842	1.66047	1.92934	0.649787	-0.655666
CUST_39575_Rice4x44kGene	LOC_Os01g02770	Os01g0117100	0.0178399	0.00403616	-1.13077	-0.17731	1.13077	down	-2.06145	-1.04366	2.06145	down	127.142	108.786	184.441	49.6366	54.4159	96.2104	115.885	176.425	328	158.813	114.42	128.371	0.203236	0.152562	-0.152562	-1.40934	-1.21293	-1.33089	0.165944	0.366476	0.202747	0.38269	-0.168053	-1.03681
CUST_13030_Rice4x44kGene	LOC_Os01g03180	Os01g0122000	0.023648	0.00607212	-1.4956	-0.580728	1.4956	down	-3.16113	-1.66044	3.16113	down	218.045	190.236	282.551	221.996	162.715	204.087	245.101	348.313	835	456.286	340.656	1535.15	-0.132602	-0.155164	-0.651231	-0.362302	-0.746704	-1.35999	0.132602	0.233781	0.436804	0.791271	0.291894	1.42916
CUST_28307_Rice4x44kGene	LOC_Os01g03330	Os01g0124100	0.0266834	0.0072271	3.66606	1.87423	3.66606	up	2.96789	1.56944	2.96789	up	481.97	935.511	839.997	2951.82	1228.02	1801.59	78.5037	264.521	673	346.134	520.435	1420.97	0.0455365	1.17662	-0.0455365	2.40452	1.20303	0.815846	-2.47612	-1.1294	-0.840544	-0.573514	-0.062882	0.351477
CUST_39141_Rice4x44kGene	LOC_Os01g03340	Os01g0124200	0.0302855	0.00861069	2.32964	1.22011	2.32964	up	1.10656	0.146086	1.10656	up	21785.8	35864.1	35580.3	75060.3	43477.8	55974.5	7807.85	12961.7	39500	31294.9	50258.3	87830.1	-0.305269	0.58816	-0.490092	1.22379	0.4998	-0.0758362	-1.6892	-1.36378	-0.814547	0.0758362	0.681514	0.452143
CUST_16088_Rice4x44kGene	LOC_Os01g03360	Os01g0124401	0.00294766	0.000245101	1.85302	0.889879	1.85302	up	-2.00134	-1.00097	2.00134	down	299.69	498.625	1001.66	1439.63	1114.86	2388.93	210.325	225.947	900	1621.1	2207.41	8801.04	-1.30613	-0.39737	-0.457799	0.702415	0.39737	0.556742	-1.72052	-2.02299	-1.08742	0.987858	1.35549	2.31608
CUST_19149_Rice4x44kGene	LOC_Os01g03390	Os01g0124650	0.0120854	0.00225351	3.03741	1.60284	3.03741	up	1.04075	0.0576178	1.04075	up	5883.57	7852.23	15050.6	12839.7	11040.5	34009.6	1678.1	2732	9840	9610.12	9517.35	47912.8	-0.520549	0.0701375	-0.0580115	0.349694	0.195662	0.878677	-2.23396	-1.93666	-1.14633	0.0458741	-0.0458741	1.25118
CUST_23506_Rice4x44kGene	LOC_Os01g03490	Os01g0125600	0.0425032	0.0138308	-4.39024	-2.1343	4.39024	down	-2.11212	-1.07869	2.11212	down	284.011	79.3818	542.247	237.271	124.956	501.649	869.548	1215.13	1780	492.131	641.478	454.865	-0.0202432	-1.68504	0.0202432	-0.535261	-1.39659	-0.331462	1.69053	1.76747	1.25987	0.631414	0.936017	-0.594671
CUST_31368_Rice4x44kGene	LOC_Os01g03710	Os01g0127900	0.0141788	0.00286462	1.50519	0.589946	1.50519	up	2.77169	1.47077	2.77169	up	94.1975	107.056	174.435	802.053	789.439	914.613	52.1278	67.8907	265	134.643	159.481	1297.83	-0.366408	-0.00753236	-0.369993	2.46792	2.50883	1.78104	-1.12359	-1.14826	-0.241921	0.00753236	0.174026	2.16394
CUST_6150_Rice4x44kGene	LOC_Os01g03720	Os01g0128000	0.00654493	0.000878104	-1.04503	-0.0635486	1.04503	down	2.98349	1.577	2.98349	up	16.4928	19.2867	47.7041	77.218	86.3633	242.589	14.5226	26.5692	81.6	29.7216	26.0041	80.764	-0.674003	-0.273952	-0.0342388	1.29749	1.52276	2.07266	-0.761079	-0.295458	0.264989	0.0342383	-0.236288	0.363957
CUST_36959_Rice4x44kGene	LOC_Os01g03870	Os01g0129500	0.0490604	0.0167767	2.31802	1.21289	2.31802	up	1.28199	0.358382	1.28199	up	113.099	117.94	357.63	281.289	222.954	706.197	45.3034	53.3695	288	129.817	205.697	806.623	-0.439245	-0.2045	0.329122	0.619614	0.348093	1.07129	-1.66268	-1.83212	-0.458505	-0.381793	0.2045	1.14115
CUST_5552_Rice4x44kGene	LOC_Os01g03940	Os01g0130200	0.00313157	0.000269974	-3.11024	-1.63703	3.11024	down	-3.48613	-1.80163	3.48613	down	200.008	173.714	223.981	132.999	152.037	261.487	577.672	770.018	957	635.696	459.318	786.141	-0.360406	-0.38947	-1.0896	-1.20466	-0.947865	-1.10567	1.26624	1.27505	0.53031	1.16643	0.619838	0.360406
CUST_1217_Rice4x44kGene	LOC_Os01g04170	Os01g0133200	0.0142713	0.00288902	-2.73796	-1.4531	2.73796	down	-3.73947	-1.90283	3.73947	down	63.1094	42.2591	177.947	13.5397	24.6406	34.1681	108.471	145.771	1120	102.017	74.1389	80.7571	-0.0065918	-0.410908	0.59641	-2.48286	-1.55523	-2.02375	0.871243	0.89181	2.77516	0.544847	0.0065918	-0.904776
CUST_838_Rice4x44kGene	LOC_Os01g04200	Os01g0133500	0.00118245	4.74791e-05	1.02668	0.0379829	1.02668	up	2.22844	1.15604	2.22844	up	250.45	200.367	394.679	1269.6	1708.02	1527.07	221.288	293.111	513	510.789	583.776	1028.29	-0.391866	-0.539463	-0.62822	1.69431	2.18605	1.08435	-0.474009	-0.474317	-0.725172	0.494902	0.609837	0.391866
CUST_5094_Rice4x44kGene	LOC_Os01g04220	Os01g0133700	0.00141257	6.78322e-05	1.71363	0.777055	1.71363	up	4.40442	2.13895	4.40442	up	4.20827	3.84163	10.4893	58.3567	95.4137	75.5608	2.17832	2.53387	11.1	10.2796	10.3209	47.5578	-0.750092	-0.707321	-0.324989	2.7879	3.56098	2.2843	-1.60365	-1.79135	-0.718573	0.396964	0.324989	1.49437
CUST_21135_Rice4x44kGene	LOC_Os01g04230	Os01g0133900	0.0202638	0.00487128	-2.85007	-1.511	2.85007	down	1.29834	0.376664	1.29834	up	642.882	296.142	589.567	1205.19	1070.69	1468.25	1113.58	1226.16	3460	637.87	770.061	1805.88	-0.147838	-1.09183	-1.16525	0.503193	0.396254	-0.0883174	0.741197	0.474311	0.912564	-0.300568	-0.106612	0.0883174
CUST_4989_Rice4x44kGene	LOC_Os01g04380	Os01g0136200	0.00651723	0.000872702	1.64259	0.715974	1.64259	up	2.0237	1.017	2.0237	up	44.4659	28.3863	64.7862	144.388	334.601	1031.45	18.5426	19.3699	93.4	112.175	107.143	512.618	-0.524786	-0.998018	-0.874315	0.91878	2.19506	2.8791	-1.69019	-2.03304	-0.821808	0.668749	0.524786	1.74841
CUST_13449_Rice4x44kGene	LOC_Os01g04600	Os01g0138600	0.00351354	0.000329776	-2.19201	-1.13225	2.19201	down	-2.41791	-1.27376	2.41791	down	152.077	119.476	295.442	156.754	213.35	335.895	288.203	370.755	962	543.973	442.365	676.183	-0.597644	-0.771442	-0.532088	-0.809549	-0.301049	-0.586386	0.421096	0.378644	0.695847	1.09965	0.7236	0.301049
CUST_21039_Rice4x44kGene	LOC_Os01g04690	Os01g0139900	0.00924914	0.00150781	-1.07182	-0.100057	1.07182	down	-2.92852	-1.55017	2.92852	down	14.47	12.7853	51.2917	26.7219	22.7557	49.4642	16.2293	19.742	66.3	90.0183	79.5766	108.059	-0.635358	-0.639657	0.297785	-0.0060091	-0.174019	0.00600958	-0.37337	-0.496529	0.192841	1.86036	1.60473	1.01141
CUST_38334_Rice4x44kGene	LOC_Os01g04920	Os01g0142300	0.00715723	0.0010146	-1.22604	-0.294011	1.22604	down	-2.51928	-1.33301	2.51928	down	518.392	302.73	538.416	66.6115	99.8756	204.106	478.736	696.566	849	266.531	316.544	263.694	0.884334	0.2826	0.0464978	-2.33147	-1.68333	-1.59234	0.865977	1.00118	0.228311	-0.216844	-0.0464978	-1.34476
CUST_10115_Rice4x44kGene	LOC_Os01g05470	Os01g0147700	0.0426166	0.0138778	-3.29979	-1.72238	3.29979	down	-2.88349	-1.52782	2.88349	down	3.468	3.19707	12.1157	5.97941	3.15067	17.208	14.0818	22.6604	27.5	25.3892	16.41	19.1151	-1.19379	-1.13686	-0.281597	-0.663494	-1.52406	-0.0148349	0.924321	1.20483	0.425725	1.53682	0.829417	0.0148349
CUST_27199_Rice4x44kGene	LOC_Os01g05540	Os01g0148500	0.00695703	0.000971338	-6.95429	-2.7979	6.95429	down	-4.54648	-2.18475	4.54648	down	13.8874	10.7451	12.6854	39.0545	40.1988	59.7173	70.9678	130.479	125	199.722	323.264	139.835	-1.57194	-1.76776	-2.59506	-0.335837	-0.230392	-0.599521	0.8779	1.35065	0.230392	2.13277	2.74973	0.506011
CUST_28437_Rice4x44kGene	LOC_Os01g06060	Os01g0153800	0.010407	0.00179922	-2.70073	-1.43335	2.70073	down	-1.31185	-0.391605	1.31185	down	16.4737	14.1525	60.665	10.7497	2.55084	14.7583	47.2806	65.7285	163	8.03868	13.6786	8.51396	0.266139	0.221301	1.25432	-0.605342	-2.61681	-1.02445	1.88367	1.95311	2.20502	-0.910439	-0.221301	-1.94005
CUST_33996_Rice4x44kGene	LOC_Os01g06080	Os01g0154000	0.000657	1.47658e-05	1.56142	0.642856	1.56142	up	5.12812	2.35843	5.12812	up	5.25558	3.19329	17.7436	310.914	306.11	356.765	2.63685	3.11767	17.3	37.7947	36.572	186.651	-1.72124	-2.26577	-0.858381	3.90967	3.95099	3.23179	-2.61982	-2.784	-1.37014	0.98358	0.858381	2.17519
CUST_19094_Rice4x44kGene	LOC_Os01g06150	Os01g0154600	0.00483673	0.000548454	-2.75995	-1.46464	2.75995	down	-2.96401	-1.56755	2.96401	down	58.5893	40.9192	71.7741	25.4638	32.808	53.7405	112.816	175.072	333	116.343	103.188	99.784	0.171791	-0.171791	-0.427898	-1.286	-0.856624	-1.08479	1.21351	1.44165	1.31086	1.02003	0.769168	-0.313956
CUST_35910_Rice4x44kGene	LOC_Os01g06310	Os01g0155800	0.00686642	0.000949324	8.35998	3.0635	8.35998	up	-2.19796	-1.13617	2.19796	down	104.678	40.5284	39.1074	393.067	1022.41	735.344	4.73907	2.99282	36.4	3103.15	2526.87	410.055	-0.357969	-1.55265	-2.67093	1.29524	2.73814	1.32254	-4.72672	-5.79566	-3.24966	4.3903	4.01616	0.357969
CUST_16444_Rice4x44kGene	LOC_Os01g06340	Os01g0156300	0.000427124	4.91016e-06	2.79073	1.48064	2.79073	up	5.11985	2.3561	5.11985	up	294.419	308.4	554.378	527.11	391.5	797.338	105.386	127.243	314	75.2656	117.888	141.588	0.637425	0.878633	0.65791	1.22205	0.856743	0.942797	-0.748302	-0.882238	-0.637425	-1.47182	-0.902219	-1.67267
CUST_5768_Rice4x44kGene	LOC_Os01g06510	Os01g0158500	0.00434712	0.000463172	25.3549	4.6642	25.3549	up	19.412	4.27887	19.412	up	71.2374	64.7369	134.865	134.579	71.2687	508.939	2.33946	3.43209	8.64	3.24258	3.43731	61.3493	0.830349	0.866579	0.858648	1.49248	0.639159	2.53518	-4.00158	-3.8545	-3.58093	-3.76851	-3.76213	-0.639159
CUST_36678_Rice4x44kGene	LOC_Os01g06740	Os01g0160800	0.00283163	0.000227509	3.83197	1.93809	3.83197	up	3.19978	1.67797	3.19978	up	2247.49	1889.57	2752.22	12302.3	13997.7	23551.1	338.319	457.484	2440	2025.49	3717.18	16847.5	0.0379887	-0.0379887	-0.562244	2.23492	2.48497	2.29545	-2.59741	-2.56791	-1.21119	-0.253493	0.544692	1.69022
CUST_30850_Rice4x44kGene	LOC_Os01g06790	Os01g0161300	0.0341136	0.0101799	1.14743	0.19841	1.14743	up	4.99113	2.31937	4.99113	up	2.67818	3.85366	6.69984	15.2587	18.5993	25.0483	6.67534	3.80071	3.28	3.76332	2.98395	5.21702	-0.389835	0.309417	0.0405226	1.86487	2.21427	1.7036	1.02421	-0.194197	-1.46514	-0.0405216	-0.453058	-0.681781
CUST_1064_Rice4x44kGene	LOC_Os01g07560	Os01g0170300	0.00443733	0.000476462	-2.19512	-1.1343	2.19512	down	-2.32183	-1.21526	2.32183	down	382.924	199.672	469.446	223.57	146.84	451.55	600.296	787.565	1460	352.733	509.022	1058.91	0.12996	-0.635188	-0.468653	-0.901979	-1.44468	-0.764164	0.875031	0.860926	0.693054	-0.12996	0.321438	0.343494
CUST_40005_Rice4x44kGene	LOC_Os01g08020	Os01g0175600	0.0314856	0.00910808	-1.18496	-0.244841	1.18496	down	-2.03094	-1.02215	2.03094	down	650.919	631.865	911.102	218.191	209.174	310.805	864.838	1016.07	1290	390.642	791.18	393.962	0.394151	0.525567	-0.0132284	-1.43834	-1.43545	-1.80427	0.900558	0.727227	0.0132284	-0.483916	0.456488	-1.58419
CUST_18978_Rice4x44kGene	LOC_Os01g08110	Os01g0176200	0.0051939	0.000611088	2.70323	1.43469	2.70323	up	1.67585	0.744895	1.67585	up	147.334	167.181	162.404	450.13	377.756	488.146	41.8646	72.6805	121	202.834	298.521	298.444	-0.159888	0.196711	-0.911907	1.19576	1.00666	0.436388	-1.87872	-1.48871	-1.81171	0.159888	0.639663	-0.395433
CUST_300_Rice4x44kGene	LOC_Os01g08140	Os01g0176400	0.0165844	0.00363125	-2.11517	-1.08077	2.11517	down	-2.33514	-1.22351	2.33514	down	159.634	106.124	376.818	82.9726	81.0961	243.751	366.959	527.861	567	245.776	277.751	313.483	-0.173295	-0.588028	0.173295	-1.37296	-1.34218	-0.694603	1.12402	1.24272	0.287545	0.307848	0.406539	-0.453591
CUST_40984_Rice4x44kGene	LOC_Os01g08260	Os01g0177900	0.0177466	0.00400515	-2.59392	-1.37514	2.59392	down	-1.60764	-0.684949	1.60764	down	642.811	261.407	1232.56	340.752	261.216	938.822	1383.89	1720.62	2760	519.514	780.146	877.821	0.224335	-0.899485	0.271012	-0.946944	-1.26664	-0.361159	1.42705	1.33542	0.958791	-0.224335	0.284491	-0.580053
CUST_27008_Rice4x44kGene	LOC_Os01g08520	Os01g0180400	0.0102663	0.00176504	-2.84752	-1.50971	2.84752	down	-1.20849	-0.273206	1.20849	down	73.642	30.9102	92.7476	180.17	113.428	343.067	161.068	175.23	314	176.486	217.97	329.604	-0.924743	-2.00291	-1.48448	0.110404	-0.493386	0.163195	0.300783	0.0165312	-0.200325	0.194772	0.421589	-0.0165312
CUST_6108_Rice4x44kGene	LOC_Os01g08770	Os01g0183100	0.0447392	0.0148003	-2.15561	-1.1081	2.15561	down	-1.21292	-0.27848	1.21292	down	104.232	82.4981	333.675	99.8178	84.9209	281.99	240.417	326.33	666	161.117	161.155	168.326	-0.356675	-0.519768	0.429451	-0.674715	-0.844109	-0.0527813	0.945519	0.980479	0.951301	0.130193	0.0527813	-0.919139
CUST_16845_Rice4x44kGene	LOC_Os01g08780	Os01g0183300	0.0202477	0.00486665	-1.67381	-0.743136	1.67381	down	-2.02687	-1.01925	2.02687	down	76.0189	57.5507	142.184	129.725	147.402	287.206	109.685	139.341	347	222.876	192.747	1090.77	-0.69445	-0.921699	-0.683639	-0.179029	0.0690541	0.0912557	-0.0690541	-0.129637	0.128311	0.715924	0.428639	1.89448
CUST_6865_Rice4x44kGene	LOC_Os01g08860	Os01g0184100	0.00135247	6.17276e-05	1.46782	0.553678	1.46782	up	2.61276	1.38557	2.61276	up	2679.16	3535.47	7736.28	62493.7	80443.8	96319.5	1523.89	2159.77	12800	15926.5	20020.3	87244.6	-1.65934	-1.08495	-1.022	2.62891	3.05696	2.37668	-2.37691	-2.27962	-0.770798	0.770798	1.02308	2.11195
CUST_2762_Rice4x44kGene	LOC_Os01g09020	Os01g0185400	0.00469542	0.000521784	1.5137	0.598078	1.5137	up	2.16147	1.11201	2.16147	up	1183.79	1254.1	1984.59	7498.86	7223.47	9097.59	697.014	1160.11	1910	1836.05	2281.43	11937.6	-0.374631	-0.11712	-0.521721	2.03302	2.04282	1.43549	-1.04233	-0.713159	-1.05222	0.11712	0.3527	1.70547
CUST_7324_Rice4x44kGene	LOC_Os01g09080	Os01g0185900	0.0370744	0.0114299	2.32382	1.2165	2.32382	up	5.91358	2.56403	5.91358	up	109.72	108.763	235.459	396.214	51.6476	191.288	52.0334	45.4862	172	18.847	30.9102	33.2934	0.849513	1.01115	1.05864	2.44636	-0.429365	0.519483	-0.130349	-0.730189	0.13035	-1.83334	-1.19735	-2.12492
CUST_39603_Rice4x44kGene	LOC_Os01g09280	Os01g0187900	0.000223607	9.61989e-07	2.78089	1.47555	2.78089	up	1.57819	0.658271	1.57819	up	632.418	654.518	1352.23	1373.15	1263.55	2560.88	209.078	286.486	790	713.359	887.346	1829.81	-0.213851	0.00998068	-0.00998068	0.649085	0.592856	0.671885	-1.71423	-1.66564	-1.26062	-0.18154	0.0555749	0.0649772
CUST_1306_Rice4x44kGene	LOC_Os01g09370	Os01g0188900	0.00269058	0.000208438	-1.81735	-0.861834	1.81735	down	-2.04577	-1.03265	2.04577	down	690.323	608.097	1211.77	625.375	756.551	1090.28	1266.41	1760.37	2490	1334.1	1337.82	2535.63	-0.241529	-0.250223	-0.322269	-0.639688	-0.301188	-0.714129	0.730329	0.799626	0.241529	0.567558	0.49382	0.381556
CUST_5843_Rice4x44kGene	LOC_Os01g09460	Os01g0190400	0.0085331	0.00132655	2.36625	1.2426	2.36625	up	1.76994	0.823704	1.76994	up	39.7481	42.3265	72.8402	75.4766	74.4753	136.997	20.6631	20.8142	39.1	50.9173	53.3565	52.3829	-0.102792	0.162159	-0.12146	0.566743	0.611259	0.55044	-0.950168	-1.34548	-1.49425	0.113038	0.102792	-0.958501
CUST_3320_Rice4x44kGene	LOC_Os01g09550	Os01g0191300	0.00185702	0.000109054	-2.13402	-1.09357	2.13402	down	-2.37768	-1.24956	2.37768	down	313.938	243.559	476.204	307.823	280.144	623.676	660.461	832.569	1170	761.092	745.374	1305.81	-0.265107	-0.457036	-0.556521	-0.549092	-0.621241	-0.406739	0.904341	0.832609	0.265107	0.871047	0.763187	0.537366
CUST_1303_Rice4x44kGene	LOC_Os01g09620	Os01g0192000	0.0167545	0.00368554	-1.41373	-0.499506	1.41373	down	-2.7598	-1.46456	2.7598	down	952.875	1050.28	3376.58	985.635	1103.88	2742.96	1591.59	2345.56	4650	2798.59	2620.18	8766.13	-0.877846	-0.563161	0.0548406	-1.08469	-0.857446	-0.48442	-0.0412793	0.112351	0.0412793	0.535055	0.362267	1.06982
CUST_33021_Rice4x44kGene	LOC_Os01g10140	Os01g0198000	0.000502556	7.01913e-06	-1.45293	-0.538963	1.45293	down	-2.13165	-1.09197	2.13165	down	21.6881	22.9037	47.5085	43.8718	46.9523	86.8247	33.2122	39.2308	101	101.357	80.1305	218.559	-0.806209	-0.553253	-0.567442	-0.0454268	0.11626	0.0630426	-0.0949421	-0.260502	0.0454268	1.27682	0.860047	1.27292
CUST_32639_Rice4x44kGene	LOC_Os01g10280	Os01g0199900	0.00281768	0.000225139	-2.53429	-1.34158	2.53429	down	-2.32609	-1.21791	2.32609	down	435.945	377.46	1103.67	348.371	333.365	819.209	1258.48	1541.71	2770	1063.69	920.478	1253.13	-0.358486	-0.392035	0.0890923	-0.937617	-0.937353	-0.580353	1.26743	1.15445	0.941436	0.786929	0.500558	-0.0890923
CUST_37740_Rice4x44kGene	LOC_Os01g10370	Os01g0200600	0.00833656	0.00128195	1.65	0.722465	1.65	up	7.20645	2.84929	7.20645	up	2.6901	2.55721	10.2141	177.941	85.7558	169.946	2.13706	2.47344	5.38	19.5872	3.24914	111.567	-0.566751	-0.465565	0.465564	5.22524	4.23593	4.28257	-0.802331	-0.997269	-0.934549	2.15599	-0.513548	3.55343
CUST_18190_Rice4x44kGene	LOC_Os01g10490	Os01g0201600	0.024264	0.00629697	-11.985	-3.58315	11.985	down	-3.74274	-1.90409	3.74274	down	186.568	23.5742	290.096	20.7155	7.35639	162.319	853.049	1173.26	3990	26.5595	138.422	361.459	0.474809	-2.33534	0.21912	-2.95172	-4.38158	-0.858018	2.76419	2.81818	3.52568	-2.47904	-0.175017	0.175017
CUST_39207_Rice4x44kGene	LOC_Os01g10504	Os01g0201700	0.0165265	0.00361247	-1.50424	-0.589032	1.50424	down	-2.29048	-1.19565	2.29048	down	28.9947	27.7746	65.2939	49.0205	49.8655	51.5675	45.1968	60.4991	119	94.326	115.523	142.436	-0.629893	-0.517637	-0.351248	-0.127903	-0.039464	-0.931169	0.106996	0.121858	0.039464	0.930537	1.14523	0.412647
CUST_14453_Rice4x44kGene	LOC_Os01g10890	Os01g0206700	0.00189685	0.000113504	-2.33041	-1.22059	2.33041	down	-2.46101	-1.29925	2.46101	down	772.316	741.499	1426.04	826.099	597.453	1511.31	2049.98	2320.62	3950	2001.81	1401.02	4062.1	-0.377775	-0.262244	-0.385542	-0.536259	-0.939964	-0.541188	1.12703	0.900098	0.609071	0.854829	0.262244	0.76327
CUST_752_Rice4x44kGene	LOC_Os01g10900	Os01g0206800	0.0232272	0.00591095	-2.56812	-1.36071	2.56812	down	-2.08289	-1.05859	2.08289	down	16.8077	16.8729	43.6947	27.0713	23.671	52.5855	62.8823	77.204	78.6	69.2204	54.8044	82.2489	-0.68563	-0.505761	-0.199808	-0.253594	-0.383451	-0.172036	1.31436	1.20455	0.172035	1.21501	0.800351	0.351328
CUST_3813_Rice4x44kGene	LOC_Os01g11210	Os01g0210300	0.00210623	0.000136365	-2.02935	-1.02102	2.02935	down	-1.79899	-0.847185	1.79899	down	103.707	60.2474	215.626	31.7949	27.2446	87.9227	175.628	239.338	487	48.4506	91.5085	102.482	0.504504	-0.10477	0.668002	-1.45675	-1.6158	-0.865659	1.36096	1.40166	1.36816	-0.734868	0.10477	-0.766558
CUST_36704_Rice4x44kGene	LOC_Os01g11350	Os01g0211800	0.0025815	0.000192808	-3.66947	-1.87557	3.66947	down	-1.2173	-0.28369	1.2173	down	82.7329	38.885	154.523	61.2415	53.2349	108.561	237.281	326.167	577	45.8159	91.8902	155.388	0.20616	-0.708812	0.214936	-0.4834	-0.621753	-0.533811	1.82268	1.87586	1.64045	-0.787892	0.138417	-0.138417
CUST_35827_Rice4x44kGene	LOC_Os01g11550	Os01g0213800	0.000633953	1.34957e-05	-7.81879	-2.96695	7.81879	down	-4.14257	-2.05053	4.14257	down	152.728	74.74	271.344	128.42	88.0355	211.395	709.818	1053.36	3600	354.281	489.874	1003.11	-0.536247	-1.39298	-0.599601	-1.04194	-1.52287	-1.19922	1.7767	1.94034	2.65497	0.536247	0.926009	0.925281
CUST_27710_Rice4x44kGene	LOC_Os01g11570	Os01g0214200	0.000487585	6.70194e-06	1.26707	0.341492	1.26707	up	2.74764	1.45819	2.74764	up	346.72	438.069	609.37	1923.18	1666.15	3141.67	258.542	369.89	865	740.802	578.06	1161.25	-0.50079	0.0108709	-0.579759	1.71525	1.57206	1.54695	-0.827706	-0.716841	-0.549606	0.453088	0.0174646	-0.0108709
CUST_20851_Rice4x44kGene	LOC_Os01g11600	Os01g0214500	0.000663137	1.50596e-05	2.20649	1.14175	2.20649	up	1.43329	0.519333	1.43329	up	1214.76	1653.16	2730.33	12150.3	10380.5	12099.9	552.1	853.197	1970	4567.11	5704.23	20385.9	-1.194	-0.575171	-0.918113	1.87263	1.7093	0.990304	-2.23522	-2.0131	-1.86422	0.575171	0.818165	1.62091
CUST_3231_Rice4x44kGene	LOC_Os01g11620	Os01g0214600	0.0114414	0.00206969	-2.01145	-1.00824	2.01145	down	-3.80063	-1.92624	3.80063	down	3989.78	3550.89	10991.7	2539.97	1441.35	7093.8	11307.5	11916.2	17100	9472.25	11006.9	14012.4	-0.563964	-0.557817	0.00555754	-1.47107	-2.22467	-0.865665	1.03539	0.705199	0.167907	0.541996	0.680868	-0.00555754
CUST_8464_Rice4x44kGene	LOC_Os01g11910	Os01g0218100	0.00151471	7.71654e-05	5.05393	2.33741	5.05393	up	2.57368	1.36384	2.57368	up	28.2598	17.4203	56.4183	146.732	165.156	390.093	3.06584	4.35468	29.3	44.6105	59.3553	214.591	-0.311047	-0.834751	-0.206148	1.80971	2.04414	2.344	-3.41899	-3.31853	-1.62664	0.206148	0.540388	1.3598
CUST_22112_Rice4x44kGene	LOC_Os01g12430	Os01g0224000	0.0129865	0.00251322	1.43311	0.519147	1.43311	up	2.1286	1.08991	2.1286	up	7.03475	6.63187	5.60925	53.8652	39.2455	51.195	6.01247	2.63582	10.2	9.44571	19.6785	61.859	-0.186458	-0.0972638	-1.40566	2.49472	2.10168	1.54503	-0.316543	-1.91208	-1.0182	0.0972638	1.0784	1.69604
CUST_37781_Rice4x44kGene	LOC_Os01g12440	Os01g0224100	0.0337719	0.0100362	-3.28212	-1.71463	3.28212	down	-1.37839	-0.462986	1.37839	down	7.65675	2.52501	18.6129	20.1258	31.4125	62.2515	13.487	20.9668	81.8	37.1459	55.5571	51.1752	-1.31532	-2.74149	-0.926342	-0.17669	0.529388	0.576031	-0.402103	-0.171398	0.73423	0.821638	1.32465	0.171398
CUST_40848_Rice4x44kGene	LOC_Os01g12460	Os01g0224200	0.0327417	0.00963616	-2.76858	-1.46915	2.76858	down	2.6529	1.40757	2.6529	up	11.6371	10.6151	33.708	179.968	186.281	347.573	18.3436	24.3277	360	42.1897	60.8344	249.161	-1.94185	-1.90018	-1.3	1.75349	1.86701	1.82672	-1.18885	-1.18735	1.64161	-0.225122	0.225122	1.22451
CUST_31034_Rice4x44kGene	LOC_Os01g12520	Os01g0225000	0.00174362	9.82546e-05	2.09563	1.06738	2.09563	up	2.65646	1.4095	2.65646	up	76.1882	152.568	322.924	3088.58	2655.53	5390.57	52.4816	83.1125	170	446.994	875.887	6172.68	-1.80111	-0.62502	-0.610069	3.28452	3.13036	3.21167	-2.24241	-1.98498	-2.01096	0.610069	1.50281	3.28516
CUST_33495_Rice4x44kGene	LOC_Os01g12650	Os01g0226300	0.00688677	0.000954211	-2.35673	-1.23679	2.35673	down	-1.53294	-0.6163	1.53294	down	1598.33	815.031	2725.85	1089.31	853.957	2025.83	2692.09	3714.88	8450	1539.9	2043.3	2210.68	0.158767	-0.638593	0.0363975	-0.64999	-0.937385	-0.631231	1.00738	1.06614	1.19341	-0.0363975	0.293915	-0.627223
CUST_22166_Rice4x44kGene	LOC_Os01g12820	Os01g0228500	0.0113567	0.00204776	1.51322	0.597625	1.51322	up	3.16243	1.66104	3.16243	up	85.1456	101.261	306.895	1095.2	1092.77	2025.46	61.974	75.94	295	173.008	213.783	2123.39	-0.919313	-0.49496	0.0379143	2.5102	2.57078	2.52091	-1.28113	-1.39376	-0.494346	-0.0379143	0.189635	2.46706
CUST_27447_Rice4x44kGene	LOC_Os01g13100	Os01g0231900	0.00775682	0.0011399	2.18405	1.127	2.18405	up	1.94869	0.962507	1.94869	up	3532.94	3160.56	4279.79	3220.66	3363.98	5368	1428.54	2077.56	2810	1666.99	1712	2821.83	0.845596	0.859186	0.229754	0.45648	0.583072	0.317163	-0.364275	-0.229754	-0.852446	-0.379468	-0.41878	-0.73256
CUST_6073_Rice4x44kGene	LOC_Os01g13280	Os01g0233900	0.000402165	4.35851e-06	2.22128	1.15139	2.22128	up	2.4566	1.29666	2.4566	up	192.295	174.553	307.301	1355.21	1556.87	1936.04	77.5638	91.1573	242	338.921	532.82	1563.43	-0.355405	-0.320787	-0.571586	2.20611	2.47003	1.84436	-1.56881	-1.74167	-1.39146	0.320787	0.895731	1.414
CUST_38667_Rice4x44kGene	LOC_Os01g13530	Os01g0236400	0.0163034	0.00353763	-6.46465	-2.69257	6.46465	down	-3.51144	-1.81206	3.51144	down	27.0863	7.22571	75.0841	22.22	11.4724	35.4819	121.305	164.377	362	68.3039	90.7241	64.7558	-0.290977	-2.02305	0.287452	-0.832291	-1.7222	-1.03341	1.96848	2.00102	2.08163	0.901989	1.23375	-0.287451
CUST_9607_Rice4x44kGene	LOC_Os01g14130	Os01g0243600	0.00607829	0.000782872	1.82261	0.866009	1.82261	up	2.0903	1.06371	2.0903	up	45.2441	35.6723	118.567	68.9493	54.974	105.484	26.8217	31.5991	67.8	31.7694	23.3227	60.5405	0.41009	0.241441	0.907478	0.762288	0.499287	0.499358	-0.247785	-0.417134	-0.374099	-0.241441	-0.765098	-0.423658
CUST_33146_Rice4x44kGene	LOC_Os01g14410	Os01g0246400	0.00433431	0.000459083	4.79269	2.26084	4.79269	up	2.34546	1.22987	2.34546	up	18101.8	38015.8	68708.4	64105.2	65643.2	98386.3	8130.65	10025	9580	21908.3	30793.7	48735.7	-0.361118	0.883623	0.670719	1.20758	1.30557	0.949255	-1.41936	-1.52303	-2.6469	-0.227213	0.186192	-0.186192
CUST_37440_Rice4x44kGene	LOC_Os01g14530	Os01g0247900	0.019219	0.00451094	-1.37276	-0.457079	1.37276	down	-2.09424	-1.06643	2.09424	down	206.706	134.846	463.597	42.3907	41.793	243.507	205.668	322.956	915	88.7165	129.732	352.776	0.462363	0.0203786	0.735142	-2.079	-2.03571	-0.4332	0.551559	0.796749	1.24081	-0.899379	-0.428868	-0.0203786
CUST_3859_Rice4x44kGene	LOC_Os01g14550	Os01g0248300	0.000910192	2.95288e-05	4.76585	2.25273	4.76585	up	4.03357	2.01206	4.03357	up	902.383	842.991	1607.07	522.885	428.921	970.564	149.894	237.4	577	71.4323	122.321	388.985	1.63888	1.71494	1.57898	0.596029	0.374031	0.612015	-0.854457	-0.596912	-0.374031	-2.16165	-1.46338	-0.829062
CUST_1190_Rice4x44kGene	LOC_Os01g14590	Os01g0248500	0.000486533	6.65684e-06	-1.51839	-0.602542	1.51839	down	-2.5906	-1.37329	2.5906	down	26.4421	26.0463	53.1565	73.1377	49.8192	117.695	36.2058	51.4845	125	119.09	179.041	358.309	-0.797657	-0.645138	-0.682763	0.414513	-0.0756168	0.224539	-0.247819	-0.145731	0.0756173	1.23205	1.74253	1.70872
CUST_9093_Rice4x44kGene	LOC_Os01g14670	Os01g0249200	0.0256881	0.00683674	-1.58709	-0.666386	1.58709	down	-2.39089	-1.25755	2.39089	down	4993.96	4439.44	12853.7	3754.6	3930.39	10091.1	7765.04	8576.68	31100	8509.76	8276.46	29610.2	-0.471133	-0.466665	0.000274658	-1.13827	-1.00847	-0.588255	0.26213	-0.000274658	0.79978	0.156362	0.0385027	0.842787
CUST_14093_Rice4x44kGene	LOC_Os01g14850	Os01g0251400	0.0368346	0.0113283	-9.40199	-3.23297	9.40199	down	-2.93007	-1.55094	2.93007	down	2382.98	578.797	7649	882.613	151.894	1706.31	15875.4	20003.2	50200	1851.89	5221.94	609.742	0.252605	-1.61476	1.04259	-1.43592	-3.91085	-1.36123	3.08501	3.01262	3.28171	-0.252605	1.16523	-2.96781
CUST_6856_Rice4x44kGene	LOC_Os01g14900	Os01g0252700	0.000282315	1.62843e-06	2.24504	1.16674	2.24504	up	3.70454	1.8893	3.70454	up	184.85	148.688	320.081	57.1274	68.4791	137.688	87.6712	67.4603	239	14.5095	19.3535	38.6606	1.59068	1.45089	1.49024	-0.359034	-0.0337696	0.0337696	0.610948	-0.172946	0.593584	-2.22205	-1.88421	-1.92066
CUST_756_Rice4x44kGene	LOC_Os01g14926	Os01g0253000	0.0295542	0.00831035	2.19759	1.13592	2.19759	up	2.58204	1.36851	2.58204	up	4.47425	5.00756	9.63286	19.8899	12.1086	21.6588	2.20027	2.56936	6.54	2.4648	5.20803	24.188	-0.106902	0.229834	0.106901	1.78981	1.13758	1.03638	-1.03442	-1.21651	-0.927003	-1.10852	-0.107003	1.07375
CUST_36911_Rice4x44kGene	LOC_Os01g15170	Os01g0255500	0.0431529	0.0141266	2.5137	1.32981	2.5137	up	1.21785	0.284337	1.21785	up	21.2204	20.2087	33.6737	13.518	19.3674	19.0918	11.9974	8.66514	15.9	11.5068	11.579	21.2818	0.96529	1.06909	0.738946	0.0591116	0.641644	-0.319158	0.239014	-0.636244	-0.818882	-0.0591121	-0.127841	-0.284461
CUST_16062_Rice4x44kGene	LOC_Os01g15320	Os01g0257100	0.00157871	8.33503e-05	-1.69923	-0.764879	1.69923	down	-2.05022	-1.03578	2.05022	down	4576.71	4142.76	7871.28	3926.79	4145.69	7639.06	7664.98	10156.7	17100	7468.95	7097.32	20716.1	-0.222163	-0.191607	-0.332392	-0.698731	-0.556687	-0.615031	0.618262	0.618509	0.311705	0.342993	0.191607	0.702285
CUST_28679_Rice4x44kGene	LOC_Os01g15540	Os01g0260100	0.00146432	7.27188e-05	-2.61949	-1.38929	2.61949	down	-2.86475	-1.51841	2.86475	down	64.3192	55.7264	103.702	56.4763	35.0814	107.223	174.699	223.567	311	133.311	145.517	263.817	-0.391147	-0.42376	-0.594534	-0.834359	-1.45751	-0.785806	1.14685	1.09686	0.5147	0.518883	0.567522	0.391148
CUST_40092_Rice4x44kGene	LOC_Os01g15990	Os01g0264600	0.0003675	3.5322e-06	21.8515	4.44966	21.8515	up	5.97995	2.58013	5.97995	up	189.371	223.932	266.435	75.4814	69.582	103.668	10.6841	7.17002	25.7	7.28365	15.6185	22.9344	2.91013	3.32625	2.51019	1.32751	1.27388	0.908943	-1.14108	-2.12234	-1.33898	-1.93171	-0.908943	-1.38941
CUST_20547_Rice4x44kGene	LOC_Os01g16250	Os01g0268000	0.00126664	5.48383e-05	8.39582	3.06967	8.39582	up	3.82973	1.93724	3.82973	up	120.17	92.2863	419.608	63.0534	70.7216	190.552	20.9815	14.4353	47.2	21.9931	17.3545	40.6122	1.80374	1.59712	2.71519	0.617698	0.847057	1.3369	-0.617697	-1.56304	-0.912226	-0.787655	-1.20715	-1.01527
CUST_30878_Rice4x44kGene	LOC_Os01g16370	Os01g0269500	0.0115774	0.00211016	2.67144	1.41762	2.67144	up	2.45419	1.29525	2.45419	up	5.71685	3.12534	11.4219	10.8539	13.5799	17.8531	2.37602	2.74856	2.98	4.32444	3.17719	13.2765	0.291238	-0.405692	0.397235	0.960555	1.34759	0.802173	-0.878981	-1.07468	-2.01641	-0.252906	-0.775424	0.252906
CUST_10516_Rice4x44kGene	LOC_Os01g16620	Os01g0272800	0.000806	2.31736e-05	2.04643	1.03311	2.04643	up	1.95861	0.969832	1.95861	up	140.673	134.782	223.97	648.235	782.367	723.303	66.7883	93.6682	144	269.654	339.106	547.093	-0.409035	-0.296484	-0.630596	1.53953	1.87464	0.821266	-1.38726	-1.30513	-1.74306	0.38829	0.641162	0.296484
CUST_15171_Rice4x44kGene	LOC_Os01g16750	Os01g0274100	0.0495777	0.0170084	-1.19206	-0.253459	1.19206	down	-2.5723	-1.36306	2.5723	down	63.7222	45.0705	135.945	34.4346	33.3005	122.782	63.0581	79.7848	239	86.7264	90.0183	314.521	-0.048142	-0.373479	0.152499	-1.19169	-1.17622	-0.233857	0.0331979	-0.0331984	0.491257	0.255095	0.231088	1.00123
CUST_26976_Rice4x44kGene	LOC_Os01g16920	Os01g0276300	0.00312943	0.000269498	6.44447	2.68806	6.44447	up	6.15244	2.62116	6.15244	up	18.3927	34.3222	147.538	1370.55	1100.49	2924.27	8.68043	7.48306	9.74	80.0801	116.091	2087.46	-2.04612	-0.971838	0.0652494	3.91775	3.66493	4.13473	-3.03296	-3.65293	-4.331	-0.0652494	0.392741	3.52643
CUST_32269_Rice4x44kGene	LOC_Os01g17402	Os01g0281200	0.00820257	0.0012456	2.49506	1.31908	2.49506	up	1.252	0.32423	1.252	up	26.0824	36.0257	62.7274	23.9161	24.5801	53.2598	13.4874	13.7504	37.2	20.7488	23.6195	33.357	0.371494	1.01172	0.745001	-0.00920677	0.0940886	0.269516	-0.483509	-0.861479	-0.484022	-0.0999894	0.00920677	-0.527509
CUST_14049_Rice4x44kGene	LOC_Os01g18400	Os01g0287600	0.0104117	0.00180125	-1.82644	-0.869037	1.82644	down	-3.31326	-1.72825	3.31326	down	175.773	125.432	296.679	203.597	181.925	242.981	277.127	294.435	888	567.594	820.838	719.942	-0.217431	-0.529966	-0.354756	-0.261033	-0.359621	-0.882252	0.535856	0.217431	0.751672	1.33228	1.78676	0.562817
CUST_12922_Rice4x44kGene	LOC_Os01g18620	Os01g0289900	0.035177	0.0106266	-1.44654	-0.532602	1.44654	down	-3.28258	-1.71483	3.28258	down	139.443	184.059	236.987	46.0959	44.3114	106.707	308.606	385.984	281	210.828	232.775	160.969	0.0636904	0.638461	-0.0636904	-1.78888	-1.78205	-1.45427	1.30624	1.22319	-0.293155	0.518645	0.583762	-0.983117
CUST_34492_Rice4x44kGene	LOC_Os01g19160	Os01g0296000	0.0121382	0.0022683	1.72347	0.785318	1.72347	up	2.47713	1.30867	2.47713	up	42.1067	41.7782	96.5296	59.7683	62.1898	70.0399	21.0649	34.2043	83.7	18.6167	27.9709	33.7025	0.387196	0.550173	0.691601	0.636918	0.757998	-0.0106282	-0.515557	-0.222054	0.0106282	-0.931693	-0.422119	-1.18792
CUST_15080_Rice4x44kGene	LOC_Os01g19480	Os01g0300900	0.00277806	0.000219962	-4.93298	-2.30246	4.93298	down	-4.38426	-2.13233	4.38426	down	81.067	45.6479	117.058	50.9038	53.4077	95.5015	380.15	498.375	499	300.655	259.656	287.193	-0.285457	-0.939745	-0.647933	-1.2124	-1.07935	-1.181	2.04038	2.02521	0.968652	1.46403	1.17476	0.285457
CUST_19890_Rice4x44kGene	LOC_Os01g19490	Os01g0301000	0.047935	0.0162612	-2.06621	-1.04698	2.06621	down	1.07382	0.102755	1.07382	up	3.68866	9.37919	16.3987	24.5308	23.2737	43.9933	11.403	18.953	42.1	22.1273	29.4372	31.91	-2.0984	-0.577754	-0.838502	0.379423	0.367309	0.345768	-0.373698	-0.0465112	0.0465107	0.344824	0.678885	-0.239475
CUST_872_Rice4x44kGene	LOC_Os01g19610	Os01g0301900	0.0134749	0.00265526	-1.66207	-0.732982	1.66207	down	-2.28831	-1.19428	2.28831	down	676.716	679.505	1748.18	248.772	251.591	1060.05	1073.25	1302.59	4800	746.026	557.804	1957.57	-0.090106	0.090106	0.38661	-1.78944	-1.7094	-0.574544	0.671715	0.54528	1.36856	-0.090869	-0.588091	0.188415
CUST_18624_Rice4x44kGene	LOC_Os01g19770	Os01g0303300	0.00142083	6.91093e-05	-1.47273	-0.558495	1.47273	down	2.39463	1.2598	2.39463	up	4.68476	4.10723	7.38604	162.222	183.045	402.366	8.02594	6.0849	16.9	42.5676	42.296	495.199	-1.91422	-1.92975	-2.1499	2.94402	3.18204	3.37822	-1.04107	-1.84633	-1.43098	1.12805	1.04107	3.55575
CUST_18509_Rice4x44kGene	LOC_Os01g20000	Os01g0306200	0.00763957	0.00111449	2.18554	1.12799	2.18554	up	1.54401	0.626685	1.54401	up	4.56709	2.49921	5.16792	13.1197	18.8542	35.7362	2.08262	2.41799	2.04	6.22418	9.17061	43.1115	-0.152585	-0.84811	-0.86679	1.1142	1.70113	1.6835	-1.189	-1.37942	-2.68303	0.152586	0.633966	1.83222
CUST_38083_Rice4x44kGene	LOC_Os01g20030	Os01g0306400	0.000433213	5.17367e-06	3.8355	1.93942	3.8355	up	1.96517	0.974655	1.96517	up	5.00542	6.63624	33.7286	525.447	476.654	1072.48	2.33305	3.03401	5.1	173.172	148.398	1411.24	-3.26527	-2.68412	-1.40538	3.19303	3.11621	3.34602	-4.27009	-4.29691	-4.60601	1.70586	1.40538	3.62006
CUST_27512_Rice4x44kGene	LOC_Os01g21144	Os01g0314000	0.00229805	0.000159157	2.31564	1.21141	2.31564	up	2.71495	1.44092	2.71495	up	3.85381	3.99762	7.68337	170.757	95.6428	204.045	2.55959	2.93133	2.31	17.6089	32.3338	299.689	-1.13882	-0.911687	-1.03588	4.07508	3.30266	3.45569	-1.63274	-1.84293	-3.24496	0.911686	1.71067	3.8883
CUST_33118_Rice4x44kGene	LOC_Os01g21310	Os01g0315700	0.0314153	0.00907643	-2.13368	-1.09334	2.13368	down	-1.92291	-0.94329	1.92291	down	831.496	454.568	1320.44	510.256	464.646	1127.72	1683.38	1983.32	2640	1113.9	1409.15	1241	0.112638	-0.5843	-0.112638	-0.847457	-0.918763	-0.57968	1.22667	1.0574	0.41165	0.39304	0.654489	-0.563559
CUST_13803_Rice4x44kGene	LOC_Os01g22230	Os01g0326000	0.00928308	0.00151674	-1.77847	-0.83064	1.77847	down	-2.24948	-1.16959	2.24948	down	196.256	125.793	470.446	89.9621	97.424	253.986	290.624	378.436	1080	169.287	229.711	667.668	-0.00394487	-0.471357	0.364831	-1.3849	-1.20616	-0.763885	0.658925	0.633992	1.08853	-0.358649	0.00394487	0.508529
CUST_2801_Rice4x44kGene	LOC_Os01g22352	Os01g0327100	0.00954866	0.00158078	-1.65345	-0.72548	1.65345	down	-2.11117	-1.07805	2.11117	down	125.398	122.445	279.146	82.7676	29.4143	130.783	256.456	308.66	445	125.856	120.39	202.612	0.0680895	0.207977	0.330078	-0.786899	-2.21566	-1.0032	1.19674	1.05821	0.527633	-0.0680895	-0.209908	-0.493629
CUST_1394_Rice4x44kGene	LOC_Os01g22370	Os01g0327400	0.00529346	0.000633543	-1.71922	-0.781756	1.71922	down	-2.31261	-1.20952	2.31261	down	5438.3	6636.98	13296.9	6021.16	4712.05	11395.8	12410.8	16313.7	21900	12916.6	13187.8	24055.1	-0.551802	-0.0901556	-0.154459	-0.660524	-0.950428	-0.616475	0.73502	0.723678	0.0901556	0.554761	0.506982	0.339394
CUST_15785_Rice4x44kGene	LOC_Os01g22480	Os01g0328300	0.000169324	4.61752e-07	-2.1335	-1.09322	2.1335	down	-2.34346	-1.22864	2.34346	down	19.2848	16.4583	34.288	23.5984	22.4161	39.0799	37.1996	52.1747	99	56.1131	50.9587	95.3389	-0.51392	-0.56829	-0.576193	-0.478303	-0.488672	-0.626907	0.530359	0.612594	0.478302	0.885517	0.668754	0.537765
CUST_34164_Rice4x44kGene	LOC_Os01g22900	Os01g0332100	0.0225422	0.0056741	2.08667	1.0612	2.08667	up	-1.13394	-0.181346	1.13394	down	18474.8	20265.5	49066.3	35287.8	36085.9	49020.5	6815.96	12092.5	44600	30850.3	32249.2	93738.8	-0.412201	-0.104455	0.104455	0.265802	0.361851	-0.136325	-1.75432	-1.33303	-0.508462	0.186086	0.172311	0.676967
CUST_23585_Rice4x44kGene	LOC_Os01g23710	Os01g0339500	0.000957032	3.25029e-05	-3.80709	-1.92869	3.80709	down	-6.28312	-2.65148	6.28312	down	9.16441	9.30427	8.868	6.20037	6.73126	11.4978	23.7932	48.6016	65.6	39.5697	36.2416	85.0491	-0.833983	-0.637856	-1.77393	-1.65328	-1.47097	-1.63869	0.63891	1.26353	0.637855	1.13486	0.930356	1.12628
CUST_8929_Rice4x44kGene	LOC_Os01g24550	Os01g0347500	0.0158586	0.00338595	3.68071	1.87998	3.68071	up	3.42489	1.77606	3.42489	up	55.5509	85.0263	155.346	41.7551	24.0411	104.862	18.5036	20.1928	71.6	12.4364	5.11095	42.2409	1.20086	1.98924	1.79195	0.533398	-0.19927	0.985526	-0.288682	-0.568484	0.199269	-1.09982	-2.46047	-0.448226
CUST_1239_Rice4x44kGene	LOC_Os01g24560	Os01g0347600	0.0342058	0.0102198	2.27644	1.18678	2.27644	up	2.95993	1.56556	2.95993	up	52.7009	44.9671	86.7286	67.0969	18.7025	91.6782	26.4736	16.7812	71.3	12.0237	11.0546	34.2001	0.914245	0.859563	0.740409	1.00705	-0.772173	0.581044	0.0174274	-1.04612	-0.017427	-1.35914	-1.55813	-0.9635
CUST_24684_Rice4x44kGene	LOC_Os01g24980	Os01g0351800	0.0189826	0.00442513	-2.3007	-1.20207	2.3007	down	-1.68419	-0.752057	1.68419	down	25.3444	19.9159	34.3548	28.684	25.3448	35.1331	52.2266	46.5284	158	40.2676	50.9764	60.9092	-0.00553656	-0.179005	-0.459207	-0.0825663	-0.197337	-0.666323	1.13403	0.561532	1.2669	0.520977	0.783432	0.00553656
CUST_21270_Rice4x44kGene	LOC_Os01g26270	Os01g0364800	0.00523687	0.000619752	-3.41957	-1.77381	3.41957	down	-3.26476	-1.70698	3.26476	down	40.9364	30.5396	66.653	15.8085	11.6363	12.7198	114.653	153.596	344	57.7245	47.6083	30.3588	0.0952954	-0.153131	-0.0939331	-1.533	-1.91128	-2.72296	1.67757	1.6936	1.7985	0.449657	0.0939326	-1.58989
CUST_2165_Rice4x44kGene	LOC_Os01g27160	Os01g0369200	0.0107461	0.00188588	2.42411	1.27745	2.42411	up	2.62701	1.39342	2.62701	up	30.812	24.0087	46.3606	54.6864	88.5378	110.335	6.93413	12.4263	50.8	23.1879	32.3691	40.228	0.244384	0.0587239	-0.0587235	0.816466	1.57536	0.952762	-1.81087	-1.37508	-0.402023	-0.307174	0.0963187	-0.624826
CUST_26751_Rice4x44kGene	LOC_Os01g27240	Os01g0370000	0.0109045	0.00192676	2.26632	1.18035	2.26632	up	2.51569	1.33096	2.51569	up	22.7811	23.1386	18.8722	64.8561	56.2422	97.0972	5.28913	9.03901	32.5	27.672	23.2097	35.4913	0.0961509	0.292889	-1.06794	1.34994	1.20814	1.05579	-1.91413	-1.54683	-0.758994	0.235298	-0.0961513	-0.518143
CUST_10906_Rice4x44kGene	LOC_Os01g28150	Os01g0379400	0.00524613	0.000621711	2.19124	1.13175	2.19124	up	1.92596	0.945575	1.92596	up	29.8817	32.6496	54.237	85.2847	92.8591	95.7683	12.4928	18.3439	39.9	30.088	31.4358	115.013	0.0162506	0.318327	-0.0162506	1.27367	1.46021	0.564585	-1.14546	-0.99709	-0.934369	-0.115265	-0.129797	0.706795
CUST_32430_Rice4x44kGene	LOC_Os01g28500	Os01g0382400	0.000243233	1.21214e-06	23.7087	4.56734	23.7087	up	1.81655	0.861204	1.81655	up	3199.92	4931.98	7956.31	10156.4	7424.87	14820.2	234.453	171.919	425	3652.13	3512.16	14893.7	-0.235406	0.563001	0.186141	1.17527	0.787099	0.8441	-3.90962	-4.76302	-4.51565	-0.186141	-0.320278	0.729273
CUST_29166_Rice4x44kGene	LOC_Os01g28840	Os01g0385400	0.00110539	4.18663e-05	4.71796	2.23816	4.71796	up	4.70771	2.23503	4.70771	up	108.173	246.507	406.191	6185.1	8679.61	7101.72	20.7995	39.0272	231	679.404	1053.5	5231.21	-1.93603	-0.573462	-0.919728	3.64575	4.19836	2.96878	-4.2183	-3.71619	-2.20922	0.573462	1.12856	2.40578
CUST_29918_Rice4x44kGene	LOC_Os01g28970	Os01g0386500	0.00433686	0.000459919	4.39226	2.13496	4.39226	up	8.43869	3.07702	8.43869	up	4.22687	14.6967	22.117	262.876	230.619	497.352	2.99445	3.51596	2.8	10.5509	21.4547	227.122	-1.73354	0.238567	-0.238567	3.9695	3.84441	4.01304	-2.13439	-2.30859	-3.69545	-0.555283	0.390893	2.76027
CUST_15108_Rice4x44kGene	LOC_Os01g29830	Os01g0393000	0.00499364	0.000574767	2.13497	1.09422	2.13497	up	1.54027	0.623185	1.54027	up	1305.86	1283.99	1986.54	1113.87	1333.03	1916.61	519.414	874.5	1370	626.672	745.31	1708.53	0.722275	0.872183	0.43502	0.237242	0.560157	0.143885	-0.511313	-0.16557	-0.576293	-0.478381	-0.306004	-0.143885
CUST_29343_Rice4x44kGene	LOC_Os01g31980	Os01g0504500	0.0156269	0.00331222	1.44819	0.534253	1.44819	up	2.1432	1.09977	2.1432	up	77.3416	70.7085	89.5796	167.873	193.641	293.54	43.0341	75.4625	90.3	87.0006	98.0239	116.464	-0.0141711	0.030746	-0.69476	0.848279	1.11807	0.778121	-0.76348	-0.359031	-1.15843	0.0141716	0.108527	-0.677527
CUST_23380_Rice4x44kGene	LOC_Os01g32460	Os01g0508500	0.0072325	0.00103003	-2.75645	-1.46281	2.75645	down	-5.38383	-2.42863	5.38383	down	779.826	972.76	1800.76	200.82	295.304	1541.63	2739.85	3729.78	5090	2150.31	1870.47	3634.65	-0.729941	-0.236733	-0.415071	-2.9428	-2.32272	-0.878659	1.17938	1.21855	0.608756	0.591943	0.313044	0.236733
CUST_12092_Rice4x44kGene	LOC_Os01g32670	Os01g0510200	0.0103163	0.00177819	1.95071	0.963999	1.95071	up	4.32608	2.11306	4.32608	up	603.235	689.594	1012.22	1556.65	2365.03	10314.6	279.887	357.745	1030	382.733	757.82	1657.01	-0.0549707	0.312331	-0.200757	1.05708	1.72427	2.90891	-1.06639	-1.11813	-0.650864	-0.852793	0.0549707	0.148896
CUST_25698_Rice4x44kGene	LOC_Os01g32780	Os01g0511100	0.000282933	1.6841e-06	2.28348	1.19123	2.28348	up	1.91788	0.939515	1.91788	up	3953.26	4459.16	7229.45	55156	54726.1	100622	1519.42	2254.81	5680	18995.3	22447.4	103464	-1.23555	-0.88754	-1.25722	2.31125	2.36374	2.30226	-2.51861	-2.35496	-2.08044	0.88754	1.0507	2.22047
CUST_35055_Rice4x44kGene	LOC_Os01g32830	Os01g0511600	0.0343528	0.0102975	2.18247	1.12596	2.18247	up	1.81181	0.857435	1.81181	up	2702.47	2682	2653.27	1895.59	2020.95	2083.88	774.615	1280.83	3390	764.463	864.043	2082.21	1.21366	1.37697	0.294638	0.44642	0.60259	-0.293301	-0.492613	-0.172921	0.172921	-0.749539	-0.650636	-0.41642
CUST_28656_Rice4x44kGene	LOC_Os01g33810	Os01g0521600	0.0204328	0.00493035	1.31169	0.391429	1.31169	up	3.60973	1.85189	3.60973	up	2.61309	2.48633	2.03695	13.2637	12.4737	13.8134	2.13201	2.45129	2.04	2.11733	2.97763	7.89705	0.0153904	0.11793	-1.23647	2.10344	2.07863	1.28569	-0.181693	-0.386198	-1.70954	-0.429557	-0.0153904	0.357029
CUST_30259_Rice4x44kGene	LOC_Os01g34050	Os01g0524400	0.0171053	0.00379448	1.62998	0.704857	1.62998	up	2.33016	1.22043	2.33016	up	11.8247	8.45641	15.3896	7.90421	11.0535	16.8317	4.65981	7.29711	19	2.58099	3.98064	11.5924	0.760135	0.450723	0.247774	-0.0765843	0.471006	0.137556	-0.486873	-0.24565	0.0765843	-1.57711	-1.02979	-0.522414
CUST_7135_Rice4x44kGene	LOC_Os01g34630	Os01g0530500	0.00206115	0.000131363	1.18673	0.24699	1.18673	up	3.32272	1.73236	3.32272	up	142.032	135.649	207.106	603.66	821.711	762.994	111.201	134.602	290	183.227	198.238	291.046	-0.0539677	0.0539677	-0.402329	1.77795	2.28663	1.23954	-0.310563	-0.440862	-0.391874	0.17201	0.207863	-0.272855
CUST_32682_Rice4x44kGene	LOC_Os01g34690	Os01g0531400	0.0132326	0.00258075	-3.37242	-1.75378	3.37242	down	-1.26502	-0.339163	1.26502	down	1987.05	759.131	3055.77	1895.23	1402.43	2884.04	4458.81	6998.9	10300	1818.03	2856.7	3061.67	0.270651	-0.943283	-0.00096035	-0.0532141	-0.423874	-0.32384	1.53313	1.77777	1.27685	0.00096035	0.575178	-0.359578
CUST_6756_Rice4x44kGene	LOC_Os01g34860	Os01g0532700	0.0314779	0.00910512	-1.42816	-0.514156	1.42816	down	-3.18585	-1.67168	3.18585	down	3.16181	2.78697	7.73312	3.83209	9.99406	20.2862	2.27947	6.65208	23.8	22.3992	18.186	63.1936	-1.11609	-1.12386	-0.718303	-1.09431	0.352409	0.433637	-1.49168	-0.352409	0.428308	1.5671	1.18873	1.95095
CUST_15774_Rice4x44kGene	LOC_Os01g36294	Os01g0543600	0.020066	0.00480317	3.82694	1.93619	3.82694	up	2.15718	1.10915	2.15718	up	354.767	410.821	1222.63	396.269	476.112	861.35	102.691	255.856	220	132.732	190.165	657.204	0.230226	0.616137	1.12275	0.134225	0.462828	0.378001	-1.46188	-0.55069	-1.82689	-1.32958	-0.888591	-0.134225
CUST_2319_Rice4x44kGene	LOC_Os01g36460	Os01g0545100	0.0364762	0.0111666	-2.18921	-1.13041	2.18921	down	-1.42725	-0.513235	1.42725	down	111.23	60.4309	253.18	82.0079	65.5593	226.799	231.398	306.309	458	134.483	153.257	176.25	-0.06622	-0.772128	0.227887	-0.761534	-1.02071	-0.170297	1.08707	1.08585	0.607841	0.06622	0.177002	-0.656061
CUST_14962_Rice4x44kGene	LOC_Os01g36790	Os01g0548600	0.000921849	3.00803e-05	8.83988	3.14403	8.83988	up	3.5625	1.83289	3.5625	up	101.795	115.102	215.675	592.317	499.072	590.123	8.1598	15.9199	51.2	103.666	81.8214	466.098	-0.0953367	0.25618	0.0953367	2.18975	2.00641	1.30805	-3.63988	-3.08148	-2.45454	-0.210506	-0.629653	0.845703
CUST_1672_Rice4x44kGene	LOC_Os01g37110	Os01g0551800	0.0280108	0.00772317	-2.7261	-1.44684	2.7261	down	-1.12483	-0.16971	1.12483	down	13.6112	3.82258	12.2114	3.57875	2.92555	10.4527	17.488	16.3595	81.8	2.21868	7.38052	9.74613	1.30753	-0.350365	0.258459	-0.875341	-1.10231	-0.205341	1.76556	1.26349	2.5271	-1.45092	0.205342	-0.428278
CUST_2375_Rice4x44kGene	LOC_Os01g37470	Os01g0555200	0.0019545	0.000119833	-2.04013	-1.02866	2.04013	down	-2.01878	-1.01349	2.01878	down	516.95	429.981	1080.64	765.992	829.074	1335.58	1146.37	1497.57	2160	1662.58	1449.03	2968.12	-0.592422	-0.683897	-0.421153	-0.280725	-0.102769	-0.355002	0.653014	0.632726	0.102769	0.951469	0.67538	0.675112
CUST_4248_Rice4x44kGene	LOC_Os01g37590	Os01g0556700	0.019445	0.00459142	-2.09627	-1.06783	2.09627	down	-4.46467	-2.15855	4.46467	down	15376.9	7337.91	13110.7	1717.39	2177.49	3901.53	23317.8	31159.2	34100	18707.8	11958	5947.44	0.737515	-0.155536	-0.38502	-2.68057	-2.27434	-2.37309	1.43464	1.44703	0.518775	0.87895	0.155536	-1.88683
CUST_19236_Rice4x44kGene	LOC_Os01g38110	Os01g0561600	0.0115063	0.002088	1.2792	0.355246	1.2792	up	6.29803	2.6549	6.29803	up	3.91841	5.03351	7.45556	50.3105	11.5607	36.0168	2.89551	3.41935	12.9	2.99294	3.93512	7.29567	-0.017766	0.517807	0.017766	3.40914	1.3513	2.05061	-0.357762	-0.523689	0.33352	-0.547912	-0.23082	-0.374912
CUST_18530_Rice4x44kGene	LOC_Os01g39020	Os01g0571300	0.000766731	2.08539e-05	2.46221	1.29995	2.46221	up	2.62083	1.39002	2.62083	up	135.604	139.389	213.816	3911.57	3955.52	6174.79	36.7423	54.4603	246	709.195	1073.58	7142.46	-1.22967	-1.01568	-1.46522	3.365	3.4449	3.1473	-3.0171	-2.85517	-1.73815	1.01568	1.5361	3.23536
CUST_19460_Rice4x44kGene	LOC_Os01g39070	Os01g0571800	0.0145961	0.00298544	2.00387	1.00279	2.00387	up	2.80312	1.48703	2.80312	up	19.6373	19.1841	21.9148	53.3147	69.9378	57.4283	9.39531	10.1297	19.6	15.8852	25.551	24.544	0.223677	0.364265	-0.510529	1.409	1.86433	0.639891	-0.743454	-1.0407	-1.14681	-0.223678	0.384269	-0.708471
CUST_26766_Rice4x44kGene	LOC_Os01g39600	Os01g0577600	0.0256701	0.00683075	-5.41357	-2.43658	5.41357	down	-2.1527	-1.10615	2.1527	down	120.52	43.1181	194.614	115.792	75.5913	193.024	516.957	760.508	742	261.211	337.554	195.868	0.100588	-1.20805	-0.100588	-0.212762	-0.76422	-0.35186	2.29781	2.4489	1.35499	1.07509	1.36724	-0.452728
CUST_1743_Rice4x44kGene	LOC_Os01g40250	Os01g0584800	0.0079638	0.00118968	-2.17174	-1.11885	2.17174	down	-1.24029	-0.310673	1.24029	down	153.888	127.004	354.623	297.324	274.954	551.968	343.881	429.443	874	414.021	390.214	546.048	-0.702653	-0.805385	-0.390759	-0.00810337	-0.0571632	0.00810337	0.553832	0.468559	0.435358	0.583734	0.420544	-0.12942
CUST_4233_Rice4x44kGene	LOC_Os01g40480	Os01g0587300	0.00469801	0.000522406	1.12531	0.170323	1.12531	up	3.02297	1.59597	3.02297	up	179.221	118.255	348.743	761.47	803.053	990.264	154.664	153.194	398	182.855	172.01	714.121	0.0562401	-0.369318	0.124151	1.88768	2.02817	1.39037	-0.0599055	-0.479517	-0.160474	-0.0562401	-0.222194	0.796752
CUST_35454_Rice4x44kGene	LOC_Os01g40950	Os01g0592500	0.00303599	0.000256729	2.44002	1.2869	2.44002	up	-2.42036	-1.27522	2.42036	down	16.5536	6.5322	10.9478	59.483	58.0446	53.5498	2.84661	3.0436	17.1	73.9189	80.1237	453.548	-0.280894	-1.44812	-1.76991	1.30883	1.3373	0.280894	-2.72426	-3.03356	-1.60178	1.73647	1.775	3.24123
CUST_30565_Rice4x44kGene	LOC_Os01g41000	Os01g0593100	0.00966107	0.00160829	2.46405	1.30103	2.46405	up	2.25142	1.17084	2.25142	up	33.9954	26.7289	53.4432	28.7025	24.6592	62.2259	12.2026	17.1498	28.2	7.56626	13.7283	38.0705	0.87281	0.700148	0.63296	0.373039	0.217774	0.613034	-0.508889	-0.423714	-0.764579	-1.43632	-0.654567	-0.217774
CUST_14559_Rice4x44kGene	LOC_Os01g41240	Os01g0595600	0.0123405	0.00232177	3.61255	1.85302	3.61255	up	1.59562	0.674116	1.59562	up	703.939	628.161	991.591	1313.17	792.468	1341.08	166.086	201.999	504	327.31	521.529	2062.15	0.30015	0.310111	-0.0980706	0.944079	0.279229	0.0980706	-1.68692	-1.81033	-1.54962	-0.946083	-0.351744	0.596856
CUST_28962_Rice4x44kGene	LOC_Os01g41430	Os01g0597800	0.00943211	0.00155417	1.02044	0.0291913	1.02044	up	2.55848	1.35529	2.55848	up	76.0453	70.4373	167.863	254.137	163.339	443.936	59.4264	92.7899	279	75.9561	101.779	145.847	-0.132534	-0.0687776	0.117304	1.35253	0.778583	1.28093	-0.391835	-0.154802	0.375055	-0.275666	0.0687776	-0.446928
CUST_2233_Rice4x44kGene	LOC_Os01g41660	Os01g0600500	0.00735882	0.0010536	2.41436	1.27164	2.41436	up	2.89759	1.53485	2.89759	up	430.271	409.322	857.202	914.824	1107.17	1366	150.407	166.241	780	244.052	281.099	849.445	0.136322	0.23859	0.238198	0.968964	1.30805	0.671009	-1.2836	-1.54503	-0.373193	-0.82317	-0.697037	-0.136322
CUST_4283_Rice4x44kGene	LOC_Os01g42060	Os01g0605400	0.0144168	0.00293326	1.22931	0.297844	1.22931	up	4.32984	2.11431	4.32984	up	2.70708	2.55339	10.7649	35.9694	35.4895	31.5172	3.50954	5.97981	3.47	4.04474	7.74894	16.2039	-0.966498	-0.876547	0.132514	2.50985	2.55426	1.44288	-0.495502	-0.132514	-1.97605	-0.528628	0.33157	0.36111
CUST_34371_Rice4x44kGene	LOC_Os01g42150	Os01g0606200	0.0122742	0.00230497	-1.73348	-0.793672	1.73348	down	-2.70871	-1.43761	2.70871	down	30.7655	26.7818	76.4926	22.2153	17.0682	45.3228	61.3078	58.2996	167	84.9874	50.025	82.3169	-0.293724	-0.319506	0.127768	-1.01909	-1.33555	-0.866751	0.797489	0.319073	0.778994	1.03077	0.188419	-0.127768
CUST_30195_Rice4x44kGene	LOC_Os01g42190	Os01g0606900	0.00149212	7.52075e-05	20.291	4.34277	20.291	up	2.77784	1.47396	2.77784	up	124.74	122.9	113.226	3538.22	4622.1	3768.79	2.13537	2.49509	70.9	714.899	956.52	4308.76	-1.26511	-1.11227	-2.29735	3.30531	3.75462	2.52005	-7.03695	-7.21817	-3.44792	1.11227	1.45457	2.59125
CUST_7451_Rice4x44kGene	LOC_Os01g42294	Os01g0607900	0.0405989	0.0129603	-2.18936	-1.13051	2.18936	down	-1.61458	-0.691162	1.61458	down	1315.88	605.134	2681.65	569.944	367.709	2041.12	2295.95	3174.44	5590	1349.41	1175.68	1162.89	0.243429	-0.702995	0.378009	-1.21932	-1.78779	-0.255189	1.14295	1.20453	0.962504	0.13829	-0.13829	-1.1888
CUST_26401_Rice4x44kGene	LOC_Os01g42370	Os01g0609200	0.00602437	0.000773017	2.02626	1.01882	2.02626	up	3.09338	1.62918	3.09338	up	85.7166	68.2018	89.1449	450.107	904.002	373.907	27.7683	40.2107	102	134.524	121.641	321.851	-0.142896	-0.298384	-0.978834	1.99412	3.06396	0.850188	-1.67258	-1.54427	-1.25972	0.365882	0.142896	0.511932
CUST_31781_Rice4x44kGene	LOC_Os01g42380	Os01g0609300	0.00173358	9.72464e-05	2.16984	1.11759	2.16984	up	2.52532	1.33646	2.52532	up	81.3401	65.4033	132.889	482.038	942.583	714.253	30.8236	32.3947	126	198.758	150.943	688.262	-0.336387	-0.476713	-0.520714	1.97511	3.00637	1.66606	-1.63987	-1.97397	-1.07275	0.811149	0.336387	1.49061
CUST_38948_Rice4x44kGene	LOC_Os01g42530	Os01g0611100	0.00247703	0.00017988	-1.17169	-0.228595	1.17169	down	2.02909	1.02083	2.02909	up	414.439	348.609	867.622	1683.57	2309.19	2819.92	396.296	534.714	1730	897.063	980.543	1528.71	-0.661478	-0.736754	-0.488087	1.10521	1.62485	0.972995	-0.629605	-0.603246	0.0323176	0.311133	0.36175	-0.0323176
CUST_6315_Rice4x44kGene	LOC_Os01g42690	Os01g0612500	0.000402165	4.35761e-06	-1.79318	-0.842518	1.79318	down	-2.03728	-1.02665	2.03728	down	24.8241	37.8854	58.9971	379.103	477.513	860.776	41.2699	53.5886	263	873.301	1082.54	1428.12	-2.85734	-2.07316	-2.50095	0.819831	1.21657	1.12654	-2.02753	-2.05653	-0.819831	2.13789	2.37	1.73498
CUST_1674_Rice4x44kGene	LOC_Os01g42860	Os01g0615100	0.00300173	0.000252702	4.81036	2.26615	4.81036	up	1.34135	0.423683	1.34135	up	94.4201	117.618	86.7786	682.106	737.557	817.324	9.18276	15.3053	112	313.023	346.494	1609.65	-1.03944	-0.548225	-2.05371	1.55778	1.73432	0.942351	-4.30508	-3.97388	-2.16085	0.548225	0.617029	1.79815
CUST_29589_Rice4x44kGene	LOC_Os01g42960	Os01g0616300	0.0197279	0.00469023	-2.40175	-1.26409	2.40175	down	-1.76326	-0.818247	1.76326	down	603.061	333.359	1498.17	440.98	315.973	1360.02	1211.36	1774.14	3530	703.565	898.889	1683.22	-0.153934	-0.834886	0.266375	-0.861132	-1.27826	-0.112635	0.948767	1.09343	1.02761	-0.0729942	0.202711	0.0729942
CUST_9791_Rice4x44kGene	LOC_Os01g42990	Os01g0616600	0.020811	0.00506356	-3.22704	-1.69021	3.22704	down	-1.23009	-0.29877	1.23009	down	36.5183	17.1696	60.5666	50.7176	53.6097	106.589	84.2452	100.516	274	84.7919	75.8307	85.9647	-0.387737	-1.30223	-0.550349	-0.169478	-0.0256858	0.0256858	0.914692	0.763625	1.152	0.68613	0.447232	-0.406532
CUST_717_Rice4x44kGene	LOC_Os01g43460	Os01g0623200	0.0056142	0.000697271	6.37851	2.67322	6.37851	up	2.34124	1.22727	2.34124	up	1474.68	2255.42	4407.39	13900.2	13150.2	39757.7	179.91	224.738	2540	3113.25	5546.51	33604	-0.861928	-0.0746536	-0.17492	2.11909	2.10286	2.75888	-3.80053	-3.88539	-1.44524	0.0746536	0.83006	2.39431
CUST_1020_Rice4x44kGene	LOC_Os01g43650	Os01g0626400	0.00329407	0.000292626	2.11502	1.08067	2.11502	up	1.7787	0.83082	1.7787	up	51.8347	56.5851	88.3714	185.992	264.541	287.132	22.4607	23.642	93.8	84.6946	89.3047	340.112	-0.433203	-0.132422	-0.556057	1.15444	1.72648	0.904573	-1.54326	-1.87515	-0.945277	0.13371	0.132422	1.0269
CUST_23110_Rice4x44kGene	LOC_Os01g43710	Os01g0627500	0.00191596	0.000115577	2.02062	1.0148	2.02062	up	1.62294	0.698606	1.62294	up	1698.86	1312.78	1880.56	2822.18	2689.92	5705.86	586.798	824.66	1910	1348.15	1886.01	4083.61	0.133043	-0.06462	-0.612875	0.60968	0.604214	0.748969	-1.30413	-1.21903	-1.0657	-0.341977	0.06462	0.144403
CUST_13555_Rice4x44kGene	LOC_Os01g43740	Os01g0627800	0.0211314	0.00517243	1.23857	0.308676	1.23857	up	2.30359	1.20388	2.30359	up	81.9068	59.8941	71.7438	362.857	581.603	5014.22	34.9037	55.4525	174	139.724	359.427	1766.27	-0.314541	-0.591835	-1.39818	1.5772	2.32161	4.48941	-1.44869	-1.18665	-0.595253	0.314541	1.59991	2.86212
CUST_2639_Rice4x44kGene	LOC_Os01g43851	Os01g0628900	0.00201033	0.000125997	4.30428	2.10577	4.30428	up	1.05321	0.0747914	1.05321	up	27.929	19.273	22.1573	223.695	396.417	395.677	2.1469	3.86145	32.8	301.502	404.162	252.549	-0.961403	-1.32231	-2.1879	1.78468	2.67395	1.73113	-4.56639	-4.12533	-2.09722	2.32949	2.6745	0.961403
CUST_28387_Rice4x44kGene	LOC_Os01g43950	Os01g0630300	0.00590251	0.000750563	-6.24993	-2.64384	6.24993	down	-1.99722	-0.997991	1.99722	down	6.48455	5.12426	29.5822	12.1517	9.66357	24.6007	40.1307	71.5259	152	14.6908	30.5821	52.4893	-1.16777	-1.33315	0.129369	-0.517292	-0.78404	-0.376096	1.55832	1.98625	2.01541	-0.129369	0.850652	0.59526
CUST_38815_Rice4x44kGene	LOC_Os01g44020	Os01g0630900	0.00142083	6.91091e-05	9.06682	3.1806	9.06682	up	4.67291	2.22432	4.67291	up	53.4763	50.0748	93.4912	47.8073	32.245	57.8342	6.47891	7.0868	13.3	8.5044	3.99358	26.3608	1.64668	1.72614	1.56009	1.2294	0.725027	0.627748	-1.30195	-1.57839	-1.72854	-1.14738	-2.31566	-0.627748
CUST_37205_Rice4x44kGene	LOC_Os01g44250	Os01g0633400	0.0031436	0.000271779	1.12041	0.164022	1.12041	up	3.20038	1.67824	3.20038	up	49.2681	63.703	84.1063	1233.52	868.309	866.497	42.6525	83.335	96	187.288	148.127	1045.74	-0.95695	-0.411965	-1.0779	3.43342	2.99071	2.04757	-1.06852	-0.508055	-1.36231	0.828144	0.411964	2.19686
CUST_8193_Rice4x44kGene	LOC_Os01g45439	Os01g0641700	0.00523509	0.000618926	-1.2633	-0.337201	1.2633	down	-2.0003	-1.00022	2.0003	down	1070.84	897.944	1679.21	704.709	437.569	1316.47	1160.93	1644.56	3100	1263.05	1285.23	2050.88	0.039885	-0.039885	-0.203595	-0.819366	-1.4431	-0.794134	0.252879	0.349466	0.205665	0.136615	0.0839791	-0.276533
CUST_23033_Rice4x44kGene	LOC_Os01g45470	Os01g0642200	0.0283815	0.00786317	-2.42517	-1.27809	2.42517	down	-1.48008	-0.565674	1.48008	down	8244.36	7643.25	27078.9	1798.89	2540.23	15350.2	21208.1	28503.3	73200	7877.27	7005.95	4222.67	0.103575	0.16863	0.926747	-2.34834	-1.7867	-0.131601	1.56316	1.58385	1.88619	-0.103575	-0.350444	-2.1156
CUST_11373_Rice4x44kGene	LOC_Os01g45640	Os01g0644000	0.000301624	2.08984e-06	2.45644	1.29657	2.45644	up	1.76845	0.822482	1.76845	up	3422.24	3695.39	4405.76	11794.7	10340.7	23411.8	1120.82	1647.98	3700	6219.34	6993.64	12162.9	-0.430305	-0.145243	-0.958373	1.09921	0.973193	1.21197	-1.94424	-1.79393	-1.68547	0.290075	0.381602	0.145243
CUST_7950_Rice4x44kGene	LOC_Os01g45730	Os01g0645000	0.00359183	0.000341381	-2.33256	-1.22191	2.33256	down	-1.94126	-0.956997	1.94126	down	340.226	200.915	403.524	225.989	305.458	520.167	605.061	746.014	1410	564.859	471.742	1010.13	-0.126156	-0.711786	-0.77251	-0.972007	-0.473502	-0.645625	0.800884	0.697177	0.557229	0.463802	0.126156	0.189898
CUST_9418_Rice4x44kGene	LOC_Os01g45914	Os01g0647200	0.0430678	0.0140917	-2.16918	-1.11715	2.16918	down	-5.805	-2.5373	5.805	down	13.4481	18.9945	42.8272	17.5683	16.9718	37.0839	39.5739	33.3105	154	140.218	215.948	73.1949	-0.8889	-0.216448	-0.110295	-0.758942	-0.74499	-0.557463	0.764697	0.110295	1.26081	2.35186	2.89712	0.301517
CUST_32474_Rice4x44kGene	LOC_Os01g46090	Os01g0649400	0.011451	0.00207204	-3.20235	-1.67913	3.20235	down	-1.7958	-0.844628	1.7958	down	4.05023	7.67048	14.3585	27.1103	13.4906	38.8087	25.501	28.1516	37.1	35.8108	29.7188	79.1429	-2.30776	-1.21217	-1.37444	0.179402	-0.763705	-0.179403	0.443176	0.180007	-0.480159	0.695121	0.34835	0.726707
CUST_1491_Rice4x44kGene	LOC_Os01g46169	Os01g0650200	0.0160507	0.00345035	2.13462	1.09398	2.13462	up	2.09637	1.0679	2.09637	up	3105.29	2851.29	6316.49	4691.67	4032.4	7685.61	1524.47	1753.78	3910	1805.02	1337.75	6697.19	0.0725455	0.123708	0.204425	0.412312	0.257634	0.248028	-0.857422	-1.06109	-0.962758	-0.851602	-1.36157	-0.0725455
CUST_37810_Rice4x44kGene	LOC_Os01g46250	Os01g0651200	0.00802079	0.00120622	-4.72225	-2.23948	4.72225	down	-2.2999	-1.20157	2.2999	down	36.3198	10.6506	64.0807	16.9563	15.3851	40.5795	126.436	166.085	226	42.7994	54.5373	56.5352	0.0366902	-1.55885	-0.0366902	-1.31785	-1.39435	-0.935263	1.93273	1.92041	1.30644	0.132086	0.403985	-0.578833
CUST_9760_Rice4x44kGene	LOC_Os01g46290	Os01g0651800	0.00776718	0.00114306	-2.11543	-1.08095	2.11543	down	-1.82399	-0.867098	1.82399	down	119.623	82.8564	130.32	62.598	35.7096	74.9123	233.669	205.486	463	100.696	99.2473	104.189	0.439256	0.0837264	-0.329689	-0.750655	-1.49667	-1.36791	1.50168	0.910428	1.02403	0.0493293	-0.0493288	-1.01395
CUST_26253_Rice4x44kGene	LOC_Os01g46380	Os01g0652600	0.0127973	0.00245313	-2.25699	-1.1744	2.25699	down	-1.42172	-0.507637	1.42172	down	107.531	92.8033	344.23	340.957	353.878	902.374	227.465	289.608	1090	528.58	432.176	1403.45	-1.46795	-1.50618	-0.681846	-0.0587239	0.0587239	0.469071	-0.290607	-0.34798	0.505807	0.687979	0.319721	0.984283
CUST_25566_Rice4x44kGene	LOC_Os01g46600	Os01g0654400	0.0165119	0.00360539	2.38253	1.25249	2.38253	up	3.55642	1.83043	3.55642	up	583.46	996.599	2059.17	28908.3	31477.4	61575.7	52.6234	582.622	5250	5532.98	4525.09	50979.1	-2.26896	-1.3223	-1.34212	3.10614	3.29276	3.32067	-5.64336	-2.58041	-0.467091	0.834955	0.467091	2.92625
CUST_15390_Rice4x44kGene	LOC_Os01g46810	Os01g0656600	0.000886669	2.81045e-05	2.36623	1.24259	2.36623	up	1.56246	0.643816	1.56246	up	1787.71	1710.58	3093.46	3334.25	2467.46	5055.74	613.224	945.068	2240	1434.56	2060.85	3779.47	0.0577383	0.168391	-0.0436697	0.70138	0.330827	0.425596	-1.38943	-1.17126	-0.98462	-0.401205	0.0436697	-0.116111
CUST_12557_Rice4x44kGene	LOC_Os01g46950	Os01g0658700	0.00638154	0.000847943	-2.15132	-1.10522	2.15132	down	-1.54047	-0.623375	1.54047	down	298.308	172.171	508.771	220.432	210.687	560.265	565.048	721.659	1160	324.968	419.852	714.364	0.00897121	-0.609716	-0.113331	-0.683104	-0.684554	-0.213671	1.027	0.97411	0.600477	-0.00897121	0.282857	0.0149107
CUST_4224_Rice4x44kGene	LOC_Os01g47070	Os01g0660200	0.0176755	0.00397705	-6.40368	-2.6789	6.40368	down	-2.70344	-1.43479	2.70344	down	1681.84	1641.88	2030.96	892.08	875.008	905.596	7301.98	11944.1	30700	3835.34	3459.05	1078.76	-0.0697913	0.0697913	-0.69019	-1.2402	-1.20429	-2.09485	2.14491	2.44902	2.75259	0.978079	0.751348	-1.96438
CUST_17897_Rice4x44kGene	LOC_Os01g47130	Os01g0660700	0.00110556	4.20007e-05	2.37736	1.24936	2.37736	up	1.9775	0.98368	1.9775	up	22.3755	22.8919	52.0347	86.5216	76.333	90.7703	11.0364	13.6157	24	26.4329	38.6987	77.6559	-0.266119	-0.0589218	0.0589213	1.42941	1.31245	0.622232	-1.18932	-1.29214	-1.53275	-0.167142	0.305056	0.27514
CUST_33048_Rice4x44kGene	LOC_Os01g47180	Os01g0660800	0.0266008	0.00719105	-2.60666	-1.3822	2.60666	down	-1.72958	-0.790423	1.72958	down	29.8056	19.3353	39.2933	13.2097	26.2375	45.6782	45.1448	63.3415	255	42.4834	35.6032	55.4915	0.178616	-0.271449	-0.315197	-1.25097	-0.197159	-0.33741	0.87405	0.956809	1.90772	0.548496	0.215849	-0.178617
CUST_30720_Rice4x44kGene	LOC_Os01g47420	Os01g0663500	0.000507982	7.2847e-06	1.86287	0.897529	1.86287	up	2.19804	1.13622	2.19804	up	318.745	245.685	525.865	243.515	230.225	411.085	142.013	173.147	471	117.161	97.8151	194.043	0.784668	0.58335	0.614443	0.140668	0.123484	0.0197511	-0.285259	-0.405116	-0.0197511	-0.800677	-1.1388	-1.18528
CUST_28777_Rice4x44kGene	LOC_Os01g48740	Os01g0679500	0.0161362	0.0034839	1.10892	0.149159	1.10892	up	3.12285	1.64286	3.12285	up	58.4497	24.2054	212.466	11.8418	12.3636	67.5878	37.3959	48.0581	223	5.14708	2.9877	21.6505	1.00999	-0.0876045	1.97944	-1.54893	-1.42293	0.0876045	0.462127	0.418195	1.57402	-2.63682	-3.49929	-1.67673
CUST_212_Rice4x44kGene	LOC_Os01g49010	Os01g0683400	0.00184205	0.000107584	1.77018	0.823893	1.77018	up	2.64703	1.40438	2.64703	up	27.462	21.2418	47.1437	44.7077	32.043	55.7859	12.0652	18.9619	39.4	14.0427	14.2858	22.0086	0.519984	0.323728	0.407098	0.967464	0.550734	0.410498	-0.57014	-0.323728	-0.327001	-0.589073	-0.642057	-1.05331
CUST_39954_Rice4x44kGene	LOC_Os01g49020	Os01g0683500	0.0202287	0.00485849	-3.97705	-1.9917	3.97705	down	-1.97446	-0.981458	1.97446	down	51.6248	21.4848	112.766	41.0205	24.9517	63.0472	152.709	205.418	456	83.2998	99.8409	61.1991	-0.11734	-1.20781	0.117341	-0.704669	-1.35809	-0.960923	1.54376	1.56571	1.65781	0.43147	0.615033	-1.12581
CUST_17835_Rice4x44kGene	LOC_Os01g49030	Os01g0683700	0.00972744	0.00162382	-2.0894	-1.06309	2.0894	down	-1.9421	-0.957618	1.9421	down	130.361	115.77	175.109	175.843	178.433	345.531	298.838	302.383	485	376.052	396.668	545.524	-0.401035	-0.398015	-0.867811	-0.224869	-0.139998	-0.126688	0.892267	0.503448	0.126688	0.985939	0.985187	0.410172
CUST_1204_Rice4x44kGene	LOC_Os01g49110	Os01g0684800	0.0160091	0.00343732	-1.5909	-0.669845	1.5909	down	-2.69793	-1.43185	2.69793	down	21.4238	21.9174	9.83667	3.33437	2.95806	4.79154	18.0681	30.0386	62.3	9.14855	11.4277	9.09626	1.24745	1.45459	-0.768034	-1.69188	-1.80086	-2.04515	1.09814	1.42568	1.41973	-0.121583	0.121583	-1.24233
CUST_39058_Rice4x44kGene	LOC_Os01g49210	Os01g0686000	0.0159762	0.0034237	-2.44558	-1.29018	2.44558	down	-3.04501	-1.60645	3.04501	down	190.804	125.453	140.216	76.4384	75.9747	116.677	380.865	393.202	596	279.367	264.693	265.095	0.215333	-0.215333	-1.12162	-1.36	-1.30499	-1.62619	1.30897	0.949135	0.490808	0.623963	0.468369	-0.564169
CUST_23247_Rice4x44kGene	LOC_Os01g49320	Os01g0687400	0.018047	0.00409968	-3.97187	-1.98982	3.97187	down	-2.41046	-1.26931	2.41046	down	498.371	492.394	934.119	519.524	385.527	275.287	1465.5	2278.65	7819.99	1071.02	906.917	814.64	-0.0853691	0.0714989	-0.0714989	-0.281006	-0.647582	-2.0736	1.56718	1.79814	2.51876	0.876889	0.559188	-0.630346
CUST_38651_Rice4x44kGene	LOC_Os01g49710	Os01g0692000	0.00350014	0.000326168	2.00832	1.00599	2.00832	up	1.59298	0.671729	1.59298	up	182.447	109.254	252.779	1006.31	1394.74	1915.1	52.7888	73.3681	292	403.995	490.78	3436.44	-0.502713	-1.06823	-0.924825	1.70521	2.23991	1.75721	-2.19543	-2.12634	-1.19196	0.502713	0.705697	2.47874
CUST_23879_Rice4x44kGene	LOC_Os01g50030	Os01g0695100	0.00979384	0.00163979	-1.41783	-0.503685	1.41783	down	2.21229	1.14554	2.21229	up	665.526	598.085	1037.22	2229.48	1923.31	3111.49	804.438	1034.81	2570	707.385	681.783	2618.04	-0.348685	-0.328553	-0.601045	1.13985	0.990518	0.744403	0.0212564	-0.0212564	0.232773	-0.402122	-0.53306	0.373319
CUST_13352_Rice4x44kGene	LOC_Os01g50110	Os01g0695900	0.014158	0.00285576	-1.39509	-0.480363	1.39509	down	2.63648	1.39861	2.63648	up	7.64633	9.53426	6.74357	155.465	141.114	291.019	5.15203	8.85458	53.2	16.715	64.557	330.818	-1.20885	-0.716223	-2.28262	2.88122	2.80527	2.9094	-1.68203	-1.30657	0.221989	-0.22199	1.64969	2.97235
CUST_3788_Rice4x44kGene	LOC_Os01g50400	Os01g0699400	0.0303004	0.00861707	2.65695	1.40977	2.65695	up	2.85154	1.51174	2.85154	up	27.6169	25.2375	248.378	1112.73	983.551	1893.09	9.72393	6.07631	284	133.588	267.527	2561.97	-2.20456	-2.16027	0.0718362	2.87224	2.75799	2.76254	-3.61405	-4.69822	-0.210039	-0.0718362	0.852305	3.07708
CUST_26035_Rice4x44kGene	LOC_Os01g50622	Os01g0702000	0.00100707	3.58278e-05	1.08219	0.113955	1.08219	up	2.26855	1.18177	2.26855	up	114.405	127.774	244.791	670.621	548.646	1190.62	123.507	195.126	213	232.612	292.455	565.186	-0.67161	-0.337889	-0.466722	1.62413	1.39829	1.57593	-0.464709	-0.210728	-1.14265	0.210728	0.463265	0.37905
CUST_4120_Rice4x44kGene	LOC_Os01g50700	Os01g0702500	0.000432274	5.14784e-06	13.4769	3.75242	13.4769	up	18.2736	4.19169	18.2736	up	24.3458	28.1506	114.281	1826.81	2490.53	2684.43	2.70142	3.09852	6.95	49.8329	65.5929	627.449	-1.05133	-0.667562	0.286998	4.92257	5.43348	4.60152	-4.12676	-4.33473	-4.22766	-0.159344	0.159344	2.3825
CUST_12971_Rice4x44kGene	LOC_Os01g50820	Os01g0704100	0.017378	0.00387908	1.18701	0.247331	1.18701	up	4.37037	2.12776	4.37037	up	29.5978	45.1627	76.0001	101.227	45.4183	76.4214	32.8059	29.0199	116	8.93999	14.352	33.6142	-0.240731	0.543188	0.227267	1.27769	0.185232	-0.00419283	0.00419283	-0.57855	0.36209	-2.10931	-1.50416	-1.31107
CUST_13634_Rice4x44kGene	LOC_Os01g50910	Os01g0705200	0.00735348	0.00105193	24.4887	4.61404	24.4887	up	2.96881	1.56988	2.96881	up	157.679	741.393	2071.09	13822.1	8101.31	14015	9.83194	10.8492	281	1478.47	1288.84	32251.6	-2.81732	-0.409792	0.0054965	3.38092	2.67395	2.52457	-6.72423	-6.98803	-3.35148	0.270292	-0.0054965	3.605
CUST_41720_Rice4x44kGene	LOC_Os01g50940	Os01g0705700	0.0131725	0.00256331	-2.2503	-1.17012	2.2503	down	-3.94003	-1.97821	3.94003	down	108.996	83.5717	234.086	63.2851	48.0924	141.653	185.572	295.717	805	188.541	146.388	978.982	-0.208286	-0.417202	0.00195885	-1.24823	-1.58051	-0.962158	0.655869	0.922279	1.30868	0.440878	-0.00195885	1.7048
CUST_15879_Rice4x44kGene	LOC_Os01g50980	Os01g0706200	0.00249828	0.000182924	2.42785	1.27968	2.42785	up	1.6654	0.735867	1.6654	up	28.9075	31.4458	49.5189	116.715	93.3261	106.07	12.0473	19.5342	24.3	38.7127	58.0763	114	-0.287812	0.00788689	-0.403791	1.47005	1.2112	0.455745	-1.45409	-1.16263	-1.90604	-0.00788736	0.499502	0.437783
CUST_36158_Rice4x44kGene	LOC_Os01g51260	Os01g0709000	0.00916844	0.00148766	-5.01378	-2.3259	5.01378	down	-1.16518	-0.220556	1.16518	down	4.18158	3.96399	12.4836	4.70876	3.93687	2.71018	28.17	34.0731	49.4	2.95733	6.88452	3.99992	-0.0485916	0.0485907	0.636802	-0.1329	-0.327414	-1.8062	2.7999	2.66854	2.14605	-0.689781	0.451523	-1.36659
CUST_36806_Rice4x44kGene	LOC_Os01g51400	Os01g0711200	0.00203236	0.00012862	-7.51955	-2.91065	7.51955	down	-3.08994	-1.62758	3.08994	down	7.75428	2.80057	6.34707	32.9753	29.0782	28.3541	32.7181	46.5896	69.9	85.0199	90.8233	106.436	-1.8186	-3.11359	-3.00002	0.0141158	-0.103551	-1.08006	0.354879	0.458968	-0.0141163	1.4947	1.51221	0.706337
CUST_31041_Rice4x44kGene	LOC_Os01g51870	Os01g0716500	0.00205285	0.000130544	2.87961	1.52587	2.87961	up	1.08523	0.118006	1.08523	up	1374.35	1572.95	3613.22	3475.29	3175.04	6991.63	429.176	621.411	2230	2188.18	3439.9	8216.88	-0.515786	-0.146784	-0.0137601	0.566996	0.500422	0.699149	-2.09843	-1.97029	-1.18523	0.0137601	0.588645	0.810142
CUST_27349_Rice4x44kGene	LOC_Os01g51980	Os01g0717400	0.00624392	0.00081893	-1.41611	-0.501934	1.41611	down	-2.74683	-1.45777	2.74683	down	1452.9	1272.24	1646.19	1543.82	1987.46	2702.34	1921.11	2398.22	3410	4344.51	3917.98	10344.6	-0.130083	-0.147367	-0.842399	-0.298121	0.130083	-0.366757	0.369374	0.283569	-0.266991	1.30874	1.0819	1.44787
CUST_33640_Rice4x44kGene	LOC_Os01g52100	Os01g0719000	0.00218274	0.000144397	-2.425	-1.27798	2.425	down	2.53058	1.33947	2.53058	up	55.3592	49.4313	87.499	698.008	741.774	605.264	155.311	176.863	226	188.424	199.556	526.988	-1.60519	-1.59431	-1.83726	1.79556	1.94708	0.713535	-0.0204666	-0.238825	-0.943501	0.0204666	0.0255225	0.391771
CUST_36881_Rice4x44kGene	LOC_Os01g52130	Os01g0719300	0.0024043	0.000171311	-3.62064	-1.85624	3.62064	down	-1.35529	-0.438597	1.35529	down	272.476	172.472	432.808	967.443	626.13	966.875	917.256	1074.99	1780	935.632	844.847	1889.97	-1.37665	-1.86214	-1.60157	0.19579	-0.368142	-0.681401	0.471	0.294091	-0.0367179	0.261723	0.0367179	0.163598
CUST_19559_Rice4x44kGene	LOC_Os01g52160	Os01g0719600	0.0182749	0.00417741	-2.38603	-1.25461	2.38603	down	-2.91307	-1.54254	2.91307	down	198.831	113.274	268.111	67.5051	67.4012	179.6	457.079	456.327	715	338.203	286.338	213.743	0.230613	-0.406836	-0.230613	-1.58347	-1.52191	-1.04809	1.52797	1.11976	0.709271	0.855522	0.537601	-0.918971
CUST_24928_Rice4x44kGene	LOC_Os01g52340	Os01g0721400	0.00434412	0.00046171	2.51208	1.32888	2.51208	up	1.78389	0.835028	1.78389	up	28.7006	25.2814	23.0906	63.3411	70.7566	89.8417	10.6311	9.77004	18.5	31.7912	33.3545	68.5409	0.00119591	-0.00753164	-1.20509	0.88765	1.11116	0.515551	-1.33514	-1.86282	-2.0001	0.00730515	-0.00119591	0.00316238
CUST_15523_Rice4x44kGene	LOC_Os01g52490	Os01g0723200	0.0156486	0.00332125	-2.39396	-1.2594	2.39396	down	-1.1772	-0.235356	1.1772	down	2338.22	1585.08	6425.07	2383.96	2068	5843.98	5228.18	7329.94	15500	3302.74	3378.87	4315.64	-0.250766	-0.637341	0.315022	-0.478425	-0.619759	-0.0611749	1.00659	1.08825	1.11028	0.106052	0.0611749	-0.620517
CUST_29155_Rice4x44kGene	LOC_Os01g52680	Os01g0726400	0.0452847	0.015047	-3.69561	-1.88581	3.69561	down	-3.05198	-1.60975	3.05198	down	12.6511	10.1663	42.7579	19.9705	19.6519	28.9527	65.5207	113.599	67.8	80.6145	67.4977	60.8291	-0.937994	-1.07919	-0.0735836	-0.534996	-0.494418	-0.875514	1.53115	1.91924	0.116281	1.59234	1.25839	0.0735836
CUST_16733_Rice4x44kGene	LOC_Os01g53220	Os01g0733200	0.00133946	6.07116e-05	4.42203	2.14471	4.42203	up	4.18345	2.06469	4.18345	up	231.287	385.969	375.599	9117.96	6784.61	15029.2	53.6773	69.125	190	794.767	1190.75	13749.3	-1.27625	-0.363165	-1.46925	3.7691	3.40644	3.61375	-3.28709	-3.32802	-2.92767	0.363165	0.868681	3.36336
CUST_18398_Rice4x44kGene	LOC_Os01g53260	Os01g0734000	0.0146174	0.00299429	1.70191	0.767152	1.70191	up	2.91019	1.54111	2.91019	up	204.033	155.41	187.958	601.827	899.421	734.386	70.8494	90.4522	343	177.208	150.45	619.875	0.281622	0.0631745	-0.729282	1.58656	2.22999	0.997408	-1.1479	-1.20133	-0.336716	-0.0631745	-0.377085	0.630878
CUST_31563_Rice4x44kGene	LOC_Os01g53294	Os01g0734200	0.00520594	0.0006134	-1.62478	-0.700246	1.62478	down	-2.26999	-1.18268	2.26999	down	204.319	180.586	458.221	225.868	178.884	594.882	338.445	458.312	850	550.421	493.95	1059.58	-0.549361	-0.553226	-0.276658	-0.660316	-0.932982	-0.139533	0.275189	0.306769	0.139533	0.738911	0.504988	0.571322
CUST_10730_Rice4x44kGene	LOC_Os01g53430	Os01g0736100	3.78204e-05	1.5115e-08	15.1028	3.91675	15.1028	up	9.52302	3.25142	9.52302	up	274.114	215.468	546.893	182.159	187.691	497.737	18.3858	18.9612	48.9	19.6952	20.2738	50.5663	2.26882	2.09579	2.37278	1.42363	1.53057	1.99747	-1.53284	-1.89421	-1.5858	-1.67149	-1.70746	-1.42363
CUST_14325_Rice4x44kGene	LOC_Os01g53500	Os01g0736600	0.00111745	4.26101e-05	-1.83045	-0.872202	1.83045	down	-2.14329	-1.09983	2.14329	down	541.054	469.182	1109.29	631.775	685.015	1446.71	996.949	1471.75	2140	1351.11	1514.8	3086.23	-0.451499	-0.482848	-0.308222	-0.483469	-0.30296	-0.164522	0.526702	0.682813	0.164522	0.72736	0.814593	0.806582
CUST_28323_Rice4x44kGene	LOC_Os01g53570	Os01g0737500	0.0145961	0.00298634	2.26449	1.17918	2.26449	up	1.72926	0.790157	1.72926	up	34.1662	21.3865	40.1118	6.52768	5.28999	26.7451	10.0141	22.7985	20.1	3.1729	3.81736	15.1092	1.9036	1.40201	1.24254	-0.739935	-0.979459	0.418355	0.22952	1.01059	-0.22952	-1.66654	-1.47752	-0.527459
CUST_29293_Rice4x44kGene	LOC_Os01g53650	Os01g0738400	0.000193488	6.27721e-07	3.99503	1.9982	3.99503	up	7.52036	2.9108	7.52036	up	10.5449	11.86	12.9312	395.485	563.638	642.312	2.4397	2.78366	6.79	53.3686	32.9493	196.162	-0.884173	-0.540338	-1.48238	4.08922	4.66416	3.91253	-2.89949	-3.11504	-2.88698	1.31383	0.540338	2.07934
CUST_22266_Rice4x44kGene	LOC_Os01g54030	Os01g0743500	0.00285284	0.000231651	2.71355	1.44018	2.71355	up	6.75902	2.75681	6.75902	up	115.026	45.5274	82.0386	3000.5	3789.43	3421.96	11.2477	14.3619	242	292.682	322.335	1368.6	-0.602964	-1.76585	-1.98307	3.84659	4.24716	3.15987	-3.86077	-3.91398	-0.897666	0.602964	0.664438	1.71578
CUST_24303_Rice4x44kGene	LOC_Os01g54080	Os01g0744000	0.0090235	0.00145371	-2.23133	-1.15791	2.23133	down	-1.77392	-0.826937	1.77392	down	570.638	340.752	1156.58	439.607	411.177	1079.3	1156.6	1322.34	2970	912.349	979.215	1249.06	-0.0633512	-0.63293	0.0633512	-0.69532	-0.727992	-0.275847	1.05235	0.839717	0.94872	0.47222	0.496505	-0.187071
CUST_40367_Rice4x44kGene	LOC_Os01g54210	Os01g0745700	0.00763957	0.00111459	-3.94611	-1.98043	3.94611	down	1.18656	0.24679	1.18656	up	98.7773	43.9474	129.962	85.1887	112.187	136.644	204.443	299.311	1030	61.0174	106.457	123.311	0.290153	-0.703972	-0.206521	-0.178973	0.281981	-0.373623	1.43605	1.58017	2.30473	-0.546246	0.178973	-0.643713
CUST_16619_Rice4x44kGene	LOC_Os01g54350	Os01g0747400	0.0101592	0.0017356	2.06539	1.04642	2.06539	up	1.35951	0.44309	1.35951	up	583.969	572.977	1002.47	677.422	671.405	1160.09	242.081	338.769	844	392.388	406.79	1347.99	0.127303	0.274166	0.0143766	0.0858593	0.136771	-0.0143766	-1.04665	-0.967664	-0.70909	-0.587748	-0.613497	0.0802298
CUST_33667_Rice4x44kGene	LOC_Os01g54620	Os01g0750300	0.0112623	0.00201984	-1.33559	-0.417478	1.33559	down	-2.03995	-1.02854	2.03995	down	1593.99	1324.87	3050.46	1037.82	1162.92	2876.26	2009.78	2345.26	5920	2167.75	2117.12	6579.47	-0.117071	-0.209583	-0.0731988	-0.991767	-0.76378	-0.397467	0.31378	0.13066	0.408142	0.185051	0.0731988	0.674343
CUST_12028_Rice4x44kGene	LOC_Os01g54870	Os01g0752300	0.0271797	0.00741777	-2.03556	-1.02542	2.03556	down	-1.08575	-0.118686	1.08575	down	3765.37	2550.01	9770.54	4695.71	4752.31	11461.5	6929.87	9185.47	22600	5480.33	6106.29	10023.9	-0.437012	-0.825024	0.0461211	-0.374068	-0.292999	0.0369773	0.53948	0.540175	0.780704	-0.0369773	0.0413022	-0.278356
CUST_15891_Rice4x44kGene	LOC_Os01g55190	Os01g0756600	0.0120012	0.00222718	-3.43401	-1.77989	3.43401	down	-1.32621	-0.407308	1.32621	down	2571.31	1049.46	5320.39	2537.9	1868.14	4561.8	6327.67	9768.88	17100	2529.47	4185.45	4882.82	0.082552	-1.03602	0.239067	-0.191921	-0.57017	-0.222298	1.47818	1.69887	1.44823	-0.082552	0.56624	-0.246153
CUST_32482_Rice4x44kGene	LOC_Os01g55720	Os01g0762900	0.00790531	0.00117752	-2.55916	-1.35567	2.55916	down	-2.51857	-1.3326	2.51857	down	794.256	416.278	1903.49	340.555	340.548	1267.95	1854.28	2200.55	4700	1274.08	987.504	1913.29	-0.0547261	-0.812506	0.313729	-1.53205	-1.46829	-0.51185	1.26491	1.10608	1.14251	0.485617	0.0402646	-0.0402646
CUST_36327_Rice4x44kGene	LOC_Os01g55950	Os01g0764900	0.00783655	0.00116101	-2.3012	-1.20238	2.3012	down	-2.23231	-1.15854	2.23231	down	124.362	125.647	379.286	99.1817	111.801	308.417	322.954	446.788	910	353.732	218.187	505.083	-0.654026	-0.464914	0.0621998	-1.23603	-0.999464	-0.475637	0.819215	0.881644	0.849551	0.712649	-0.0621998	0.11403
CUST_41230_Rice4x44kGene	LOC_Os01g56320	Os01g0769200	0.0028283	0.000227064	-2.542	-1.34597	2.542	down	-1.00879	-0.0126254	1.00879	down	203.459	151.199	475.326	287.734	327.164	682.688	495.493	657.688	1340	271.242	373.463	667.362	-0.476629	-0.73065	-0.144969	-0.232244	0.016819	0.137906	0.903948	0.906657	0.875046	-0.203226	0.180403	-0.016819
CUST_9222_Rice4x44kGene	LOC_Os01g56380	Os01g0770200	0.00237916	0.000168019	-1.41233	-0.498073	1.41233	down	-2.0461	-1.03287	2.0461	down	44.2932	35.6253	74.3039	33.7712	39.8329	77.6939	57.8898	62.8698	165	73.1158	69.6955	180.021	-0.0979533	-0.23786	-0.244115	-0.744852	-0.442903	-0.419187	0.384726	0.0979533	0.431612	0.483706	0.336835	0.671137
CUST_13119_Rice4x44kGene	LOC_Os01g56420	Os01g0770700	0.0481648	0.0163697	1.90732	0.931544	1.90732	up	3.63425	1.86166	3.63425	up	846.59	656.761	573.105	1274.02	1477.4	1188.69	344.269	483.128	502	304.252	279.021	562.621	1.16015	0.968135	-0.295225	1.49419	1.77165	0.517845	-0.0415192	0.0415192	-0.961568	-0.457685	-0.660332	-0.683265
CUST_17841_Rice4x44kGene	LOC_Os01g56870	Os01g0776500	0.0465843	0.0156433	-4.93191	-2.30215	4.93191	down	-5.27809	-2.40002	5.27809	down	11.3061	3.38049	46.5877	3.68134	3.3902	29.7061	44.29	73.6844	119	32.7109	48.1472	35.4674	-0.772898	-2.34042	0.37743	-2.64731	-2.70239	-0.511196	1.29343	1.62198	1.25514	0.618329	1.09826	-0.37743
CUST_22566_Rice4x44kGene	LOC_Os01g57150	Os01g0779800	0.00877531	0.00138818	-5.82809	-2.54302	5.82809	down	-2.55093	-1.35102	2.55093	down	59.6841	27.8766	89.1961	78.2756	30.3974	92.3377	257.21	372.15	558	123.593	206.198	146.638	-0.0892663	-1.01328	-0.402147	0.0463424	-1.25449	-0.591643	2.11472	2.24182	1.76784	0.819477	1.48015	-0.0463419
CUST_21492_Rice4x44kGene	LOC_Os01g57370	Os01g0782800	0.0474411	0.0160412	1.98268	0.987453	1.98268	up	2.02705	1.01938	2.02705	up	246.508	250.682	254.603	464.576	389.365	415.798	107.818	154.726	220	149.475	148.407	417.126	0.670486	0.868983	-0.175414	1.32916	1.13815	0.292782	-0.426101	-0.310812	-0.861392	-0.192681	-0.280783	0.175414
CUST_6026_Rice4x44kGene	LOC_Os01g57510	Os01g0784200	0.0296711	0.00836205	2.82931	1.50045	2.82931	up	1.48703	0.572435	1.48703	up	6.60916	10.2774	12.3558	27.4667	11.169	16.5347	2.12976	4.04513	7.82	10.5203	10.9887	13.6731	-0.100567	0.710639	-0.0904388	1.69897	0.464568	0.0904393	-1.63789	-1.11822	-1.22561	0.428629	0.413725	-0.305684
CUST_2945_Rice4x44kGene	LOC_Os01g57650	Os01g0785900	0.0390791	0.0122703	-4.47088	-2.16056	4.47088	down	-1.72267	-0.78465	1.72267	down	104.026	38.3557	263.87	52.5026	52.6097	215.768	352.874	475.269	1020	163.999	187.638	101.454	-0.225182	-1.49034	0.225182	-1.46728	-1.40056	-0.304599	1.63348	1.65724	1.70062	0.290113	0.406624	-1.51522
CUST_18236_Rice4x44kGene	LOC_Os01g57890	Os01g0788800	0.000541551	8.89873e-06	1.46122	0.547175	1.46122	up	2.05687	1.04045	2.05687	up	186.62	183.893	279.532	943.922	1318.54	1960.64	113.59	157.735	312	356.811	541.988	1485.81	-0.473327	-0.32029	-0.782933	1.60963	2.15561	1.78787	-1.09315	-1.0253	-1.09963	0.32029	0.845638	1.26583
CUST_34994_Rice4x44kGene	LOC_Os01g58100	Os01g0793300	0.0349951	0.0105544	-1.91303	-0.935856	1.91303	down	-5.6858	-2.50736	5.6858	down	6.92968	12.1219	30.4376	4.63976	3.8592	33.856	23.544	25.9825	53.2	34.5245	37.1135	89.1108	-1.40765	-0.42662	-0.16517	-2.242	-2.44396	-0.251051	0.453301	0.189655	0.16517	0.767672	0.794241	1.02317
CUST_36576_Rice4x44kGene	LOC_Os01g58194	Os01g0794400	8.83378e-05	1.10067e-07	2.47508	1.30748	2.47508	up	1.6214	0.697244	1.6214	up	688.243	629.716	1327.71	3824.04	4634.07	7387.17	275.992	358.165	698	2133.96	2112.73	6979.85	-0.727181	-0.68112	-0.671748	1.49132	1.83229	1.5649	-1.94902	-1.97885	-2.07462	0.763922	0.671748	1.36111
CUST_34153_Rice4x44kGene	LOC_Os01g58280	Os01g0795200	0.0028503	0.000231093	-6.7434	-2.75348	6.7434	down	2.59768	1.37722	2.59768	up	44.7278	48.7773	50.2157	176.821	337.227	509.159	190.796	373.106	858	107.17	72.417	228.678	-1.42333	-1.12402	-2.14888	0.304108	1.29932	0.95359	0.765909	1.32763	1.47066	-0.304108	-0.947367	-0.323179
CUST_35697_Rice4x44kGene	LOC_Os01g58320	Os01g0795700	0.00927806	0.00151504	4.10795	2.03842	4.10795	up	1.57538	0.655703	1.57538	up	106.332	94.4521	68.4433	287.398	300.712	874.955	9.06466	20.3355	97.8	138.439	159.671	896.53	-0.121299	-0.117939	-1.64941	1.05757	1.18669	1.78739	-3.57702	-2.81717	-1.60971	0.117939	0.246039	1.70056
CUST_12650_Rice4x44kGene	LOC_Os01g58500	Os01g0798800	0.0103092	0.00177601	-2.28818	-1.1942	2.28818	down	-1.67825	-0.746957	1.67825	down	39.9712	33.2754	90.1202	48.7803	48.8158	71.8341	87.6386	105.642	282	89.2668	87.4172	106.171	-0.217906	-0.308133	0.06247	-0.186175	-0.12134	-0.504146	1.01116	0.874866	1.23301	0.799821	0.691859	-0.06247
CUST_38914_Rice4x44kGene	LOC_Os01g58520	Os01g0799000	0.0304855	0.0086998	-2.29484	-1.19839	2.29484	down	-2.08874	-1.06263	2.08874	down	8.06519	11.646	24.8924	6.78733	11.5665	10.812	25.7568	31.9124	62.5	26.049	14.3995	21.1305	-0.660689	0.0436478	0.072721	-1.16516	-0.332335	-1.36979	1.11094	1.01427	0.925643	0.889317	-0.0436473	-0.525059
CUST_28483_Rice4x44kGene	LOC_Os01g58640	Os01g0800500	0.015882	0.00339579	2.28667	1.19325	2.28667	up	1.2959	0.373958	1.2959	up	1957.1	2028.13	1761.95	4349.64	3957.84	5004.88	806.05	999.47	1320	3070.74	3271.26	4038.47	-0.111336	0.114378	-1.15539	0.785237	0.712839	0.111336	-1.29465	-1.39019	-2.04726	0.397096	0.410603	-0.32016
CUST_7561_Rice4x44kGene	LOC_Os01g58850	Os01g0802600	0.0127644	0.00244173	5.02468	2.32903	5.02468	up	3.02374	1.59633	3.02374	up	13.4605	33.7806	51.4279	582.853	407.936	3125.46	2.34247	6.87831	20.8	60.3568	106.558	4282.59	-1.76254	-0.260804	-0.721238	3.41818	2.96717	4.9647	-4.18872	-3.04052	-2.50244	0.260804	1.0031	5.29715
CUST_18375_Rice4x44kGene	LOC_Os01g58860	Os01g0802700	0.0266885	0.00722974	1.78084	0.832559	1.78084	up	2.36638	1.24268	2.36638	up	19.3475	12.3605	34.2069	5.74958	4.60447	18.3856	8.80784	5.81681	51.4	3.35927	3.93254	2.84909	1.60588	1.13375	1.5355	-0.400352	-0.656988	0.400352	0.567043	-0.437348	1.64775	-1.06149	-0.911933	-2.41162
CUST_7246_Rice4x44kGene	LOC_Os01g59110	Os01g0805500	0.00711046	0.00100457	1.9895	0.992409	1.9895	up	2.05607	1.03989	2.05607	up	3371.99	3105.45	3620.58	2733.07	2262.51	3388.11	1296.48	1772.06	3810	869.116	1165.64	2437.97	1.15831	1.21379	0.368419	0.599628	0.390814	0.0332413	-0.124228	-0.0792322	-0.0332413	-0.939105	-0.593356	-0.563527
CUST_30980_Rice4x44kGene	LOC_Os01g59410	Os01g0808900	0.00389856	0.000387776	-3.31997	-1.73117	3.31997	down	-2.9966	-1.58333	2.9966	down	50.3	58.0027	74.1577	26.3003	21.2566	96.8709	183.647	230.53	340	106.873	83.9134	166.502	-0.426415	-0.0465784	-0.758893	-1.61751	-1.86089	-0.612861	1.53835	1.46053	0.962745	0.519413	0.0927339	0.0465784
CUST_10236_Rice4x44kGene	LOC_Os01g59420	Os01g0809000	0.0469071	0.015811	-2.51292	-1.32936	2.51292	down	1.1402	0.189287	1.1402	up	2.7459	2.97373	4.59173	2.933	2.59094	3.28551	9.93202	5.47299	19.9	2.71199	3.20946	1.98288	0.0753765	0.364652	-0.0753765	-0.0851307	-0.20025	-0.797734	2.02664	0.761053	1.56505	-0.0839891	0.0812359	-1.64822
CUST_22331_Rice4x44kGene	LOC_Os01g59530	Os01g0810300	0.0114672	0.00207789	2.20298	1.13945	2.20298	up	1.17649	0.234489	1.17649	up	10936	11557.6	17495	14305.2	13376.1	22377	4019.75	5739.05	16300	8294.87	11001.9	29523.7	0.154766	0.408808	-0.0598898	0.286617	0.253521	0.0557518	-1.19268	-1.08481	-0.637189	-0.385464	-0.0557518	0.333639
CUST_17165_Rice4x44kGene	LOC_Os01g59730	Os01g0812800	0.0317255	0.00920432	-3.61947	-1.85578	3.61947	down	-1.32348	-0.404335	1.32348	down	163.76	102.173	435.996	237.006	224.54	590.725	493.648	627.571	2030	446.643	429.247	389.499	-0.619588	-1.12588	-0.0993671	-0.341854	-0.35602	0.0993671	1.06877	1.00924	1.6445	0.686516	0.551449	-0.623467
CUST_7137_Rice4x44kGene	LOC_Os01g59890	Os01g0814300	0.0193244	0.00455204	1.56621	0.647281	1.56621	up	2.00547	1.00394	2.00547	up	11.6267	10.1237	22.3153	21.1388	21.9135	52.3399	9.0681	8.84325	15.5	11.9537	7.9178	32.5429	0.0127149	-0.0127144	0.0607953	0.619565	0.735276	1.05124	-0.249396	-0.691451	-0.9402	-0.0887089	-0.760743	0.2437
CUST_26036_Rice4x44kGene	LOC_Os01g60110	Os01g0817000	0.00842471	0.00130123	-2.17066	-1.11813	2.17066	down	-2.04577	-1.03265	2.04577	down	223.008	175.589	277.899	177.797	141.211	353.929	386.121	472.115	1110	459.73	332.088	510.634	0.029361	-0.141255	-0.545684	-0.55311	-0.821708	-0.436223	0.917777	0.80203	0.977012	0.931617	0.384641	-0.029361
CUST_16400_Rice4x44kGene	LOC_Os01g60260	Os01g0818300	0.00986196	0.00165782	1.4791	0.564719	1.4791	up	2.42064	1.27539	2.42064	up	312.256	246.246	780.793	333.281	332.454	881.533	225.215	257.79	581	192.007	150.033	244.947	0.271662	0.103308	0.701359	0.110063	0.170265	0.636997	-0.103308	-0.314247	-0.200274	-0.571347	-1.00498	-1.33252
CUST_4000_Rice4x44kGene	LOC_Os01g60290	Os01g0818900	0.0080763	0.00121875	-3.18033	-1.66918	3.18033	down	-2.74693	-1.45782	2.74693	down	6.84996	4.25293	16.0128	3.05743	5.29138	7.88537	28.4333	31.5629	30.4	12.0769	9.65527	23.2357	-0.304285	-0.817646	0.0282564	-1.72367	-0.868561	-1.23315	1.84559	1.5904	0.477874	0.372358	-0.0282564	0.203972
CUST_20864_Rice4x44kGene	LOC_Os01g60330	Os01g0819100	0.0185126	0.00426028	-3.22367	-1.68871	3.22367	down	-1.76268	-0.817767	1.76268	down	248.512	102.957	301.546	115.669	87.2922	308.23	608.175	765.025	1010	235.798	312.869	236.738	0.415328	-0.681672	-0.198125	-0.943599	-1.28589	-0.405932	1.80295	1.72814	1.07055	0.198125	0.528376	-0.908618
CUST_39484_Rice4x44kGene	LOC_Os01g60670	Os01g0821900	0.0371937	0.0114826	-4.54266	-2.18354	4.54266	down	-1.43617	-0.522222	1.43617	down	381.828	97.9213	535.501	253.588	121.989	649.141	1060.68	1417.23	2270	330.355	508.364	362.938	0.358344	-1.43061	-0.0462055	-0.487701	-1.47965	-0.00799751	1.9288	1.94105	1.5623	0.00799751	0.552091	-0.968773
CUST_16746_Rice4x44kGene	LOC_Os01g60740	Os01g0822900	0.014873	0.00307213	-9.20204	-3.20195	9.20204	down	-6.44166	-2.68743	6.44166	down	1247.5	369.336	494.409	671.349	680.621	300.898	3616.72	4019.28	22200	2279.97	2808.76	5880.47	-0.364267	-1.94603	-2.59204	-1.51378	-1.43021	-3.54791	1.26783	1.01425	2.42144	0.364267	0.587431	0.618705
CUST_11378_Rice4x44kGene	LOC_Os01g60850	Os01g0823700	0.00297717	0.000248927	-2.51573	-1.33098	2.51573	down	-2.77887	-1.4745	2.77887	down	88.7643	98.8053	263.288	208.397	264.273	523.501	237.197	429.583	656	569.36	528.754	2105.78	-1.47134	-1.14246	-0.795267	-0.495666	-0.0891859	-0.0431502	0.0431502	0.494168	0.0465591	1.06851	0.884013	1.84297
CUST_26475_Rice4x44kGene	LOC_Os01g60920	Os01g0824700	0.00312209	0.000267606	3.46183	1.79153	3.46183	up	5.93672	2.56967	5.93672	up	25.9025	18.8815	24.6581	31.8968	27.8209	35.536	7.61351	6.14292	11.3	6.0245	3.56388	7.19267	1.31677	1.03493	0.35323	1.36148	1.22803	0.641015	-0.353229	-1.0687	-1.24774	-0.928843	-1.76399	-1.78564
CUST_40794_Rice4x44kGene	LOC_Os01g61070	Os01g0826000	0.00118566	4.76916e-05	3.92247	1.97176	3.92247	up	1.03333	0.0472956	1.03333	up	723.482	870.586	1891.39	3087.29	3907.08	6038.24	182.994	228.845	857	3448.62	5317.93	3688.31	-0.794959	-0.353653	-0.301053	1.04275	1.44628	1.13419	-2.68167	-2.76492	-1.91837	1.31659	1.86368	0.301053
CUST_33085_Rice4x44kGene	LOC_Os01g61330	Os01g0829100	0.018385	0.00421665	-2.37645	-1.24881	2.37645	down	-1.91143	-0.934655	1.91143	down	1311.83	706.711	2347.77	787.14	652.407	2355.68	2591.25	3823.85	5360	1866.28	1987.99	2333.25	0.0264025	-0.691708	-0.0264025	-0.966092	-1.17315	-0.260983	1.10493	1.26048	0.689313	0.393554	0.406939	-0.396756
CUST_19893_Rice4x44kGene	LOC_Os01g61610	Os01g0832600	0.0123408	0.00232241	-1.24638	-0.317748	1.24638	down	-4.67563	-2.22516	4.67563	down	3.13276	3.00034	2.3906	7.75302	3.66986	8.56977	2.48388	2.84333	11.2	11.735	25.1231	86.625	-0.21592	-0.103953	-1.49849	0.835798	-0.179452	0.103953	-0.454305	-0.665146	0.25433	1.54795	2.5684	3.31944
CUST_35015_Rice4x44kGene	LOC_Os01g61620	Os01g0832900	0.00350283	0.00032725	-3.54372	-1.82527	3.54372	down	-2.80879	-1.48995	2.80879	down	129.489	63.9311	237.828	86.6999	114.129	234.096	373.78	537.419	793	354.96	322.173	459.923	-0.287323	-1.13128	-0.302745	-1.12165	-0.661303	-0.565001	1.3385	1.45652	0.959427	1.02607	0.808492	0.287323
CUST_26904_Rice4x44kGene	LOC_Os01g61700	Os01g0833600	0.00338759	0.000309078	1.26894	0.343626	1.26894	up	2.39257	1.25856	2.39257	up	859.041	885.903	728.373	5154.08	6189.22	5520.55	489.938	724.25	1390	1544.92	1963.86	4342.56	-0.461998	-0.243301	-1.59256	1.86731	2.19514	1.09007	-1.17567	-1.01761	-1.13546	0.243301	0.511703	0.62183
CUST_26172_Rice4x44kGene	LOC_Os01g61900	Os01g0835700	0.0044807	0.000484232	-1.61938	-0.69544	1.61938	down	-2.10006	-1.07043	2.10006	down	429.844	232.9	806.959	201.187	204.473	342.297	710.699	737.5	1190	425.02	435.12	722.606	0.179656	-0.530167	0.195824	-1.17123	-1.08407	-1.28086	1.00154	0.64911	0.280988	0.0219364	-0.0219364	-0.324866
CUST_19564_Rice4x44kGene	LOC_Os01g61980	Os01g0836900	0.00632771	0.000836912	-2.65838	-1.41055	2.65838	down	-3.17056	-1.66474	3.17056	down	6.20019	2.46166	6.10258	3.50161	2.67165	5.96289	13.0997	12.204	19.9	10.4048	9.50555	18.4198	-0.15732	-1.31572	-1.07273	-1.23722	-1.56373	-1.34557	1.01828	0.510268	0.15732	0.448109	0.239944	0.159637
CUST_5331_Rice4x44kGene	LOC_Os01g62150	Os01g0838800	0.0452838	0.0150456	-2.1869	-1.12889	2.1869	down	-2.10472	-1.07363	2.10472	down	145.863	130.263	262.263	155.047	133.104	278.433	303.951	412.91	755	444.069	395.01	312.961	-0.00554824	0.00554824	-0.0516627	-0.173058	-0.329434	-0.204778	1.15013	1.18629	0.998572	1.45918	1.21254	-0.158097
CUST_851_Rice4x44kGene	LOC_Os01g62190	Os01g0839100	0.00190006	0.000113815	1.77605	0.828673	1.77605	up	2.41193	1.27019	2.41193	up	59.4425	48.2718	95.3516	379.349	353.769	529.89	31.0224	32.4139	88.3	119.962	82.136	527.059	-0.123664	-0.249701	-0.334416	2.29469	2.25776	1.90051	-0.965393	-1.30792	-0.920489	0.747914	0.123664	1.77082
CUST_27602_Rice4x44kGene	LOC_Os01g62200	Os01g0839200	0.00425161	0.000445581	-2.77718	-1.47362	2.77718	down	-3.3949	-1.76337	3.3949	down	279.316	169.911	484.904	262.925	402.326	766.261	698.532	1069.14	1200	1045.73	979.257	3173.48	-0.534983	-1.07783	-0.631696	-0.877838	-0.200338	-0.210995	0.883901	1.09212	0.200338	1.22812	1.05561	1.7172
CUST_38409_Rice4x44kGene	LOC_Os01g62210	Os01g0839300	0.0359611	0.010943	-2.07895	-1.05586	2.07895	down	1.02635	0.0375274	1.02635	up	294.753	220.266	714.223	593.319	607.414	1195.25	499.407	686.347	2210	617.226	684.291	966.59	-0.854256	-1.10024	-0.469905	-0.100563	-0.00290775	0.0335245	0.00290775	0.0557985	0.684466	0.0705957	0.141654	-0.394778
CUST_26922_Rice4x44kGene	LOC_Os01g62350	Os01g0840700	0.0262368	0.00703953	-2.39425	-1.25958	2.39425	down	1.00302	0.00435003	1.00302	up	887.221	571.589	2238.27	1203.47	1326.88	2904.57	1952.01	2527.91	5740	1427.67	1630.2	2023.66	-0.493682	-0.953721	-0.0511799	-0.30945	-0.104829	0.0853281	0.740365	0.707523	0.832259	0.0511799	0.164814	-0.557995
CUST_12685_Rice4x44kGene	LOC_Os01g62900	Os01g0848200	0.00325	0.000285904	1.56087	0.642353	1.56087	up	3.3018	1.72325	3.3018	up	177.917	164.358	256.101	3258.18	3904.96	1457.28	91.3045	122.162	321	618.354	533.056	1601.25	-0.711905	-0.651988	-1.07891	3.22728	3.5523	1.19015	-1.57789	-1.56369	-1.22828	0.943888	0.651988	1.2041
CUST_1754_Rice4x44kGene	LOC_Os01g62980	Os01g0849000	0.000637499	1.3803e-05	1.47149	0.557279	1.47149	up	-2.29792	-1.20033	2.29792	down	3173.11	3004.34	4473.84	5027.13	3421.94	7522.58	2181.02	2329.5	4790	9119.61	9095.45	19397.7	-0.0477133	0.0477133	-0.444613	0.360516	-0.130623	0.0656662	-0.492153	-0.802965	-0.82133	1.33392	1.25234	1.31029
CUST_34863_Rice4x44kGene	LOC_Os01g63010	Os01g0849600	0.0115592	0.00210575	1.36005	0.44366	1.36005	up	3.66849	1.87519	3.66849	up	5.96127	5.88063	34.2376	138.244	133.637	252.268	3.50044	5.54354	44.7	20.0264	27.972	172.677	-1.61807	-1.46345	0.0113025	2.66177	2.67665	2.65317	-2.2897	-2.03226	-0.0792337	-0.0113025	0.393029	1.98432
CUST_4483_Rice4x44kGene	LOC_Os01g63060	Os01g0850100	0.00142078	6.87796e-05	2.11864	1.08314	2.11864	up	1.77893	0.831007	1.77893	up	694.407	997.765	1819.64	7429.03	8701.24	11829.8	305.658	480.834	1640	3051.9	2781.23	16398.1	-1.23994	-0.542741	-0.74265	1.92378	2.21561	1.71861	-2.32735	-2.07955	-1.36784	0.75448	0.542741	2.06775
CUST_22740_Rice4x44kGene	LOC_Os01g63240	Os01g0851300	0.0322025	0.00940175	1.27494	0.350431	1.27494	up	2.65997	1.41141	2.65997	up	20.5286	27.8937	26.3771	113.763	58.3086	83.6054	21.5471	18.2482	33.7	22.7175	24.439	54.3852	-0.0920076	0.524571	-0.622877	2.12271	1.22224	0.802	0.0743012	-0.571266	-0.744642	-0.0872803	-0.0596509	0.0596509
CUST_7975_Rice4x44kGene	LOC_Os01g63460	Os01g0853700	0.030102	0.00854096	-2.22078	-1.15107	2.22078	down	-1.36971	-0.453872	1.36971	down	348.021	213.326	525.242	345.4	290.087	919.225	732.405	898.478	1180	496.041	531.69	919.54	-0.208559	-0.740395	-0.507263	-0.475071	-0.663068	0.0607371	0.961365	0.850377	0.18524	0.161289	0.183662	-0.0607371
CUST_3789_Rice4x44kGene	LOC_Os01g63710	Os01g0856000	0.0145357	0.00296602	-2.4676	-1.30311	2.4676	down	-1.78346	-0.834676	1.78346	down	41.0611	30.4001	81.3052	49.6284	41.8197	98.7092	87.1635	107.097	297	114.997	91.5748	113.078	-0.170512	-0.429928	-0.0774498	-0.152725	-0.335925	-0.0370483	1.0119	0.903181	1.31636	1.17381	0.767475	0.0370483
CUST_19350_Rice4x44kGene	LOC_Os01g63930	Os01g0858200	0.0203048	0.00488896	-2.76579	-1.46769	2.76579	down	-2.22375	-1.15299	2.22375	down	19.8431	10.0994	17.6688	24.6414	26.8624	83.6279	47.9831	47.3092	60	61.049	52.7389	193.73	-0.594262	-1.39436	-1.65421	-0.53742	-0.349136	0.349137	0.776083	0.349847	-0.36568	0.88563	0.596777	1.43916
CUST_30001_Rice4x44kGene	LOC_Os01g63980	Os01g0859100	0.0158672	0.00338991	2.67041	1.41706	2.67041	up	1.08115	0.112566	1.08115	up	29.6943	50.1265	117.588	150.849	81.8906	164.704	26.6107	11.672	53.8	81.2913	103.807	195.497	-1.18233	-0.252661	-0.0893621	0.906915	0.0893621	0.157338	-1.24405	-2.83883	-1.69265	0.129151	0.404122	0.282643
CUST_21079_Rice4x44kGene	LOC_Os01g64000	Os01g0859300	0.00699282	0.000979787	5.52305	2.46547	5.52305	up	7.57429	2.92111	7.57429	up	117.416	98.6791	99.937	998.721	530.059	1630.03	21.2451	6.25704	94	83.2647	59.377	411.571	0.356908	0.280377	-0.768138	3.18976	2.33961	3.02016	-2.01306	-4.18247	-1.33173	-0.280377	-0.845932	0.912507
CUST_25142_Rice4x44kGene	LOC_Os01g64110	Os01g0860500	0.00900224	0.00144757	2.53735	1.34332	2.53735	up	5.07539	2.34352	5.07539	up	76.7619	108.531	377.651	594.059	757.479	1923.88	28.567	56.4859	217	97.9625	106.028	653.239	-0.460359	0.213562	0.94572	2.23618	2.65056	3.05517	-1.78995	-1.21223	-0.32887	-0.249957	-0.213562	1.37487
CUST_13435_Rice4x44kGene	LOC_Os01g64180	Os01g0860900	0.0152867	0.00320563	-2.79961	-1.48523	2.79961	down	-1.07049	-0.0982766	1.07049	down	156.574	105.191	378.062	193.177	194.706	397.104	406.307	571.393	1070	220.221	305.075	279.455	-0.280696	-0.680245	0.0985713	-0.233223	-0.158067	-0.0699735	1.19148	1.27757	1.12426	0.0699735	0.462434	-0.698842
CUST_23324_Rice4x44kGene	LOC_Os01g64590	Os01g0865800	0.00299434	0.000251798	-4.1929	-2.06795	4.1929	down	-2.21332	-1.14621	2.21332	down	4.41495	2.67362	4.8094	3.09589	2.5342	7.81946	13.3101	20.7103	27.6	9.08467	6.79304	11.0446	-0.0344772	-0.583803	-0.80353	-0.802123	-1.02716	-0.341754	1.65403	1.88603	1.24198	0.865124	0.367993	0.0344782
CUST_37679_Rice4x44kGene	LOC_Os01g64620	Os01g0866000	0.0290022	0.00809991	1.11133	0.152293	1.11133	up	-3.80836	-1.92917	3.80836	down	31.6319	25.4669	17.7172	21.7384	18.3054	47.7387	23.516	25.6845	31.3	82.9877	89.8155	144.25	0.434731	0.296248	-1.29402	-0.36201	-0.546205	-0.103443	0.103443	-0.175127	-0.948233	1.68481	1.72112	1.36993
CUST_31626_Rice4x44kGene	LOC_Os01g65169	Os01g0872100	0.00183519	0.000106491	1.11418	0.155989	1.11418	up	4.44696	2.15282	4.44696	up	2.97324	2.80286	3.9281	22.0662	26.0601	48.0467	2.41975	2.88205	6.17	4.65692	3.29001	21.012	-0.0445681	0.0445681	-0.535291	2.59155	2.89534	2.83781	-0.245293	-0.398885	-0.359079	0.461333	-0.117707	1.52262
CUST_5174_Rice4x44kGene	LOC_Os01g65520	Os01g0876400	0.00868251	0.00136493	1.11575	0.158013	1.11575	up	2.61089	1.38454	2.61089	up	960.89	1007.95	2372.31	11112.8	11408.5	18476.5	868.039	1147.23	3020	2093.68	2615.04	24632.2	-0.696747	-0.453495	-0.285413	2.57935	2.68102	2.43648	-0.746903	-0.750404	-0.412386	0.285413	0.528453	2.72937
CUST_29226_Rice4x44kGene	LOC_Os01g65620	Os01g0877900	5.3386e-05	2.88661e-08	2.14884	1.10356	2.14884	up	2.92608	1.54897	2.92608	up	82.3272	74.8875	147.023	748.543	800.986	1399.19	29.9765	53.2757	104	205.587	249.048	670.143	-0.60825	-0.570618	-0.664163	2.32079	2.48226	2.34688	-1.96933	-1.54552	-1.63885	0.570618	0.769541	1.16286
CUST_36387_Rice4x44kGene	LOC_Os01g65660	Os01g0878400	0.0361118	0.0110143	2.38469	1.2538	2.38469	up	1.29103	0.368524	1.29103	up	1011.88	777.628	2863.38	895.744	891.046	2760.2	413.654	468.098	1560	734.669	811.45	1759.74	0.443536	0.237932	1.05171	0.0120544	0.0682526	0.759329	-0.750545	-0.977988	-0.299694	-0.159768	-0.0941143	-0.0120544
CUST_19972_Rice4x44kGene	LOC_Os01g66010	Os01g0882800	0.0360956	0.0110068	-2.11444	-1.08028	2.11444	down	-1.11914	-0.16239	1.11914	down	97.5358	50.4251	243.056	63.7711	49.762	152.193	143.054	163.765	877	55.7409	73.2298	169.939	0.471479	-0.306034	0.896246	-0.397157	-0.691231	-0.0185757	1.12049	0.909728	2.27231	-0.477155	-0.161215	0.0185757
CUST_26755_Rice4x44kGene	LOC_Os01g66180	Os01g0885000	0.0244045	0.00635149	-2.09767	-1.06879	2.09767	down	-1.84506	-0.883668	1.84506	down	296.771	334.559	668.957	281.441	216.389	377.679	728.344	836.247	1830	587.915	562.75	447.439	-0.313618	0.0335698	-0.0335698	-0.645742	-0.961167	-1.09776	1.07811	0.871584	0.943059	0.531201	0.390333	-0.975197
CUST_8930_Rice4x44kGene	LOC_Os01g66680	Os01g0890600	0.00234897	0.000164782	2.77965	1.47491	2.77965	up	1.74483	0.803085	1.74483	up	106.375	97.033	207.375	118.96	139.125	159.433	30.3583	48.9242	122	60.1138	63.3215	133.718	0.736025	0.777687	0.80659	0.641737	0.931419	0.187865	-0.976521	-0.693893	-0.434001	-0.228808	-0.231562	-0.187865
CUST_18492_Rice4x44kGene	LOC_Os01g66840	Os01g0892500	0.0146627	0.00300789	-2.3982	-1.26195	2.3982	down	-1.18144	-0.240544	1.18144	down	32.3366	27.711	65.525	23.6786	18.9132	30.1338	65.0079	82.0639	276	34.1313	30.0502	22.2328	0.0559721	0.00754023	0.182335	-0.649219	-0.909629	-1.17776	1.15987	1.09018	1.78166	-0.0075407	-0.269013	-1.73842
CUST_15079_Rice4x44kGene	LOC_Os01g67540	Os01g0901600	0.000596944	1.16648e-05	-1.56384	-0.645089	1.56384	down	-3.11933	-1.64124	3.11933	down	162.501	172.744	223.028	362.726	312.334	752.104	245.91	337.189	525	873.236	1328.31	2284.64	-0.747279	-0.484811	-1.18301	0.155549	0.00354242	0.331256	-0.0531425	-0.00354242	-0.423152	1.53721	2.0646	1.81225
CUST_10419_Rice4x44kGene	LOC_Os01g67630	Os01g0902700	0.0246227	0.00643105	-4.7063	-2.23459	4.7063	down	-7.02394	-2.81228	7.02394	down	62.7432	53.6078	62.7921	40.0945	37.7258	82.3982	273.145	419.89	349	563.828	435.039	180.424	-0.134972	-0.187713	-1.02636	-1.03664	-1.0607	-0.87377	2.08362	2.29813	0.972979	2.89131	2.43945	0.134972
CUST_15023_Rice4x44kGene	LOC_Os01g68440	Os01g0912600	0.00135247	6.16464e-05	2.15554	1.10805	2.15554	up	1.96274	0.972868	1.96274	up	144.063	143.102	204.557	280.453	227.524	425.266	61.5589	88.8266	140	101.421	132.51	273.635	0.334077	0.498702	-0.0526352	1.03953	0.801573	0.763793	-0.796128	-0.672935	-1.07494	-0.313709	-0.00571012	0.00571012
CUST_14913_Rice4x44kGene	LOC_Os01g68510	Os01g0913300	0.0358812	0.0109128	2.12781	1.08937	2.12781	up	1.56628	0.647347	1.56628	up	140.15	125.055	276.401	98.9242	85.0573	287.926	81.8948	98.7914	113	75.9403	61.7002	137.883	0.786042	0.795901	0.873312	0.0278535	-0.126252	0.692813	0.107363	-0.0278535	-0.892356	-0.239435	-0.61678	-0.491409
CUST_30398_Rice4x44kGene	LOC_Os01g68524	Os01g0913400	0.00827132	0.00126645	2.1273	1.08902	2.1273	up	2.36653	1.24278	2.36653	up	100.298	82.5969	152.351	104.439	130.518	162.862	35.9744	60.7873	109	48.6441	56.1443	62.8442	0.732218	0.626355	0.442806	0.534975	0.920348	0.299615	-0.650583	-0.299615	-0.515496	-0.453181	-0.324061	-1.19615
CUST_30749_Rice4x44kGene	LOC_Os01g68620	Os01g0914700	0.0395109	0.0124662	2.12559	1.08786	2.12559	up	1.21549	0.281535	1.21549	up	23.3068	25.4886	56.9425	17.0878	30.2675	27.8702	10.7319	17.8658	33.4	16.3323	14.6725	34.323	0.694209	0.99759	1.09045	-0.00917911	0.879405	-0.179768	-0.32818	0.00128317	-0.154435	0.0397534	-0.192617	-0.00128269
CUST_31236_Rice4x44kGene	LOC_Os01g68720	Os01g0915900	0.000947212	3.18613e-05	-2.99524	-1.58267	2.99524	down	-1.27814	-0.354051	1.27814	down	104.242	76.2809	232.339	54.54	48.9667	127.252	231.513	364.36	1070	92.1155	60.8219	129.782	0.298064	0.0217967	0.56184	-0.892096	-0.983825	-0.546131	1.54567	1.79412	2.28992	-0.0217967	-0.698404	-0.639698
CUST_13137_Rice4x44kGene	LOC_Os01g68730	Os01g0916000	0.00538215	0.000654261	-6.99105	-2.80551	6.99105	down	-1.44325	-0.529325	1.44325	down	2.56547	4.70976	18.1276	2.83079	2.4544	4.31954	21.3697	43.6111	146	2.11641	2.9317	14.9	-0.525354	0.525354	1.40302	-0.638978	-0.781027	-0.905649	2.62938	3.25267	3.9375	-0.944396	-0.552032	0.758749
CUST_38003_Rice4x44kGene	LOC_Os01g68740	Os01g0916100	0.00782895	0.00115912	-6.1312	-2.61617	6.1312	down	-1.69945	-0.765066	1.69945	down	23.7411	15.3811	23.573	3.54553	3.01546	4.72777	82.1924	155.624	282	17.4254	6.50506	2.24268	0.745203	0.293246	-0.157564	-2.25372	-2.42356	-2.71491	2.63327	3.14843	2.94769	0.157564	-1.34174	-3.91281
CUST_35416_Rice4x44kGene	LOC_Os01g68790	Os01g0916600	0.0311338	0.00896306	-2.5723	-1.36306	2.5723	down	1.57572	0.656015	1.57572	up	1091.73	658.685	2280.23	3544.77	4066.38	4571.16	2287.88	3123.65	7100	2555.34	2625.55	2572.17	-1.06613	-1.62081	-0.896086	0.377333	0.63917	-0.132143	0.097712	0.141107	0.267324	0.0193238	-0.0193238	-1.08369
CUST_1112_Rice4x44kGene	LOC_Os01g69020	Os01g0919200	0.0324181	0.00950053	4.58931	2.19828	4.58931	up	2.82009	1.49574	2.82009	up	489.95	409.05	928.875	72.7686	126.586	300.555	84.3778	172.192	241	13.8098	26.9702	339.608	1.99065	1.90457	2.02098	-1.01621	-0.153692	0.153692	-0.450597	0.172656	-0.400699	-3.29966	-2.41174	0.207963
CUST_29851_Rice4x44kGene	LOC_Os01g69190	Os01g0921000	0.0138487	0.00276733	-2.1704	-1.11796	2.1704	down	-3.20502	-1.68033	3.20502	down	2.5994	2.50973	9.11245	3.94224	2.54245	9.45807	5.73856	7.52195	25.6	9.57025	14.6188	22.8581	-1.07035	-0.946718	-0.153203	-0.725121	-1.29413	-0.338933	0.168617	0.153203	0.8618	0.668591	1.20204	0.812188
CUST_41153_Rice4x44kGene	LOC_Os01g69200	Os01g0921100	0.016034	0.00344602	-1.67916	-0.747741	1.67916	down	-2.05857	-1.04164	2.05857	down	198.388	99.9092	317.832	70.164	73.2532	265.097	272.594	274.004	726	192.445	157.802	401.057	0.225506	-0.589852	0.0129299	-1.52962	-1.40368	-0.48825	0.780394	0.382005	0.729408	0.040194	-0.323893	-0.0129299
CUST_24476_Rice4x44kGene	LOC_Os01g69240	Os01g0921500	0.038432	0.0119893	-3.27433	-1.7112	3.27433	down	-2.1228	-1.08597	2.1228	down	7.2098	3.05574	10.1551	3.56545	5.60118	15.5135	16.6167	24.3438	35.3	12.0002	6.80773	37.1729	0.0132298	-1.05093	-0.385108	-1.25825	-0.542823	-0.0132303	1.31428	1.45938	0.937121	0.606821	-0.288749	1.12553
CUST_27532_Rice4x44kGene	LOC_Os01g69290	Os01g0922100	0.00336057	0.000304242	-5.31187	-2.40922	5.31187	down	-2.56383	-1.3583	2.56383	down	173.521	72.8245	336.658	152.943	137.26	406.875	670.146	966.39	1790	465.528	517.51	612.249	-0.331311	-1.40965	-0.267652	-0.769029	-0.86133	-0.233782	1.71451	1.83681	1.66772	0.951011	1.02598	0.233782
CUST_28227_Rice4x44kGene	LOC_Os01g69830	Os01g0922600	0.00383677	0.000378022	-2.93578	-1.55374	2.93578	down	-2.29605	-1.19915	2.29605	down	96.0637	76.4341	161.864	122.535	132.52	314.8	273.274	431.188	464	271.258	290.469	804.688	-0.742371	-0.89787	-0.882169	-0.646845	-0.470042	-0.161946	0.86237	1.11451	0.161946	0.613794	0.634756	1.07008
CUST_12218_Rice4x44kGene	LOC_Os01g69890	Os01g0923200	0.0254465	0.0067479	-1.47993	-0.565528	1.47993	down	-2.27355	-1.18495	2.27355	down	35.5194	23.7229	94.947	8.66378	6.23473	45.4315	41.0613	61.4017	187	15.5569	31.0281	61.2216	0.411138	0.00308704	0.937137	-1.88001	-2.2909	-0.365728	0.716763	0.891431	1.43975	-0.921356	-0.00308704	-0.0573483
CUST_8893_Rice4x44kGene	LOC_Os01g70100	Os01g0925300	0.0298324	0.00843278	-2.07653	-1.05418	2.07653	down	-1.46054	-0.546497	1.46054	down	204.474	108.281	456.915	137.995	110.924	406.828	289.789	443.982	1280	185.003	223.149	481.56	0.0556128	-0.687251	0.323105	-0.767294	-1.01856	-0.0838358	0.655151	0.86482	1.33402	-0.230199	-0.0374906	0.0374906
CUST_40407_Rice4x44kGene	LOC_Os01g70180	Os01g0926400	0.00335921	0.00030404	-2.03392	-1.02426	2.03392	down	-1.39592	-0.481218	1.39592	down	683.857	493.076	1309.94	1112.88	1051.99	2501	1385.94	1686.96	2890	1487	1458.54	3762.83	-0.725174	-1.02278	-0.679954	-0.278255	-0.29564	0.0136151	0.390375	0.268112	-0.0136151	0.254027	0.14839	0.480958
CUST_13657_Rice4x44kGene	LOC_Os01g70430	Os01g0929500	0.000598016	1.18157e-05	2.02537	1.01819	2.02537	up	1.81296	0.858345	1.81296	up	310.884	236.715	566.357	490.055	487.031	1009.16	118.292	202.365	381	277.181	307.648	485.699	0.226623	0.00766945	0.19944	0.627582	0.682435	0.793373	-1.07095	-0.702175	-0.847709	-0.0803661	-0.00766945	-0.383611
CUST_31347_Rice4x44kGene	LOC_Os01g70680	Os01g0932700	0.032178	0.00939159	1.65779	0.729259	1.65779	up	3.33164	1.73623	3.33164	up	12.6525	12.9538	20.6695	9.18841	12.0698	32.5808	8.02512	7.87167	21.4	2.0827	3.03062	15.8619	0.584959	0.793192	0.400533	-0.132179	0.325118	0.817612	0.0245914	-0.409092	-0.0245919	-2.15937	-1.69596	-0.342809
CUST_7769_Rice4x44kGene	LOC_Os01g70770	Os01g0933900	0.0192375	0.0045185	-2.2111	-1.14476	2.2111	down	-1.26163	-0.335294	1.26163	down	974.682	520.152	1899.18	1171.18	828.481	1982.81	1718.54	2513.99	4380	1172.04	1548.97	2180.66	-0.0396004	-0.771323	0.0302544	-0.0302544	-0.465888	-0.147005	0.875032	1.018	0.760582	0.0849791	0.409515	-0.13176
CUST_16245_Rice4x44kGene	LOC_Os01g70840	Os01g0934700	0.00679722	0.000933526	-2.60773	-1.3828	2.60773	down	-3.7779	-1.91759	3.7779	down	9.25558	7.67512	20.7246	11.8274	6.90432	32.3193	30.3485	30.0774	52	36.4999	34.5852	115.512	-0.89721	-0.993069	-0.626776	-0.799081	-1.51186	-0.225161	0.912473	0.4937	0.225162	0.940851	0.785357	1.49045
CUST_1250_Rice4x44kGene	LOC_Os01g70970	Os01g0935800	0.0120424	0.00223829	-3.02195	-1.59548	3.02195	down	-1.4697	-0.555521	1.4697	down	384.067	150.561	419.704	45.0889	29.282	194.118	773.422	1085.82	1450	133.506	126.505	49.363	1.42131	0.244584	0.656811	-1.92481	-2.48378	-0.695058	2.52767	2.61129	1.97019	-0.244584	-0.400042	-2.79246
CUST_19512_Rice4x44kGene	LOC_Os01g71160	Os01g0937800	0.00177026	0.00010038	-2.10374	-1.07295	2.10374	down	-1.17113	-0.227896	1.17113	down	2.68986	2.53807	5.55714	2.93386	2.50882	3.4574	6.37193	6.03515	16.7	2.59756	2.86956	5.6192	0.0629463	0.153426	0.217242	-0.0673924	-0.229397	-0.706847	1.4036	0.91943	1.32945	-0.128862	-0.0629473	-0.128138
CUST_24384_Rice4x44kGene	LOC_Os01g71250	Os01g0939200	0.0263588	0.00708838	-2.10312	-1.07253	2.10312	down	-1.80247	-0.849975	1.80247	down	43.0658	30.7147	65.7399	33.4518	34.6208	57.5043	79.347	118.056	157	80.119	67.968	73.3851	0.141145	-0.172194	-0.141145	-0.478924	-0.365582	-0.57368	1.11923	1.28662	0.639549	0.895307	0.580264	-0.343831
CUST_26873_Rice4x44kGene	LOC_Os01g71460	Os01g0942200	0.00144479	7.11239e-05	4.67518	2.22502	4.67518	up	4.12204	2.04336	4.12204	up	46.5428	25.7804	87.1249	17.4986	24.7361	75.8673	7.08355	10.0604	26.1	5.46433	7.10601	12.373	1.93459	1.25658	1.9466	0.267663	0.830824	1.50756	-0.684969	-0.584662	-0.267663	-1.29729	-0.996049	-1.23069
CUST_37311_Rice4x44kGene	LOC_Os01g71624	Os01g0944100	0.00202668	0.000127879	7.82025	2.96722	7.82025	up	4.34639	2.11982	4.34639	up	886.139	646.505	1277.71	6503.56	6360.42	15399.2	67.8384	96.7428	424	661.485	1222.14	9833.15	0.140297	-0.140297	-0.224262	2.76031	2.79199	3.12753	-3.47061	-3.36439	-2.29092	-0.422966	0.384912	2.35843
CUST_21722_Rice4x44kGene	LOC_Os01g71670	Os01g0944700	0.00191626	0.000115641	26.2599	4.71479	26.2599	up	2.31328	1.20994	2.31328	up	697.124	837.055	1498.61	3219.08	2147.2	2831.24	26.6806	13.7114	240	814.241	785.961	2531.2	-0.147113	0.291069	0.0645118	1.80444	1.28403	0.742882	-4.75821	-6.12446	-3.05324	-0.0645118	-0.193264	0.459304
CUST_35247_Rice4x44kGene	LOC_Os01g71680	Os01g0944800	0.00527501	0.000627463	4.92868	2.3012	4.92868	up	4.56779	2.1915	4.56779	up	76.829	74.2346	54.562	290.568	285.431	278.652	10.8754	8.40449	51.7	45.9258	36.6703	147.54	0.598162	0.722878	-0.788107	2.26171	2.29976	1.32495	-2.12597	-2.90363	-1.34107	-0.285622	-0.688071	0.285622
CUST_20999_Rice4x44kGene	LOC_Os01g71690	Os01g0944900	0.00364071	0.000348691	5.61608	2.48956	5.61608	up	2.76758	1.46862	2.76758	up	224.326	198.097	257.8	1442.45	1570.27	1314.12	17.2229	27.7534	246	335.621	396.834	1080.28	-0.219899	-0.22501	-0.911761	2.20935	2.39562	1.19857	-3.82664	-3.54413	-1.45458	0.219899	0.383848	0.793918
CUST_13472_Rice4x44kGene	LOC_Os01g71760	Os01g0945700	0.0433637	0.014217	1.78787	0.838246	1.78787	up	2.56734	1.36027	2.56734	up	22.2275	25.4948	15.0153	72.5776	82.7878	89.2029	15.5172	12.2852	14.2	35.654	23.3861	38.9241	0.0729442	0.445081	-1.38548	1.52452	1.77819	0.94574	-0.349082	-1.09185	-1.94125	0.613225	-0.0729446	-0.372654
CUST_11329_Rice4x44kGene	LOC_Os01g72120	Os01g0949700	0.0141109	0.00284129	-1.26215	-0.335885	1.26215	down	-2.36654	-1.24278	2.36654	down	65.1362	49.5305	67.5	63.2114	64.5614	133.87	53.663	90.4547	164	181.677	179.624	227.362	0.0641117	-0.156753	-0.776974	-0.23477	-0.140499	-0.0285325	-0.118965	0.228472	0.0285325	1.40252	1.30837	0.613653
CUST_23276_Rice4x44kGene	LOC_Os01g72160	Os01g0950000	0.0143302	0.00290801	2.0321	1.02297	2.0321	up	1.62113	0.696997	1.62113	up	11.8755	10.8198	24.9617	11.2936	7.44976	11.5136	6.17484	9.14954	12.3	6.20978	4.63218	8.09953	0.855804	0.895767	1.03502	0.527709	-0.00874281	-0.320794	0.00874281	0.17021	-0.461272	-0.22101	-0.721616	-0.950194
CUST_13046_Rice4x44kGene	LOC_Os01g72280	Os01g0951800	0.0164911	0.00359659	-3.37014	-1.75281	3.37014	down	-1.22277	-0.290156	1.22277	down	3.22101	2.82124	4.22843	3.15017	2.81979	3.42831	7.13833	19.4096	19.3	4.43107	3.36897	3.82163	0.0856504	0.0687475	-0.414255	-0.202041	-0.298097	-0.956312	1.33018	2.36746	1.30092	0.404357	-0.0687475	-0.921591
CUST_9810_Rice4x44kGene	LOC_Os01g72380	Os01g0953100	0.00405786	0.000412015	-2.22184	-1.15176	2.22184	down	-2.04576	-1.03263	2.04576	down	150.33	148.161	303.384	234.652	178.909	395.399	378.012	504.197	707	452.675	476.079	675.733	-0.626311	-0.473003	-0.505811	-0.239526	-0.567035	-0.363082	0.800449	0.810172	0.239526	0.822598	0.817569	0.288095
CUST_41847_Rice4x44kGene	LOC_Os01g72470	Os01g0954100	0.0108952	0.00192358	-3.4219	-1.7748	3.4219	down	-1.20701	-0.27144	1.20701	down	3.06949	2.51012	2.69211	13.655	13.062	15.8769	7.77872	5.97693	32.5	12.8862	11.7759	33.6256	-1.57928	-1.69525	-2.66106	0.318474	0.318203	-0.340373	-0.14129	-0.927248	0.457347	0.349043	0.14129	0.620293
CUST_15775_Rice4x44kGene	LOC_Os01g72510	Os01g0954900	0.0244045	0.00635169	-2.32155	-1.21509	2.32155	down	-1.50309	-0.587934	1.50309	down	61.455	33.8338	90.1378	17.6411	14.9162	90.4494	90.657	161.057	292	31.8818	59.833	43.4161	0.457142	-0.229649	0.117229	-1.59906	-1.77733	-0.117228	1.11448	1.53774	1.33776	-0.631093	0.19936	-1.29808
CUST_19708_Rice4x44kGene	LOC_Os01g72610	Os01g0956200	0.0367983	0.0113051	2.7183	1.4427	2.7183	up	2.21568	1.14775	2.21568	up	616.683	707.301	2018.72	2087.26	1493.16	3598.52	212.361	286.498	1310	528.89	552.929	3612.75	-0.186035	0.186035	0.632286	1.31737	0.897908	1.22682	-1.62759	-1.60142	-0.466814	-0.549035	-0.562663	1.11054
CUST_13189_Rice4x44kGene	LOC_Os01g72760	Os01g0957800	0.00232151	0.000161928	3.08118	1.62348	3.08118	up	3.36636	1.75119	3.36636	up	105.31	52.3246	207.222	89.4766	90.6802	241.527	30.8004	34.9121	66	25.9176	27.7437	73.2041	1.25599	0.421181	1.34	0.765319	0.84838	1.32158	-0.421182	-0.646233	-0.785862	-0.90809	-0.887615	-0.522579
CUST_24602_Rice4x44kGene	LOC_Os01g72780	Os01g0957900	0.0105853	0.00184347	-2.73333	-1.45066	2.73333	down	-1.49183	-0.577082	1.49183	down	30.3146	20.0065	75.3569	41.6379	41.8354	90.4417	63.4695	110.018	243	70.2453	75.2117	101.448	-0.466877	-0.892149	-0.0456672	-0.264604	-0.19399	-0.0218539	0.695626	1.0834	1.16825	0.604072	0.624872	0.0218544
CUST_13897_Rice4x44kGene	LOC_Os01g72810	Os01g0958200	0.0399243	0.0126495	15.3781	3.94281	15.3781	up	3.99565	1.99843	3.99565	up	49.8995	141.522	210.666	138.132	80.148	322.24	3.12906	3.29206	72.2	18.7742	16.8036	181.647	-0.245908	1.43229	0.939437	0.967436	0.245909	1.31318	-4.14468	-4.47725	-1.08068	-1.79762	-2.03536	0.364213
CUST_14269_Rice4x44kGene	LOC_Os01g72970	Os01g0960200	0.00533654	0.000643717	1.20239	0.2659	1.20239	up	2.49643	1.31987	2.49643	up	37.1402	34.3455	50.5688	193.436	198.946	298.07	25.3185	38.2306	69.7	47.09	54.9634	291.887	-0.131207	-0.0697937	-0.578458	1.99398	2.09829	1.74144	-0.587544	-0.398837	-0.590776	0.0697932	0.215089	1.58923
CUST_28618_Rice4x44kGene	LOC_Os01g73160	Os01g0962600	0.0263656	0.00709145	-2.45194	-1.29392	2.45194	down	-1.36486	-0.44875	1.36486	down	1730.32	1013.39	5883.2	946.266	870.487	4020.3	3965.8	5362.75	13000	1715.43	1918.77	2621.12	0.0350237	-0.562555	0.90807	-1.09131	-1.14795	0.119338	1.32805	1.35758	1.57668	-0.118889	-0.0350237	-0.619752
CUST_37285_Rice4x44kGene	LOC_Os01g73220	Os01g0963200	0.010735	0.00188318	2.24679	1.16787	2.24679	up	1.15938	0.213348	1.15938	up	730.892	791.075	796.68	1394.32	1073.19	1988.5	316.888	361.818	644	809.183	829.735	2914	-0.00268459	0.285748	-0.770858	0.673537	0.359661	0.309315	-1.11191	-1.32645	-1.55303	0.00268459	-0.0388842	0.738668
CUST_37200_Rice4x44kGene	LOC_Os01g73550	Os01g0966300	0.0218004	0.00540847	-2.36729	-1.24324	2.36729	down	1.12266	0.166916	1.12266	up	122.977	105.252	337.388	313.874	391.443	596.488	286.992	376.041	976	339.259	363.133	430.799	-1.22464	-1.2749	-0.661134	-0.128453	0.253948	-0.0784864	0.0944366	0.0784864	0.396108	0.0979195	0.118275	-0.669933
CUST_13513_Rice4x44kGene	LOC_Os01g73900	Os01g0970600	0.0307993	0.00882121	2.22851	1.15608	2.22851	up	1.60268	0.680482	1.60268	up	379.498	423.72	427.104	518.047	439.683	602.308	132.576	226.933	375	208.783	273.332	598.401	0.644764	0.97806	-0.0772548	0.838149	0.66531	0.179224	-0.776057	-0.406436	-0.740181	-0.358762	-0.0478663	0.0478663
CUST_5274_Rice4x44kGene	LOC_Os01g74020	Os01g0971800	0.00219665	0.000146689	1.28628	0.363206	1.28628	up	2.14759	1.10272	2.14759	up	297.046	179.253	138.137	2126.23	3505.29	4566.91	129.787	138.329	350	661.93	1386.37	3837.05	-0.507277	-1.06169	-2.50437	2.07666	2.86167	2.30323	-1.60536	-1.91924	-1.63835	0.507277	1.49608	1.93004
CUST_18444_Rice4x44kGene	LOC_Os01g74110	Os01g0972200	0.000668064	1.55484e-05	2.01552	1.01115	2.01552	up	4.45338	2.1549	4.45338	up	216.164	175.541	319.555	165.342	163.369	291.11	85.5417	109.292	288	34.5468	25.3469	104.183	0.828158	0.702115	0.499579	0.185882	0.232339	0.125644	-0.412814	-0.465154	-0.125644	-1.95878	-2.48328	-1.47877
CUST_21364_Rice4x44kGene	LOC_Os01g74140	Os01g0972800	0.00597657	0.000764055	-3.59372	-1.84548	3.59372	down	-1.4491	-0.535155	1.4491	down	7.89715	4.99498	5.70299	3.32463	3.56657	2.342	17.0437	20.4361	54.5	2.66746	3.82629	8.48368	1.20757	0.720992	-0.15456	-0.296177	-0.131052	-1.67797	2.41385	2.26991	2.62668	-0.499737	-0.0570087	0.0570078
CUST_41405_Rice4x44kGene	LOC_Os01g74146	Os01g0972900	0.0319717	0.00930508	-2.91134	-1.54168	2.91134	down	-2.05885	-1.04184	2.05885	down	21.5293	18.2216	47.1531	15.4416	15.1577	24.498	42.0975	49.0389	402	38.3504	32.7822	40.7856	-0.119267	-0.185641	0.119267	-0.854354	-0.817346	-1.06486	0.94462	0.75898	2.73581	0.572235	0.268152	-0.451428
CUST_16753_Rice4x44kGene	LOC_Os01g74410	Os01g0975300	0.0172156	0.00382873	1.89107	0.919205	1.89107	up	2.48659	1.31417	2.48659	up	381.208	367.168	448.646	399.151	341.243	875.877	155.281	174.228	624	176.856	181.445	247.772	0.657146	0.777284	-0.000369072	0.467893	0.305545	0.725345	-0.542094	-0.781828	0.000369072	-0.592292	-0.63309	-1.21834
CUST_34713_Rice4x44kGene	LOC_Os01g74450	Os01g0975900	0.00537051	0.000651603	-1.47743	-0.56309	1.47743	down	-2.12006	-1.0841	2.12006	down	621.856	495.643	1078.5	731.915	918.408	2185.27	933.117	1228.66	1700	2033.89	1985.11	3552.37	-0.521894	-0.674898	-0.620032	-0.542408	-0.151164	0.159311	0.160037	0.151164	-0.438757	1.04626	0.933478	0.738316
CUST_8098_Rice4x44kGene	LOC_Os01g74490	Os01g0976300	0.000362537	3.37505e-06	2.479	1.30976	2.479	up	2.46707	1.3028	2.46707	up	183.645	225.317	221.341	2152.4	3033.24	4191.31	57.5504	76.5808	248	706.312	895.125	2953.52	-1.13563	-0.666319	-1.75879	2.15972	2.71841	2.24483	-2.7132	-2.70687	-2.06995	0.666319	0.930347	1.6179
CUST_41285_Rice4x44kGene	LOC_Os01g74510	Os01g0976500	0.000621492	1.31202e-05	-2.48536	-1.31346	2.48536	down	1.62855	0.703588	1.62855	up	14.5807	9.60655	25.8997	90.3598	124.048	137.174	28.6817	34.9543	101	55.2239	59.7934	110.469	-1.54603	-1.97373	-1.60967	0.829981	1.35091	0.55589	-0.473507	-0.593998	-0.121554	0.233761	0.270701	0.121554
CUST_10960_Rice4x44kGene	LOC_Os01g74540	Os01g0976800	0.00502522	0.000580528	-4.18569	-2.06547	4.18569	down	-2.59021	-1.37307	2.59021	down	95.4139	64.7819	133.127	113.754	133.05	214.621	351.876	443.511	703	420.876	383.421	358.441	-0.47171	-0.856043	-0.88369	-0.473668	-0.183834	-0.434143	1.50754	1.43561	1.0418	1.52798	1.31575	0.183834
CUST_29732_Rice4x44kGene	LOC_Os02g01190	Os02g0101900	0.0191928	0.00450119	2.63253	1.39645	2.63253	up	2.15081	1.10488	2.15081	up	40.7813	53.2052	65.5037	118.814	73.0668	204.841	16.6421	12.5899	67.6	28.6951	45.0561	141.652	0.0376892	0.595627	-0.171157	1.3248	0.687176	1.23427	-1.15892	-1.96733	-0.600939	-0.61085	-0.0376887	0.580143
CUST_27430_Rice4x44kGene	LOC_Os02g01270	Os02g0102800	0.00788771	0.00117341	-4.75352	-2.249	4.75352	down	-2.12836	-1.08974	2.12836	down	3.33523	3.10189	8.7199	3.89652	6.16257	9.37551	21.8291	23.3922	34.5	13.6278	13.4511	12.1331	-0.651544	-0.58191	-0.157535	-0.682753	0.0423775	-0.292385	2.15531	1.84925	1.35145	1.23771	1.14112	-0.0423775
CUST_6976_Rice4x44kGene	LOC_Os02g01350	Os02g0103900	0.0347011	0.0104396	-2.52617	-1.33695	2.52617	down	-1.12908	-0.175153	1.12908	down	182.533	113.343	428.509	248.983	235.807	613.428	413.516	546.396	1150	329.694	390.419	412.68	-0.477718	-0.990908	-0.139068	-0.285435	-0.300094	0.139068	0.798522	0.794695	0.809941	0.233813	0.399956	-0.554772
CUST_21563_Rice4x44kGene	LOC_Os02g01550	Os02g0105800	0.0213574	0.00525569	-2.5396	-1.3446	2.5396	down	-2.0924	-1.06516	2.0924	down	11.8153	17.5178	42.1783	17.2349	13.3426	46.2147	36.3632	45.5367	157	42.1902	38.0902	62.0763	-1.0414	-0.298961	-0.0980687	-0.752332	-1.05784	-0.205653	0.67688	0.5956	1.32289	0.653414	0.428174	0.0980687
CUST_16988_Rice4x44kGene	LOC_Os02g02110	Os02g0111500	0.0100109	0.00169897	2.07868	1.05566	2.07868	up	1.5035	0.588328	1.5035	up	61.2405	59.2116	83.1264	105.345	144.526	139.371	23.8348	42.3129	60.5	66.0561	61.1396	158.405	0.0161166	0.141785	-0.435579	0.543069	1.06307	0.0705338	-1.24884	-0.826648	-1.36918	-0.0161171	-0.205455	0.133257
CUST_3344_Rice4x44kGene	LOC_Os02g02120	Os02g0111600	0.0377632	0.0117106	-2.97983	-1.57523	2.97983	down	-1.62736	-0.702536	1.62736	down	16.7116	6.92812	32.9744	7.27118	10.0893	9.21993	27.9927	38.8214	169	17.5318	16.3271	10.4351	0.162544	-0.933495	0.250524	-1.29365	-0.757303	-1.82743	1.0032	1.06917	2.1329	0.0902309	-0.0902309	-1.77078
CUST_15429_Rice4x44kGene	LOC_Os02g02450	Os02g0116300	0.034263	0.0102474	-3.42873	-1.77767	3.42873	down	-2.24616	-1.16746	2.24616	down	10.2197	3.72398	19.6571	5.08276	4.86543	16.6146	27.565	30.9323	64.3	19.2849	18.1967	13.5959	-0.0255899	-1.30775	0.0255904	-1.28887	-1.28813	-0.456445	1.50235	1.26279	1.26013	0.749088	0.587541	-0.867698
CUST_25403_Rice4x44kGene	LOC_Os02g02500	Os02g0116800	0.0210608	0.00514972	-2.74589	-1.45728	2.74589	down	-1.21888	-0.28556	1.21888	down	146.694	80.6365	349.77	173.931	129.001	341.185	344.116	448.091	1010	194.821	266.984	273.094	-0.176851	-0.865877	0.184232	-0.186753	-0.554097	-0.0910521	1.14969	1.12476	1.23888	0.0910521	0.467904	-0.53418
CUST_341_Rice4x44kGene	LOC_Os02g02540	Os02g0117500	0.000814699	2.396e-05	2.06295	1.04471	2.06295	up	-1.03302	-0.0468648	1.03302	down	352.914	361.778	613.273	151.155	129.679	274.129	146.642	209.422	528	138.55	176.218	248.6	1.19586	1.40592	1.10055	-0.283041	-0.440337	-0.300552	0.02529	0.133582	0.409335	-0.294492	-0.02529	-0.563554
CUST_9006_Rice4x44kGene	LOC_Os02g03600	Os02g0128400	0.00127345	5.5594e-05	1.77036	0.824042	1.77036	up	2.02808	1.02012	2.02808	up	251.708	209.345	503.29	779.668	699.639	1208.87	118.46	171.796	427	258.302	316.744	990.053	-0.0535612	-0.145152	0.0535612	1.32194	1.22947	1.07833	-1.04446	-0.913996	-0.658822	-0.157692	0.0588093	0.668273
CUST_23892_Rice4x44kGene	LOC_Os02g03830	Os02g0131000	0.0431539	0.014128	2.10244	1.07206	2.10244	up	1.09879	0.135914	1.09879	up	167.016	201.748	555.987	438.835	314.523	547.243	87.8132	123.117	339	172.813	383.46	880.404	-0.513544	-0.0667	0.329004	0.624541	0.207809	0.0667	-1.34457	-1.26287	-0.85999	-0.605761	0.466353	0.630715
CUST_34363_Rice4x44kGene	LOC_Os02g03900	Os02g0131800	0.0241094	0.00624258	2.51293	1.32937	2.51293	up	-2.79074	-1.48065	2.79074	down	5.64127	7.38255	14.3042	12.0872	13.9239	48.4294	4.6603	6.53823	2.24	79.6174	45.6132	49.9848	-0.703075	-0.140699	-0.253248	0.140699	0.408572	1.26677	-0.882218	-0.799571	-3.40334	2.97448	2.09309	1.1904
CUST_2715_Rice4x44kGene	LOC_Os02g04380	Os02g0136400	0.0402672	0.0128094	1.4421	0.528167	1.4421	up	5.06705	2.34115	5.06705	up	3.55151	2.9799	2.32879	38.4102	28.2152	89.6844	2.38341	2.86243	2.19	2.57089	3.65254	81.5249	0.128808	0.0499163	-1.37256	3.30819	2.92695	3.65521	-0.35014	-0.49176	-1.93644	-0.478793	-0.0499163	3.39563
CUST_17080_Rice4x44kGene	LOC_Os02g04590	Os02g0138500	0.00234929	0.000164859	2.83773	1.50474	2.83773	up	3.50501	1.80942	3.50501	up	93.3235	100.437	250.43	361.178	314.983	690.351	31.241	40.9447	146	76.373	74.2446	329.604	-0.140128	0.140128	0.391454	1.55666	1.42301	1.61494	-1.62248	-1.63807	-0.862217	-0.570745	-0.689275	0.426373
CUST_16560_Rice4x44kGene	LOC_Os02g04660	Os02g0139200	0.0331687	0.00980585	-2.12734	-1.08905	2.12734	down	1.10867	0.148824	1.10867	up	164.41	120.504	395.355	374.881	404.91	572.781	332.21	393.045	1050	378.077	358.687	482.09	-0.919882	-1.19383	-0.546544	0.0136447	0.188598	-0.251146	0.19137	0.0281396	0.387394	0.140063	-0.0136447	-0.621794
CUST_36780_Rice4x44kGene	LOC_Os02g04780	Os02g0140800	0.00136024	6.24529e-05	3.60473	1.84989	3.60473	up	3.58978	1.8439	3.58978	up	15.4141	21.853	33.4648	637.325	618.514	691.793	7.4729	2.56798	22.8	91.443	94.4748	699.2	-1.53717	-0.859316	-1.31129	3.57693	3.59749	2.8189	-2.48523	-4.43209	-2.34013	0.890012	0.859316	2.71229
CUST_6263_Rice4x44kGene	LOC_Os02g04970	Os02g0142500	0.0221223	0.00552368	-2.11764	-1.08246	2.11764	down	-1.24603	-0.317343	1.24603	down	112.283	106.633	234.637	178.897	182.415	297.512	235.783	294.3	699	265.656	242.671	298.543	-0.46232	-0.362528	-0.291546	-0.0459414	0.0459414	-0.188463	0.70445	0.618451	0.808085	0.638661	0.430347	-0.305441
CUST_36785_Rice4x44kGene	LOC_Os02g05040	Os02g0143200	0.0447524	0.0148091	-2.11519	-1.08078	2.11519	down	-2.15505	-1.10772	2.15505	down	42.6113	28.4016	83.9564	29.914	16.8149	85.5387	95.4407	111.011	165	77.7905	71.002	79.8898	-0.0429449	-0.45393	0.0429454	-0.808968	-1.57626	-0.169554	1.21688	1.02907	0.54247	0.683975	0.474488	-0.390087
CUST_19021_Rice4x44kGene	LOC_Os02g05190	Os02g0144800	0.0437938	0.014391	1.49913	0.584123	1.49913	up	2.40439	1.26567	2.40439	up	6.98658	19.3367	10.6706	7.92476	3.21639	8.77127	5.78843	8.84161	15.2	2.13931	3.1228	2.46703	0.263934	1.90689	-0.0176029	0.190107	-1.04703	-0.539818	0.088973	0.294281	0.017602	-1.58495	-1.11701	-2.4918
CUST_16260_Rice4x44kGene	LOC_Os02g05830	Os02g0152400	0.00123805	5.19525e-05	-3.27428	-1.71118	3.27428	down	-2.608	-1.38294	2.608	down	92.7594	76.9287	224.629	97.94	70.964	158.943	315.504	448.468	723	254.796	244.038	322.923	-0.464584	-0.56028	-0.0811224	-0.641787	-1.04281	-0.819586	1.39796	1.49948	1.1301	0.851756	0.711763	0.0811224
CUST_17544_Rice4x44kGene	LOC_Os02g06410	Os02g0158900	0.00123492	5.17344e-05	1.83766	0.877871	1.83766	up	3.85869	1.94811	3.85869	up	2.66155	5.54004	22.6169	1938.67	2116.61	1893.64	2.09702	2.42658	19.2	162.75	227.183	3748.11	-3.99368	-2.76177	-1.79913	5.2593	5.44977	4.34905	-4.24115	-4.4364	-2.51066	1.79913	2.20257	5.21208
CUST_41762_Rice4x44kGene	LOC_Os02g06460	Os02g0159400	0.00023951	1.15605e-06	-2.06071	-1.04314	2.06071	down	-1.97782	-0.983908	1.97782	down	11.1445	10.0138	24.798	15.9914	15.454	29.9606	21.7099	29.7373	68.2	27.0721	32.4016	66.9166	-0.676626	-0.656688	-0.415251	-0.411268	-0.396803	-0.381845	0.381845	0.42994	0.569067	0.462409	0.643913	0.655486
CUST_21883_Rice4x44kGene	LOC_Os02g06480	Os02g0159700	0.0239247	0.00617283	3.59133	1.84452	3.59133	up	2.05618	1.03997	2.05618	up	11.2839	18.5267	24.2844	15.315	19.0721	34.4072	2.97953	4.00474	16.7	5.62236	6.96495	30.2505	-0.0843849	0.805229	0.128863	0.100689	0.480988	0.392107	-1.90904	-1.88825	-0.88655	-1.23084	-0.999661	0.0843844
CUST_7890_Rice4x44kGene	LOC_Os02g06490	Os02g0159900	0.0340151	0.01014	-5.27388	-2.39887	5.27388	down	-1.53256	-0.615947	1.53256	down	15.5607	20.0926	24.533	33.3671	38.5877	65.0693	90.4958	137.833	164	79.7507	85.9579	45.0782	-1.02526	-0.48223	-1.26096	-0.180353	0.0931454	-0.0931454	1.61113	1.81231	1.00471	1.19089	1.22127	-0.744663
CUST_3073_Rice4x44kGene	LOC_Os02g06580	Os02g0161100	0.00162604	8.74412e-05	2.48326	1.31223	2.48326	up	2.45743	1.29715	2.45743	up	69.6966	61.4267	109.822	225.62	266.904	484.133	19.9564	28.0565	99.7	73.5553	84.2527	324.82	0.00397253	-0.00397301	-0.232532	1.4431	1.74931	1.66827	-1.70381	-1.61816	-0.847266	-0.0597243	0.0584154	0.970532
CUST_28918_Rice4x44kGene	LOC_Os02g06630	Os02g0161800	0.0493313	0.0168937	1.05792	0.0812314	1.05792	up	2.58598	1.37071	2.58598	up	7.5256	7.31006	6.42764	24.9003	16.6202	56.46	9.15358	6.74824	8.79	10.19	6.83189	19.8874	-0.140203	-0.0078516	-1.26024	1.33047	0.811033	1.6352	0.238781	-0.606874	-1.28389	0.155633	-0.498919	0.00785208
CUST_30771_Rice4x44kGene	LOC_Os02g07170	Os02g0168200	0.00495045	0.000567817	3.92081	1.97115	3.92081	up	2.05236	1.03729	2.05236	up	32.4465	18.2006	26.8976	114.944	86.9075	195.93	2.92362	5.67069	28.9	30.0327	42.1002	183.48	0.126482	-0.533315	-1.03662	1.69567	1.35608	1.58873	-3.2493	-2.69936	-1.40826	-0.126482	0.283055	1.37205
CUST_39221_Rice4x44kGene	LOC_Os02g07190	Os02g0168400	0.0173836	0.00388361	-2.05518	-1.03927	2.05518	down	-1.14797	-0.199083	1.14797	down	159.081	96.8166	184.782	85.193	66.5324	118.668	173.068	227.653	1140	65.4534	63.4013	251.255	0.635487	0.0933323	-0.0409641	-0.521071	-0.813966	-0.919296	0.853519	0.843189	2.10895	-0.787169	-0.91088	0.0409641
CUST_32751_Rice4x44kGene	LOC_Os02g09250	Os02g0185300	0.00154271	8.03222e-05	2.12475	1.08729	2.12475	up	1.41366	0.499437	1.41366	up	294.866	350.728	497.734	2418.36	1632.29	5158.21	105.519	170.591	542	864.365	1460.25	5851.17	-0.917357	-0.492786	-1.05455	1.86293	1.35959	2.07943	-2.30346	-2.01625	-1.40687	0.492786	1.17154	2.13932
CUST_28152_Rice4x44kGene	LOC_Os02g09310	Os02g0186100	0.0266247	0.00720182	2.02567	1.0184	2.02567	up	-1.31199	-0.391759	1.31199	down	47.5085	52.8837	38.5557	3.25611	3.5733	25.7032	22.5161	23.0642	40.8	3.53345	7.31426	26.7773	1.80277	2.13169	0.609019	-2.3198	-2.1219	-0.215414	0.822	0.45087	0.215414	-2.0877	-1.11582	-0.27832
CUST_11109_Rice4x44kGene	LOC_Os02g09980	Os02g0193200	0.0095726	0.00158693	-1.52965	-0.613201	1.52965	down	-2.2589	-1.17562	2.2589	down	47.7155	31.7066	64.4711	9.31451	14.8632	20.687	68.5482	63.856	145	36.4658	36.0684	25.7177	0.493839	0.0784373	0.0355163	-2.11868	-1.3807	-1.84385	1.11295	0.604827	0.729616	-0.0355163	-0.129076	-1.65178
CUST_40143_Rice4x44kGene	LOC_Os02g10100	Os02g0194400	0.00628897	0.000828388	2.22797	1.15573	2.22797	up	2.19313	1.13299	2.19313	up	23.7019	18.9806	34.2892	40.4717	33.8413	43.2489	9.53203	11.7718	22.6	10.9521	19.0409	27.5917	0.447427	0.301226	0.0876627	0.963729	0.769386	0.183137	-0.770265	-0.871614	-0.988996	-0.80781	-0.0876627	-0.587257
CUST_17587_Rice4x44kGene	LOC_Os02g10920	Os02g0203700	0.0126423	0.00240839	-2.407	-1.26724	2.407	down	-1.011	-0.0157763	1.011	down	625.555	782.822	1508.06	1889.54	1825.85	2906.54	1603.14	1943.34	6010	1433.55	1549.11	4781.19	-1.2075	-0.709673	-0.830524	0.131722	0.146041	-0.123355	0.246646	0.118455	0.688915	-0.152553	-0.118455	0.472745
CUST_9147_Rice4x44kGene	LOC_Os02g10990	Os02g0204400	0.0225259	0.00566841	2.79977	1.48531	2.79977	up	1.17581	0.23365	1.17581	up	571.95	599.366	749.395	345.155	341.435	575.617	174.144	317.424	385	184.422	366.713	632.26	1.04677	1.2886	0.544094	0.0625176	0.110671	-0.0759597	-0.572378	-0.112082	-0.892004	-0.727547	0.186342	-0.0625176
CUST_33248_Rice4x44kGene	LOC_Os02g11705	Os02g0207500	0.0256189	0.00680989	-1.45099	-0.537033	1.45099	down	-2.21689	-1.14854	2.21689	down	448.539	400.816	573.01	488.283	397.073	865.277	608.328	940.535	1000	1028.13	1025.87	1775.73	-0.00599146	0.00599146	-0.545181	-0.139114	-0.373645	-0.190012	0.530078	0.752881	-0.217041	1.04928	0.96836	0.7252
CUST_135_Rice4x44kGene	LOC_Os02g11760	Os02g0208300	0.00254762	0.00018868	2.69407	1.42979	2.69407	up	1.38073	0.465428	1.38073	up	178.824	130.114	123.679	551.68	637.188	931.085	37.7233	44.055	161	280.421	347.138	1308.86	-0.253809	-0.538296	-1.67827	1.11588	1.38755	0.994616	-2.40236	-2.58434	-1.77303	0.253809	0.483969	1.36398
CUST_8969_Rice4x44kGene	LOC_Os02g11870	Os02g0209400	0.0204165	0.00492222	3.23316	1.69294	3.23316	up	2.26886	1.18197	2.26886	up	107.861	63.2928	164.188	230.311	167.33	527.27	20.0082	27.904	108	66.015	57.9598	465.926	0.44056	-0.154222	0.154222	1.27936	0.882264	1.59798	-1.8935	-1.81945	-0.925325	-0.409184	-0.674679	1.29757
CUST_13113_Rice4x44kGene	LOC_Os02g12470	Os02g0216200	0.0174388	0.00389919	14.6525	3.87308	14.6525	up	8.14131	3.02526	8.14131	up	64.0937	34.9897	35.1996	47.8707	48.6104	11.417	3.22936	3.71767	3.8	3.74203	3.92778	3.43242	3.91768	3.2187	2.16054	3.24103	3.32694	0.296728	-0.296727	-0.499407	-1.52618	-0.322049	-0.329907	-1.55913
CUST_29734_Rice4x44kGene	LOC_Os02g12610	Os02g0217900	0.0150539	0.00313133	1.23628	0.306001	1.23628	up	2.65449	1.40843	2.65449	up	431.435	450.998	1810.31	3782.51	5910.18	12849.1	384.708	417.542	2110	1235.81	1219.73	10439.6	-1.22833	-0.990078	-0.0518236	1.64819	2.35583	2.5361	-1.29726	-1.58493	-0.30605	0.148467	0.0518236	2.11453
CUST_31473_Rice4x44kGene	LOC_Os02g12730	Os02g0219200	0.0435767	0.0143023	-2.08732	-1.06166	2.08732	down	-2.32155	-1.21509	2.32155	down	1767.93	1272.42	3156.89	891.305	1174.55	3310.95	4462.46	5169.51	5090	3080.21	3557.64	4055.37	0.0280356	-0.272179	-0.0280356	-1.21564	-0.75374	-0.198734	1.46027	1.26662	0.185894	0.687563	0.817701	-0.02811
CUST_28866_Rice4x44kGene	LOC_Os02g13310	Os02g0226600	0.0430584	0.0140876	-4.71695	-2.23786	4.71695	down	-5.03204	-2.33114	5.03204	down	11.9926	11.3972	8.83591	5.92512	12.7044	4.28348	30.8484	34.9074	214	35.2546	39.6053	30.1509	-0.0884781	0.0123367	-1.42169	-1.36131	-0.197111	-2.70572	1.37103	1.14354	2.70117	1.32575	1.41588	-0.0123372
CUST_4872_Rice4x44kGene	LOC_Os02g13800	Os02g0232000	0.0145961	0.00298498	4.03293	2.01183	4.03293	up	2.77415	1.47205	2.77415	up	28.9655	28.5772	47.3045	265.484	150.74	487.71	2.51293	8.46851	51	38.2449	50.7021	483.088	-0.207149	-0.0523434	-0.392023	2.73346	1.98068	2.73452	-3.63759	-2.29068	-0.758732	0.0523434	0.381369	2.59881
CUST_16116_Rice4x44kGene	LOC_Os02g14720	Os02g0244100	0.0143438	0.00291112	1.01485	0.0212647	1.01485	up	2.39528	1.26019	2.39528	up	159.891	122.108	461.843	481.916	451.287	1286.6	144.701	184.656	587	177.685	218.398	537.635	-0.363151	-0.577802	0.274648	0.972935	0.941983	1.51331	-0.410706	-0.464771	0.145378	-0.352352	-0.132469	0.132469
CUST_35190_Rice4x44kGene	LOC_Os02g14910	Os02g0247100	0.0250736	0.00659776	-2.45098	-1.29336	2.45098	down	-2.16603	-1.11505	2.16603	down	463.258	158.102	1331.95	104.893	54.5495	516.814	853.349	1249.08	2450	236.714	340.832	381.669	0.818035	-0.558645	1.44917	-1.58048	-2.45997	-0.156087	1.79581	1.93964	1.85318	-0.292077	0.156087	-0.715378
CUST_29232_Rice4x44kGene	LOC_Os02g14980	Os02g0247800	0.00206984	0.000132686	2.7147	1.44079	2.7147	up	3.61849	1.85539	3.61849	up	208.248	227.104	331.985	1969.49	1841.87	2751.06	78.3951	92.3886	197	282.519	318.912	2395.51	-0.298969	0.00036025	-0.518669	2.68687	2.65401	2.2927	-1.61198	-1.78086	-1.74682	-0.00036025	0.0966961	1.97107
CUST_6974_Rice4x44kGene	LOC_Os02g15250	Os02g0250600	0.0123408	0.00232213	13.6908	3.77513	13.6908	up	19.2838	4.26932	19.2838	up	152.408	85.7794	173.06	425.445	353.3	695.545	14.1721	2.4014	47.1	12.728	8.48995	138.247	1.05189	0.396938	0.342717	2.27732	2.07303	2.11015	-2.27847	-5.2454	-2.00999	-2.6714	-3.33333	-0.342717
CUST_20162_Rice4x44kGene	LOC_Os02g15350	Os02g0252400	0.00433431	0.000459445	33.3156	5.05812	33.3156	up	88.2928	6.46422	88.2928	up	101.392	105.032	161.715	422.787	333.54	325.54	5.75637	7.24614	2.03	11.7616	3.05371	1.90279	1.73412	1.95927	1.51511	3.5385	3.26021	2.28506	-2.30807	-2.38185	-5.27595	-1.51511	-3.53831	-5.25548
CUST_815_Rice4x44kGene	LOC_Os02g15740	Os02g0257200	0.00135959	6.2377e-05	1.60972	0.686812	1.60972	up	2.97181	1.57134	2.97181	up	39.6246	19.5812	29.0123	768.3	1255.5	2191.72	10.2869	9.98757	95.5	229.727	242.906	1479.12	-1.19701	-2.03966	-2.53926	2.82459	3.59689	3.46056	-3.04614	-3.49457	-1.29565	1.19701	1.19973	2.77128
CUST_36499_Rice4x44kGene	LOC_Os02g16270	Os02g0262800	0.013705	0.00272153	-3.61113	-1.85245	3.61113	down	-3.57498	-1.83793	3.57498	down	97.7339	63.7292	68.0231	96.8748	88.3143	118.113	246.103	358.614	411	351.441	358.835	375.145	-0.343299	-0.785928	-1.75865	-0.611645	-0.681335	-1.20201	1.08549	1.22283	0.361164	1.36162	1.3139	0.343299
CUST_9709_Rice4x44kGene	LOC_Os02g16500	Os02g0264800	0.0287454	0.00799845	-2.98128	-1.57593	2.98128	down	-1.83894	-0.878876	1.83894	down	6020.28	1867.57	10960	2248.22	1400.34	4555.24	11795.6	16447.2	30600	4232.54	6854.76	3149.78	0.340832	-1.17356	0.312666	-1.33582	-1.95505	-1.19342	1.40763	1.48139	1.31872	-0.308913	0.308913	-1.84767
CUST_16678_Rice4x44kGene	LOC_Os02g17620	Os02g0276200	0.00206284	0.000131674	-8.89854	-3.15357	8.89854	down	-7.2617	-2.86031	7.2617	down	24.1586	22.6706	22.6826	127.841	100.241	86.1894	238.145	208.838	320	398.93	501.781	2165.01	-2.25393	-2.17137	-3.23739	-0.105791	-0.392892	-1.5509	1.14376	0.548469	0.105791	1.65016	1.90333	2.97785
CUST_36963_Rice4x44kGene	LOC_Os02g17650	Os02g0276500	0.00152992	7.86337e-05	2.23689	1.16149	2.23689	up	1.37959	0.464237	1.37959	up	506.566	503.213	674.183	307.098	239.2	488.829	189.913	257.431	571	188.063	207.262	359.509	1.23468	1.39938	0.754556	0.257021	-0.0396767	0.0513096	-0.0842781	-0.05126	0.0396767	-0.336294	-0.273803	-0.51396
CUST_24343_Rice4x44kGene	LOC_Os02g17710	Os02g0277700	0.00442758	0.000474996	-2.3429	-1.22829	2.3429	down	-2.01091	-1.00785	2.01091	down	3.7932	3.59207	6.47934	4.24913	4.55291	9.94153	5.97988	11.9859	28.8	10.4311	8.57773	17.9103	-0.505629	-0.409954	-0.625713	-0.597483	-0.43408	-0.247527	0.247527	0.844849	1.05121	0.812338	0.452358	0.479753
CUST_8170_Rice4x44kGene	LOC_Os02g17870	Os02g0280000	0.000230166	1.00298e-06	1.09367	0.129181	1.09367	up	2.41122	1.26976	2.41122	up	20.2605	15.879	28.9268	159.174	187.183	202.753	16.1029	19.9801	40.2	52.5545	63.4309	132.456	-0.616855	-0.794125	-0.99563	2.1014	2.39903	1.57418	-0.851748	-0.946332	-0.996071	0.616855	0.810471	0.838003
CUST_27834_Rice4x44kGene	LOC_Os02g19470	Os02g0297200	0.000652735	1.43937e-05	-10.2032	-3.35094	10.2032	down	-18.7174	-4.22631	18.7174	down	7.49161	2.70323	12.1163	3.86298	3.42516	4.26177	50.2302	57.1741	165	91.4886	52.7735	78.4752	-1.06749	-2.3638	-1.2664	-2.27865	-2.38841	-3.01326	1.77418	1.55515	2.02582	2.40132	1.52979	1.06748
CUST_31407_Rice4x44kGene	LOC_Os02g19550	Os02g0298200	0.0314563	0.00909666	1.82539	0.868201	1.82539	up	2.58083	1.36784	2.58083	up	15.4727	13.3259	18.7782	45.0911	23.3742	30.8945	6.07676	7.7422	24.6	9.94577	8.49384	22.9759	0.648354	0.607139	0.0351729	1.93586	1.05172	0.514026	-0.603545	-0.659933	-0.0504599	-0.130658	-0.436077	-0.0351729
CUST_14930_Rice4x44kGene	LOC_Os02g19990	Os02g0302900	0.0252392	0.00665973	-2.66944	-1.41654	2.66944	down	-1.97259	-0.980092	1.97259	down	45.285	48.3696	123.871	51.5512	63.0936	117.408	105.331	127.815	697	123.296	115.297	211.277	-0.763666	-0.494323	-0.204445	-0.8323	-0.47703	-0.521187	0.550615	0.423913	1.81264	0.539919	0.365396	0.204445
CUST_29372_Rice4x44kGene	LOC_Os02g20500	Os02g0307900	0.0343528	0.0102977	-2.82777	-1.49967	2.82777	down	-2.07976	-1.05642	2.07976	down	14.9802	5.72274	24.3751	11.7407	13.5439	39.0462	28.8682	28.3405	105	26.4095	26.478	81.8461	-0.426358	-1.64036	-0.616526	-1.03351	-0.763596	-0.176184	0.61652	0.184074	1.01516	0.250201	0.176184	0.769578
CUST_1049_Rice4x44kGene	LOC_Os02g21340	Os02g0318500	0.0079638	0.00118997	-1.34957	-0.432496	1.34957	down	-2.15172	-1.10549	2.15172	down	576.038	592.766	884.363	365.418	382.681	730.333	665.335	852.212	2380	667.325	704.876	2216.36	-0.0713987	0.144176	-0.34544	-0.983624	-0.853246	-0.86096	0.232971	0.184274	0.607581	-0.000613213	0.000613213	0.61864
CUST_19634_Rice4x44kGene	LOC_Os02g21640	Os02g0321600	0.0393915	0.0124146	-7.9119	-2.98402	7.9119	down	-2.41091	-1.26958	2.41091	down	130.82	31.8478	310.665	79.5205	40.8964	215.623	651.122	840.352	2130	230.575	389.288	112.177	-0.17763	-2.04167	0.17763	-1.15142	-2.04699	-0.588653	2.23417	2.19641	2.47982	0.498584	1.17643	-1.65335
CUST_9304_Rice4x44kGene	LOC_Os02g22084	Os02g0326500	0.000755752	2.03609e-05	-4.03673	-2.01319	4.03673	down	-3.76897	-1.91417	3.76897	down	15.9994	14.2344	44.7949	16.0811	17.8542	51.3423	62.8077	92.9433	209	66.3138	69.9013	174.461	-1.25045	-1.24481	-0.657653	-1.49871	-1.28403	-0.700277	0.818923	0.978502	1.08921	0.659397	0.657654	0.942439
CUST_7091_Rice4x44kGene	LOC_Os02g22650	Os02g0331200	0.00139208	6.5229e-05	-2.24558	-1.16709	2.24558	down	-2.04257	-1.03039	2.04257	down	100.359	81.8871	148.45	93.3548	77.0549	209.042	196.693	233.017	548	197.591	204.828	324.439	-0.219428	-0.338618	-0.547141	-0.579414	-0.792468	-0.292757	0.8478	0.686455	0.861829	0.616475	0.59062	0.219428
CUST_11160_Rice4x44kGene	LOC_Os02g22820	Os02g0332700	0.026739	0.0072453	2.52059	1.33376	2.52059	up	1.54139	0.624231	1.54139	up	1389.95	1383.06	3506.39	2042.02	1184.85	3585.19	481.062	716.563	2220	777.22	1054.65	2960.96	0.292522	0.459626	0.734959	0.591878	-0.129633	0.527588	-1.14176	-0.972722	-0.399696	-0.687555	-0.324939	0.129633
CUST_16044_Rice4x44kGene	LOC_Os02g24430	Os02g0441000	0.0101857	0.00174275	5.25757	2.3944	5.25757	up	4.39583	2.13614	4.39583	up	26.9228	9.8879	63.8275	28.3752	47.0316	52.0753	3.24728	3.80579	17.2	4.55923	9.52226	19.3104	1.49473	0.223915	1.84757	1.31492	2.10771	1.31455	-1.46034	-1.6372	-0.519433	-1.20867	-0.223915	-0.238635
CUST_21721_Rice4x44kGene	LOC_Os02g24740	Os02g0445600	0.0170722	0.00378181	-2.04278	-1.03053	2.04278	down	-1.68416	-0.75203	1.68416	down	85.7621	49.3125	138.48	42.3104	39.6345	82.2866	174.249	213.48	244	83.9265	92.4298	87.0713	0.186953	-0.437159	-0.0143003	-1.08798	-1.11846	-1.00468	1.30614	1.19327	0.327677	0.0143003	0.0757775	-1.04511
CUST_35456_Rice4x44kGene	LOC_Os02g25620	Os02g0453100	0.0453398	0.0150733	-3.44732	-1.78547	3.44732	down	-3.19671	-1.67659	3.19671	down	5.6363	11.103	14.0902	14.3176	6.6738	6.86462	33.7453	50.0321	38.9	24.595	24.5886	36.3055	-1.28581	-0.133399	-0.856451	-0.196449	-1.23387	-2.13333	1.39251	1.55485	0.133399	0.698298	0.62017	0.147643
CUST_13998_Rice4x44kGene	LOC_Os02g26349	Os02g0461600	0.00238163	0.000168716	-2.11663	-1.08177	2.11663	down	-1.01528	-0.0218754	1.01528	down	150.496	115.324	310.585	158.287	178.214	262.433	293.311	390.208	812	159.913	189.626	261.798	-0.0260313	-0.235779	0.12672	-0.208816	0.0260313	-0.355755	1.03313	1.03911	1.03798	-0.0799057	0.0882127	-0.48122
CUST_30366_Rice4x44kGene	LOC_Os02g26720	Os02g0466400	0.000618346	1.29812e-05	5.48647	2.45588	5.48647	up	4.97187	2.31379	4.97187	up	52.5938	38.0192	99.8254	1081.57	1160.03	2233.29	5.5329	8.12184	48.9	163.259	139.366	1026.74	-0.609362	-0.903251	-0.577363	3.49712	3.66194	3.66682	-3.76169	-3.61375	-2.08216	0.883393	0.577363	2.42376
CUST_14773_Rice4x44kGene	LOC_Os02g26794	Os02g0467300	0.000479383	6.41014e-06	2.83469	1.50319	2.83469	up	4.21486	2.07548	4.21486	up	37.6509	47.6045	57.8248	715.57	876.649	788.881	9.01092	18.1433	50.6	111.559	224.024	270.973	-0.969155	-0.456464	-1.24266	3.02357	3.38027	2.28795	-2.93564	-2.33178	-1.91044	0.456464	1.38455	0.624321
CUST_7429_Rice4x44kGene	LOC_Os02g28170	Os02g0483500	0.0309397	0.00888688	-2.6544	-1.40838	2.6544	down	1.67655	0.745496	1.67655	up	820.829	410.505	1232.63	1869.56	2107.94	3564.61	2009.65	2755.86	2550	915.13	1170.73	2851.06	-0.417741	-1.24315	-0.723672	0.514192	0.751112	0.568899	0.970501	1.02023	-0.150143	-0.402286	-0.124682	0.124682
CUST_6402_Rice4x44kGene	LOC_Os02g28220	Os02g0484200	0.000479383	6.41251e-06	8.19369	3.03451	8.19369	up	4.63152	2.21149	4.63152	up	89.6777	54.56	74.3266	2011.71	2130.46	4019.84	5.3713	7.48392	29.9	189.158	411.185	2284.55	-0.467665	-1.01029	-1.63105	3.76426	3.91078	3.88663	-4.43262	-4.35992	-3.42001	0.467665	1.51011	2.94943
CUST_22621_Rice4x44kGene	LOC_Os02g28340	Os02g0485000	0.0491189	0.0168025	2.07895	1.05586	2.07895	up	1.23559	0.305197	1.23559	up	145.355	120.93	240.778	129.914	116.721	299.905	70.2435	73.443	166	97.4194	75.9763	333.756	0.462991	0.37186	0.298595	0.0453553	-0.0453553	0.375961	-0.489701	-0.831272	-0.713154	-0.255751	-0.692164	0.408284
CUST_30527_Rice4x44kGene	LOC_Os02g29300	Os02g0495400	0.000416598	4.66184e-06	2.38001	1.25097	2.38001	up	3.05676	1.612	3.05676	up	529.287	557.008	943.155	978.001	1008.09	1580.24	236.979	328.973	481	303.905	299.569	613.944	0.500469	0.748392	0.441398	1.13065	1.23814	0.946543	-0.562366	-0.494989	-1.00529	-0.441398	-0.539886	-0.539394
CUST_11961_Rice4x44kGene	LOC_Os02g29720	Os02g0502300	0.00288138	0.000235051	1.3957	0.480986	1.3957	up	2.69137	1.42834	2.69137	up	1250.08	1362.75	2526.41	4300.2	3887.8	11905.9	916.422	1261.26	2490	1316.01	1519.93	5230.45	-0.0926781	0.2061	0.0298805	1.4341	1.35244	2.02696	-0.444155	-0.389208	-0.466292	-0.159966	-0.0298805	0.718324
CUST_16997_Rice4x44kGene	LOC_Os02g30060	Os02g0503500	0.00915976	0.00148482	-3.36774	-1.75178	3.36774	down	-3.56705	-1.83473	3.56705	down	4.69988	7.11604	16.9754	6.41321	5.07284	13.6202	32.076	35.7304	34.4	18.8721	28.5291	38.2751	-1.2321	-0.459373	-0.271869	-1.03928	-1.31376	-0.828997	1.63515	1.38498	0.271869	0.632021	1.15045	0.539693
CUST_18076_Rice4x44kGene	LOC_Os02g30080	Os02g0503700	0.00424523	0.000444353	-2.75634	-1.46275	2.75634	down	-4.29756	-2.10352	4.29756	down	20.1096	10.6313	34.6385	11.95	16.4611	47.0941	47.4699	70.5395	84.2	63.1682	76.7567	155.393	-0.396955	-1.14224	-0.504976	-1.40343	-0.877602	-0.30124	0.938631	1.10422	0.301239	1.11292	1.31626	1.29909
CUST_29319_Rice4x44kGene	LOC_Os02g30100	Os02g0503900	0.00149307	7.52905e-05	2.61455	1.38657	2.61455	up	1.4183	0.504165	1.4183	up	552.554	572.179	980.268	2754.7	2289.28	5600.12	173.062	242.89	750	1047.09	1732.04	6993.73	-0.502691	-0.278064	-0.568146	1.55941	1.35619	1.70663	-2.08106	-1.99788	-1.42966	0.278064	0.926402	1.90527
CUST_5335_Rice4x44kGene	LOC_Os02g30200	Os02g0504800	0.0165265	0.0036122	-1.22923	-0.297754	1.22923	down	3.58692	1.84275	3.58692	up	13.0256	8.78388	12.395	85.1849	112.64	79.5268	23.0479	10.2864	20.2	19.5781	17.5802	49.2262	-0.329929	-0.724072	-1.29404	2.12371	2.59055	1.14821	0.589808	-0.979921	-1.06467	0.11652	-0.11652	0.334227
CUST_11664_Rice4x44kGene	LOC_Os02g30420	Os02g0507600	0.0141109	0.00284127	-2.0907	-1.06399	2.0907	down	-1.5538	-0.635804	1.5538	down	137.27	90.6671	298.462	104.122	109.832	271.751	259.72	365.023	651	218.383	206.434	264.983	-0.114006	-0.538097	0.114006	-0.76836	-0.627543	-0.260689	0.90239	0.987586	0.763889	0.414397	0.255463	-0.419042
CUST_5596_Rice4x44kGene	LOC_Os02g30610	Os02g0509600	0.00482246	0.000546335	1.46145	0.547399	1.46145	up	3.47925	1.79878	3.47925	up	4.17182	3.99055	2.82408	40.3782	42.0226	66.6712	3.03235	3.48675	2.59	8.0051	8.81037	39.0245	-0.454495	-0.344308	-1.90991	2.56473	2.6861	2.41187	-0.818279	-1.02266	-2.50997	0.344307	0.404838	1.51722
CUST_5672_Rice4x44kGene	LOC_Os02g30810	Os02g0512000	0.0264598	0.00713296	-1.25042	-0.322411	1.25042	down	3.24735	1.69926	3.24735	up	122.638	98.6355	70.868	125.877	46.7267	92.8612	111.644	133.137	205	18.6823	28.4112	30.7912	1.07986	0.939917	-0.603847	0.86187	-0.504043	-0.453341	1.04083	0.888997	0.453341	-1.77623	-1.2492	-2.16787
CUST_38484_Rice4x44kGene	LOC_Os02g30850	Os02g0512400	0.000302325	2.13237e-06	-8.36452	-3.06428	8.36452	down	-1.04072	-0.0575844	1.04072	down	7.50832	3.79458	10.092	4.27248	3.93744	6.46239	42.5323	44.1282	163	3.02351	4.06033	10.2284	0.80909	-0.00118542	0.343221	-0.259936	-0.313966	-0.539284	3.40754	3.05485	3.88158	-0.644618	-0.296999	0.00118446
CUST_5030_Rice4x44kGene	LOC_Os02g30910	Os02g0513100	0.000970259	3.35347e-05	3.84525	1.94308	3.84525	up	1.38987	0.474947	1.38987	up	2243.89	1451.48	1112.56	10541.2	21444.9	21072.5	272.22	327.426	1300	10345.4	11063.4	15884.2	-0.784799	-1.239	-2.68943	1.19156	2.27994	1.31453	-3.7315	-3.87094	-2.94003	1.27867	1.29772	0.784799
CUST_26689_Rice4x44kGene	LOC_Os02g30960	Os02g0513700	0.000906563	2.93258e-05	54.7615	5.77509	54.7615	up	28.0026	4.80749	28.0026	up	77.579	45.2885	283.427	36.165	37.717	184.907	2.14782	2.49171	2.06	2.17857	2.77866	1.94429	3.18954	2.58729	4.16626	1.83286	1.95726	3.31065	-1.88873	-2.0803	-3.41316	-2.10611	-1.83286	-3.38273
CUST_18632_Rice4x44kGene	LOC_Os02g32504	Os02g0526000	0.0120133	0.00222999	-1.85795	-0.893713	1.85795	down	-2.02154	-1.01546	2.02154	down	465.791	392.117	644.036	653.493	442.441	1097.58	767.174	805.359	2220	964.761	902.071	3086.79	-0.356728	-0.43085	-0.781785	-0.123846	-0.622749	-0.252107	0.459597	0.123846	0.528333	0.552323	0.377637	1.11771
CUST_31143_Rice4x44kGene	LOC_Os02g32520	Os02g0526400	0.000243233	1.21797e-06	2.36606	1.24249	2.36606	up	2.04423	1.03155	2.04423	up	2509.88	3630.11	5801.45	48132	51904.7	56537.7	996.406	1520.12	4790	15582.1	20617.6	52736.7	-1.59972	-0.893046	-1.28344	2.40598	2.57863	1.76185	-2.83607	-2.63253	-2.03505	0.893046	1.21928	1.53948
CUST_36153_Rice4x44kGene	LOC_Os02g32580	Os02g0527200	0.00236749	0.000166839	1.01123	0.0161166	1.01123	up	3.62152	1.8566	3.62152	up	10.7436	11.6254	40.7946	350.199	300.18	836.517	12.4974	17.2724	41.5	46.5335	71.9115	566.916	-1.50287	-1.21479	-0.470484	3.26815	3.10958	3.64803	-1.18826	-1.12725	-0.92098	0.470484	1.02068	2.9648
CUST_1279_Rice4x44kGene	LOC_Os02g32670	Os02g0528500	0.00220386	0.000148078	-2.13077	-1.09137	2.13077	down	-1.69714	-0.763106	1.69714	down	89.0061	55.0011	127.862	80.6394	61.9606	157.367	153.331	190.959	376	118.688	141.209	234.988	-0.0733461	-0.593514	-0.443255	-0.471372	-0.787723	-0.383141	0.807777	0.718562	0.637667	0.200417	0.373318	0.0733466
CUST_32542_Rice4x44kGene	LOC_Os02g32860	Os02g0530600	0.000612008	1.26246e-05	3.76822	1.91388	3.76822	up	2.6977	1.43173	2.6977	up	236.157	220.784	323.111	405.445	454.099	610.311	61.9864	81.008	114	151.504	140.986	274.56	0.61103	0.688194	0.170796	1.13518	1.36247	0.848877	-1.22224	-1.24196	-1.80743	-0.170796	-0.352359	-0.425514
CUST_24231_Rice4x44kGene	LOC_Os02g32970	Os02g0532300	0.0178885	0.00405126	2.11375	1.07981	2.11375	up	1.70699	0.771451	1.70699	up	4653.52	3808.15	5638.82	6279.69	7239.37	12108.2	1666.22	1792.75	6440	2616.38	3869.81	11200.2	0.300104	0.185147	-0.315339	0.476868	0.745821	0.547749	-1.08518	-1.38542	-0.598903	-0.672083	-0.185147	0.313315
CUST_38809_Rice4x44kGene	LOC_Os02g33030	Os02g0533300	0.00139208	6.52563e-05	-1.61384	-0.690497	1.61384	down	-2.01289	-1.00927	2.01289	down	711.395	687.304	1232.38	665.632	675.649	1036.56	1210.5	1325.42	2870	1359.47	1115.23	2569.58	-0.276998	-0.152423	-0.376791	-0.628533	-0.5432	-0.865874	0.586338	0.311356	0.367585	0.515887	0.152423	0.321895
CUST_41301_Rice4x44kGene	LOC_Os02g33380	Os02g0537000	0.00352958	0.000332487	-1.50237	-0.587237	1.50237	down	-4.71395	-2.23694	4.71395	down	488.472	394.831	1560.72	804.505	996.506	2365.36	1063.52	1373.95	1270	4269.49	4311.68	11056.7	-0.990271	-1.12303	-0.206924	-0.526052	-0.153491	0.153491	0.228679	0.192337	-0.979533	1.99601	1.93244	2.25631
CUST_897_Rice4x44kGene	LOC_Os02g33780	Os02g0542500	0.0180987	0.00411612	-4.42579	-2.14594	4.42579	down	-1.49625	-0.581351	1.49625	down	8.94393	2.54462	13.863	6.08903	7.79221	10.4901	22.7667	23.3607	93.5	11.4832	10.4634	14.2182	0.13013	-1.50905	-0.13013	-0.680177	-0.260571	-0.771778	1.57453	1.20585	2.14837	0.349239	0.137314	-0.455028
CUST_9569_Rice4x44kGene	LOC_Os02g33790	Os02g0542700	0.0124673	0.00235648	-5.39405	-2.43137	5.39405	down	-2.01473	-1.01059	2.01473	down	127.923	47.1058	313.146	74.1053	36.7342	188.942	512.462	677.856	1550	137.764	220.118	142.133	0.0172577	-1.24977	0.416296	-1.02598	-1.97465	-0.552027	2.11588	2.11358	2.24843	-0.0172577	0.58106	-1.08469
CUST_11609_Rice4x44kGene	LOC_Os02g33944	Os02g0543900	0.0121319	0.00226569	2.82636	1.49895	2.82636	up	1.8384	0.878452	1.8384	up	403.012	465.124	489.924	223.641	356.963	328.388	106.932	177.327	390	128.76	122.763	273.512	1.42123	1.8023	0.810453	0.315987	1.05436	-0.00614023	-0.39644	-0.0725493	0.00614023	-0.36634	-0.5129	-0.391904
CUST_22345_Rice4x44kGene	LOC_Os02g34250	Os02g0546500	0.00375665	0.000366595	3.03644	1.60238	3.03644	up	2.23784	1.16211	2.23784	up	8.02738	6.50666	41.4025	199.892	244.777	435.805	2.25342	2.76986	22.5	41.0705	81.5335	582.224	-1.84393	-1.97267	-0.36973	2.5386	2.89464	2.78673	-3.58029	-3.68842	-1.72475	0.36973	1.28127	3.08265
CUST_22827_Rice4x44kGene	LOC_Os02g34270	Os02g0546800	0.0170696	0.00378054	1.86576	0.899765	1.86576	up	3.6461	1.86635	3.6461	up	2.92703	2.75639	6.37342	15.3831	16.4212	18.8793	2.43352	2.7133	2.18	2.37225	2.94699	14.421	-0.0438099	0.0438099	0.186305	2.09442	2.25241	1.51354	-0.213751	-0.462576	-1.83666	-0.488431	-0.2532	1.00293
CUST_15179_Rice4x44kGene	LOC_Os02g34570	Os02g0550700	0.0279804	0.0077106	-2.26243	-1.17787	2.26243	down	1.22363	0.291171	1.22363	up	34.3065	60.8983	151.784	181.031	188.324	312.442	113.324	151.063	390	160.976	156.489	236.491	-1.89977	-0.897574	-0.646822	0.244301	0.365068	0.155316	-0.0794125	-0.0705462	0.239405	0.189085	0.0705462	-0.368458
CUST_28511_Rice4x44kGene	LOC_Os02g34690	Os02g0552000	0.0461828	0.0154496	-2.02563	-1.01837	2.02563	down	-1.23452	-0.303953	1.23452	down	905.547	599.018	1406	1306.24	1164.24	1844.97	1479.91	2099.05	3710	1573.22	1776.49	1935.45	-0.221826	-0.643738	-0.479607	0.0511203	-0.0511203	-0.327041	0.583276	0.681675	0.444988	0.433598	0.531153	-0.379934
CUST_1055_Rice4x44kGene	LOC_Os02g34960	Os02g0555100	0.0186858	0.00432432	-1.23429	-0.303676	1.23429	down	3.27496	1.71148	3.27496	up	3.98333	4.47493	15.4132	15.6645	21.2272	38.7699	4.98212	12.0081	15.7	6.92899	4.3068	12.6022	-0.6341	-0.291936	0.425506	1.08575	1.58794	1.51684	-0.214862	0.648487	-0.0231285	0.0231295	-0.740651	-0.226387
CUST_9443_Rice4x44kGene	LOC_Os02g35060	Os02g0556400	0.00732407	0.00104497	-2.03327	-1.0238	2.03327	down	-1.1001	-0.13764	1.1001	down	186.649	166.278	423.806	340.932	332.544	817.784	344.876	470.049	1240	406.901	433.146	717.662	-0.835634	-0.828083	-0.54507	-0.222085	-0.19424	0.163809	0.146574	0.187475	0.528564	0.147278	0.1597	-0.146574
CUST_28651_Rice4x44kGene	LOC_Os02g35650	Os02g0564600	0.00281847	0.000225324	3.34554	1.74224	3.34554	up	2.83736	1.50455	2.83736	up	6.13023	6.97853	16.9489	9.98157	11.1486	11.4329	2.21493	2.60135	6.11	2.29604	3.0881	8.04908	0.546906	0.908165	1.12157	0.994624	1.21793	0.31413	-0.825319	-0.999149	-0.825607	-1.01133	-0.66151	-0.31413
CUST_5141_Rice4x44kGene	LOC_Os02g35820	Os02g0566300	0.000741652	1.96846e-05	-3.97523	-1.99104	3.97523	down	-4.08051	-2.02875	4.08051	down	28.2623	18.6798	45.2143	16.4922	13.1051	33.6736	109.604	137.421	181	73.6592	71.0604	96.8024	-0.261123	-0.684246	-0.475739	-1.29382	-1.56169	-1.14033	1.79068	1.71115	1.05017	0.979425	0.849853	0.261123
CUST_17707_Rice4x44kGene	LOC_Os02g35970	Os02g0568200	0.00883368	0.00140489	-2.15937	-1.11061	2.15937	down	-2.83336	-1.50251	2.83336	down	438.633	381.08	608.523	431.368	339.463	405.422	1023.95	1150.94	1580	959.619	897.366	1606.83	-0.240547	-0.269189	-0.660765	-0.52025	-0.802131	-1.48609	1.07897	0.841806	0.240547	0.747462	0.572943	0.378669
CUST_4728_Rice4x44kGene	LOC_Os02g36220	Os02g0571300	0.00243369	0.00017473	-2.82672	-1.49913	2.82672	down	-2.59068	-1.37333	2.59068	down	11.3833	15.9649	18.4354	21.4674	19.3307	32.9755	40.9158	41.8739	80.3	44.4385	44.9811	121.971	-1.0565	-0.394236	-1.25346	-0.396879	-0.484349	-0.653976	0.885694	0.513257	0.394236	0.766951	0.706708	1.11113
CUST_9902_Rice4x44kGene	LOC_Os02g36500	Os02g0574600	0.0403754	0.0128567	-5.09695	-2.34963	5.09695	down	-1.77069	-0.824312	1.77069	down	824.587	394.985	2103.25	1034.6	501.981	1800.74	3931.67	4975.65	8430	1858.33	2583.04	1108.33	-0.265038	-1.15264	0.19332	-0.19332	-1.1729	-0.270141	2.08482	2.01873	1.721	0.76579	1.1631	-1.09231
CUST_12670_Rice4x44kGene	LOC_Os02g36530	Os02g0575000	0.00807727	0.00121908	1.68573	0.753371	1.68573	up	2.03538	1.0253	2.03538	up	1454.92	1363.16	2348.6	5117.18	4555.38	11160.6	594.985	1000.44	2970	1530.62	2209.83	9346.79	-0.0401468	0.0401468	-0.241801	1.51865	1.41466	1.7673	-1.23371	-0.889833	-0.378371	-0.108408	0.343656	1.38946
CUST_35145_Rice4x44kGene	LOC_Os02g36810	Os02g0577700	0.0308159	0.00883539	2.77943	1.47479	2.77943	up	1.22378	0.29134	1.22378	up	9.19589	8.97471	23.4849	7.8527	10.7358	17.5364	2.10381	5.95491	13.1	7.07034	6.66514	17.5399	0.402874	0.542026	0.863031	-0.080533	0.434423	0.202218	-1.62865	-0.533409	-0.454365	-0.117773	-0.280673	0.0805335
CUST_27792_Rice4x44kGene	LOC_Os02g36830	Os02g0578100	0.00118807	4.78723e-05	-3.41587	-1.77225	3.41587	down	4.58515	2.19697	4.58515	up	30.5745	20.1834	32.6475	507.508	749.09	567.298	89.846	72.2179	225	77.7984	97.5902	301.951	-1.4835	-1.90838	-2.28137	2.31392	2.93942	1.59826	0.168083	-0.552846	0.0282826	-0.277524	-0.0282826	0.566499
CUST_2327_Rice4x44kGene	LOC_Os02g36880	Os02g0579000	0.00370584	0.000357977	2.5254	1.33651	2.5254	up	1.42494	0.510897	1.42494	up	228.349	232.904	366.207	940.64	934.504	782.122	79.1271	100.305	277	464.81	350.825	1493.18	-0.301549	-0.0987713	-0.512644	1.48525	1.53959	0.342657	-1.73409	-1.79776	-1.39064	0.582418	0.0987713	1.15362
CUST_7974_Rice4x44kGene	LOC_Os02g37190	Os02g0582900	0.000561326	1.00443e-05	-23.9535	-4.58216	23.9535	down	-3.21261	-1.68375	3.21261	down	27.5865	22.5159	67.303	10.6205	13.2723	20.1717	513.444	560.458	3630	42.1376	56.1147	40.8553	-0.197097	-0.315836	0.197097	-1.82981	-1.44446	-1.78068	4.11753	3.8381	5.47502	0.272611	0.608129	-0.884454
CUST_29069_Rice4x44kGene	LOC_Os02g37760	Os02g0590000	0.0170565	0.00377599	-1.79775	-0.84619	1.79775	down	-2.57647	-1.3654	2.57647	down	286.734	225.117	492.336	158.303	109.023	432.535	504.115	640.306	1040	514.648	489.609	519.195	0.0562921	-0.118466	-0.0562921	-1.05634	-1.53061	-0.482554	0.966789	0.905967	0.547349	0.758729	0.609019	-0.341062
CUST_97_Rice4x44kGene	LOC_Os02g37800	Os02g0590400	0.00892886	0.00142863	-1.79861	-0.846879	1.79861	down	-2.70323	-1.43469	2.70323	down	5669.94	5673.34	10912.3	3431.6	2046.3	7149.37	11301.1	14224.1	23100	10401.1	9517.5	10265.3	-0.113589	0.0615525	-0.0615525	-1.09365	-1.77573	-0.911057	0.97793	0.903965	0.545154	0.620297	0.414468	-0.51114
CUST_33890_Rice4x44kGene	LOC_Os02g37856	Os02g0591600	0.0366886	0.0112592	2.71236	1.43955	2.71236	up	1.90719	0.931446	1.90719	up	847.579	820.75	931.071	676.121	663.058	573.437	247.761	379.276	628	333.47	304.813	373.576	1.47835	1.60622	0.72138	0.896679	0.932315	-0.217312	-0.199589	0.0088768	-0.321976	-0.0088768	-0.216266	-0.957512
CUST_40906_Rice4x44kGene	LOC_Os02g37910	Os02g0592200	0.00104211	3.81938e-05	-1.13045	-0.176896	1.13045	down	2.09523	1.06711	2.09523	up	203.19	188.256	333.801	1545.53	2137.8	2330.01	225.947	293.906	505	513.587	697.017	2395.73	-0.722978	-0.658835	-0.899331	1.94862	2.48043	1.66451	-0.473365	-0.499826	-0.777266	0.473365	0.836196	1.58267
CUST_5563_Rice4x44kGene	LOC_Os02g37920	Os02g0592300	0.00346637	0.000320992	-2.4614	-1.29948	2.4614	down	1.30942	0.388926	1.30942	up	2.71279	2.56805	5.41836	14.1885	17.9097	28.3829	4.08965	8.71932	28.7	12.6723	10.9621	23.6965	-1.8342	-1.73902	-1.72863	0.297068	0.696872	0.421028	-1.14554	-0.459132	0.201263	0.248191	-0.0387106	0.0387106
CUST_30974_Rice4x44kGene	LOC_Os02g37930	Os02g0592400	0.0067673	0.000926393	1.24669	0.318102	1.24669	up	2.21025	1.14421	2.21025	up	160.578	139.943	357.254	917.893	861.665	1641.41	97.1546	135.312	573	265.616	319.223	1452.98	-0.526077	-0.550235	-0.264913	1.73337	1.70596	1.69557	-1.15454	-1.08244	-0.058557	0.058557	0.246025	1.39768
CUST_8363_Rice4x44kGene	LOC_Os02g37970	Os02g0592800	0.00235508	0.000165377	-2.133	-1.09288	2.133	down	-2.70593	-1.43613	2.70593	down	204.325	197.895	535.615	433.127	373.537	918.937	577.94	747.087	885	1048.38	1100.44	2616.31	-0.932737	-0.804588	-0.434918	-0.104415	-0.254173	0.104415	0.663775	0.6283	-0.185667	1.28505	1.27722	1.49194
CUST_39800_Rice4x44kGene	LOC_Os02g38040	Os02g0593600	0.0252967	0.00668561	5.46167	2.44934	5.46167	up	3.76771	1.91369	3.76771	up	28.4363	33.6819	94.4497	23.0746	16.2603	68.7924	3.83561	6.99982	37.6	6.00724	3.18734	25.8259	0.981472	1.39999	1.82077	0.424438	-0.0167274	1.12404	-1.81228	-1.35025	0.0167274	-1.40293	-2.39503	-0.411363
CUST_26980_Rice4x44kGene	LOC_Os02g38920	Os02g0601300	0.0230281	0.0058381	1.52381	0.607684	1.52381	up	2.48381	1.31255	2.48381	up	1534.97	1092.61	4213.62	3218.97	3280.75	5496.83	764.395	1112.5	4270	1201.9	1325.34	2436.91	0.158078	-0.158078	0.722409	0.970858	1.06207	0.866514	-0.75129	-0.615709	0.266356	-0.336258	-0.272964	-0.429002
CUST_22560_Rice4x44kGene	LOC_Os02g38970	Os02g0601700	0.0145364	0.00296693	-2.01742	-1.01251	2.01742	down	-1.78223	-0.833687	1.78223	down	1294.88	643.71	2319.66	579.665	310.724	1710.89	1850.94	2348.51	6640	864.495	1012.12	2042.96	0.585357	-0.248706	0.533935	-0.82978	-1.66558	-0.144671	1.19725	1.1349	1.57597	-0.138974	0.0107226	-0.0107226
CUST_17457_Rice4x44kGene	LOC_Os02g39620	Os02g0609200	0.00314138	0.000271475	6.54043	2.70939	6.54043	up	25.4374	4.66888	25.4374	up	10.8563	9.26878	43.8182	91.2448	19.4643	133.754	2.29092	2.60018	4.81	2.46764	2.9706	2.01743	1.07135	1.01755	2.19183	3.88696	1.72182	3.56238	-1.07673	-1.29987	-1.47082	-1.20742	-1.01755	-2.61051
CUST_13590_Rice4x44kGene	LOC_Os02g39764	Os02g0611000	0.0389481	0.012198	3.05818	1.61267	3.05818	up	2.15184	1.10557	2.15184	up	35.1802	35.3287	32.9513	39.2304	23.5006	30.5172	11.8489	11.2097	19.6	12.1013	8.14055	29.3706	1.40533	1.58568	0.418385	1.30693	0.631438	0.068234	-0.068234	-0.554061	-0.806327	-0.275707	-0.92543	-0.108982
CUST_2221_Rice4x44kGene	LOC_Os02g40010	Os02g0613900	0.0240562	0.00622186	-3.10524	-1.6347	3.10524	down	-2.0847	-1.05984	2.0847	down	289.25	119.81	549.498	162.502	73.814	366.305	721.824	926.554	1550	424.816	304.78	315.046	0.0718708	-1.02541	0.105155	-1.01559	-2.0903	-0.71935	1.48766	1.44205	1.12601	0.484954	-0.0718708	-1.0588
CUST_4773_Rice4x44kGene	LOC_Os02g40100	Os02g0614600	0.00317903	0.000276372	-2.52258	-1.3349	2.52258	down	-3.10541	-1.63478	3.10541	down	2022.51	2094.16	2726.25	1564.48	1584.21	2638.85	5703.54	6983.95	8460	3923.71	4504.8	11354.5	-0.460635	-0.236133	-0.922375	-1.0867	-1.00484	-1.20882	1.13153	1.01789	0.236133	0.354001	0.47549	0.774493
CUST_37266_Rice4x44kGene	LOC_Os02g40410	Os02g0617100	0.0354922	0.0107544	-2.57999	-1.36736	2.57999	down	-2.34806	-1.23147	2.34806	down	26.5127	18.2897	64.0716	19.3818	14.2975	81.7506	66.0461	90.1072	163	69.9804	54.9385	78.1638	-0.436542	-0.797917	-0.0560551	-1.14413	-1.51929	0.0560546	0.976704	1.01904	0.815831	0.822288	0.3954	-0.130642
CUST_39038_Rice4x44kGene	LOC_Os02g40460	Os02g0617700	0.0404811	0.0129084	-2.21814	-1.14935	2.21814	down	1.06039	0.0845892	1.06039	up	33.6349	31.3922	95.3302	70.8763	68.8038	125.794	77.6727	98.8973	260	81.3934	71.1015	91.0966	-0.830221	-0.755497	-0.219762	-0.0104842	0.0104847	-0.0591335	0.473681	0.416375	0.752516	0.303293	0.0305076	-0.646701
CUST_35573_Rice4x44kGene	LOC_Os02g40784	Os02g0621300	0.00123973	5.20815e-05	3.41603	1.77232	3.41603	up	-1.22062	-0.287618	1.22062	down	14.5844	19.4307	26.6565	72.9248	52.8564	92.3276	4.36237	4.33946	18.2	74.0853	104.86	85.3677	-0.94177	-0.353579	-0.964221	1.12461	0.724061	0.588619	-2.58655	-2.99998	-1.99	1.26155	1.68501	0.353579
CUST_5571_Rice4x44kGene	LOC_Os02g41450	Os02g0623300	0.0173803	0.00388	-2.64131	-1.40126	2.64131	down	-1.2423	-0.313013	1.2423	down	171.717	88.7607	148.521	106.718	59.9971	113.981	342.636	373.261	593	131.577	99.3945	109.629	0.859801	0.0820341	-0.242081	-0.0820341	-0.849095	-0.86339	1.9529	1.67057	1.28005	0.334234	-0.14819	-1.04152
CUST_13416_Rice4x44kGene	LOC_Os02g41830	Os02g0628900	0.0124628	0.00235532	-2.18467	-1.12742	2.18467	down	-1.58404	-0.663608	1.58404	down	6.08332	5.00223	9.79841	9.87162	15.9316	39.3647	12.0864	14.1289	33.1	21.6587	33.0484	35.2255	-1.08153	-1.18954	-1.28636	-0.638712	0.115609	0.48049	0.00537682	-0.175185	-0.00537634	0.609047	1.14092	0.198241
CUST_9593_Rice4x44kGene	LOC_Os02g41904	Os02g0629800	0.00799288	0.00119977	-29.9176	-4.90292	29.9176	down	-7.75197	-2.95456	7.75197	down	137.559	13.7468	237.506	33.581	9.66659	54.7938	1103.56	1501.04	13200	147.094	324.279	177.995	0.0746775	-3.07392	-0.0299258	-2.21526	-3.94804	-2.38524	3.17517	3.21314	5.29128	0.0299258	1.09267	-0.807457
CUST_11319_Rice4x44kGene	LOC_Os02g42330	Os02g0635000	0.0002448	1.24308e-06	2.11488	1.08057	2.11488	up	2.09573	1.06746	2.09573	up	9797.45	8990.14	15562.3	10367.1	10760.5	20846.5	4174.42	5215.95	12100	4400.94	5451.59	10790.4	0.644079	0.694292	0.419137	0.470011	0.587524	0.601458	-0.490299	-0.574773	-0.419137	-0.651954	-0.420843	-0.470576
CUST_36581_Rice4x44kGene	LOC_Os02g42380	Os02g0635800	0.0210124	0.00513146	-2.11554	-1.08102	2.11554	down	-1.51788	-0.602058	1.51788	down	284.226	108.127	652.393	115.844	94.6986	349.362	422.754	609.249	1340	137.496	195.777	510.201	0.583455	-0.636573	0.889643	-0.967005	-1.19399	-0.250811	1.25269	1.37407	1.45283	-0.605632	-0.173566	0.173566
CUST_35487_Rice4x44kGene	LOC_Os02g42640	Os02g0639300	0.0267884	0.0072631	11.372	3.50741	11.372	up	4.71325	2.23672	4.71325	up	23.5191	25.6193	277.092	68.5155	44.2951	55.5278	4.41926	2.60925	17.9	10.3497	4.63978	34.3443	0.353842	0.651517	3.01979	1.64083	1.07533	0.461267	-1.96166	-3.12766	-1.40778	-0.971836	-2.20706	-0.353842
CUST_16638_Rice4x44kGene	LOC_Os02g42690	Os02g0639800	0.0427464	0.0139493	1.92696	0.946329	1.92696	up	2.34986	1.23257	2.34986	up	185.237	175.542	393.326	287.424	325.119	452.474	97.1173	125.328	267	95.7921	75.5719	461.244	-0.0311196	0.0656035	0.162718	0.347082	0.588654	0.125392	-0.866236	-0.904154	-0.871396	-1.12395	-1.54376	0.0311196
CUST_33521_Rice4x44kGene	LOC_Os02g42740	Os02g0640300	0.00122613	5.04452e-05	-1.43212	-0.51815	1.43212	down	-2.21185	-1.14525	2.21185	down	204.728	181.155	413.763	148.133	141.341	316.013	298.911	328.325	835	321.666	283.861	803.465	-0.187431	-0.189641	-0.0648494	-0.909853	-0.913783	-0.693106	0.45503	0.184608	0.472891	0.322983	0.0648494	0.531177
CUST_703_Rice4x44kGene	LOC_Os02g42850	Os02g0641300	0.000416598	4.65733e-06	1.22452	0.292221	1.22452	up	2.82606	1.49879	2.82606	up	246.412	229.74	453.005	1683.47	1845.07	2548.92	171.836	200.509	737	475.005	607.45	1245.69	-0.509139	-0.435935	-0.5232	2.00755	2.20357	1.72965	-0.932726	-1.11592	-0.296292	0.296292	0.573361	0.574739
CUST_17850_Rice4x44kGene	LOC_Os02g43010	Os02g0644000	0.000126193	2.64034e-07	1.80849	0.854787	1.80849	up	2.53598	1.34254	2.53598	up	388.532	324.399	802.393	1614.32	1910.57	4129.95	215.755	230.525	625	657.38	747.353	1628.94	-0.385508	-0.471495	-0.231748	1.41371	1.72057	1.89256	-1.13769	-1.44799	-1.06743	0.231748	0.339056	0.428398
CUST_24125_Rice4x44kGene	LOC_Os02g43120	Os02g0645000	0.028267	0.00781351	-3.30918	-1.72647	3.30918	down	-2.44294	-1.28862	2.44294	down	38.7955	30.9381	54.8845	19.453	9.50125	45.1933	148.632	185.991	157	58.9856	59.7868	35.3845	0.0761142	-0.0761142	-0.315891	-1.17539	-2.14541	-0.835617	2.11035	2.02801	0.725172	0.539148	0.48086	-1.31058
CUST_39593_Rice4x44kGene	LOC_Os02g43130	Os02g0645100	0.0102772	0.00176782	-1.94243	-0.957866	1.94243	down	-2.02995	-1.02144	2.02995	down	533.485	381.742	808.626	446.844	414.085	839.63	895.893	1171.91	2090	1146.59	949.552	1223.06	0.02847	-0.280104	-0.264019	-0.482815	-0.528875	-0.449173	0.872805	0.854432	0.63071	0.990862	0.641077	-0.02847
CUST_40095_Rice4x44kGene	LOC_Os02g43194	Os02g0646500	0.015566	0.00329457	-2.28986	-1.19526	2.28986	down	-2.11929	-1.08358	2.11929	down	480.625	501.571	856.398	267.993	336.452	768.286	1385.29	1995.86	1630	722.91	789.235	1184.23	-0.141433	0.0943875	-0.200577	-1.23976	-0.847766	-0.596651	1.48222	1.60322	0.252712	0.306035	0.354919	-0.0943875
CUST_36484_Rice4x44kGene	LOC_Os02g43290	Os02g0648100	0.012899	0.00248821	-2.15672	-1.10884	2.15672	down	-2.18256	-1.12602	2.18256	down	314.787	236.515	522.058	213.296	139.725	579.213	704.383	852.911	1180	503.456	498.993	732.026	0.0181994	-0.219967	-0.14448	-0.798926	-1.34541	-0.234031	1.27664	1.14684	0.556796	0.554253	0.463651	-0.0181994
CUST_33054_Rice4x44kGene	LOC_Os02g43300	Os02g0648300	0.0217911	0.00540309	-2.83263	-1.50214	2.83263	down	-1.09461	-0.13042	1.09461	down	598.134	320.149	699.341	782.386	764.783	1067.16	1365.95	1646.85	2460	821.759	931.623	1120.91	-0.14728	-0.874731	-0.814269	-0.0154767	0.0154767	-0.443992	1.14054	1.00451	0.525093	0.169528	0.272805	-0.495065
CUST_21497_Rice4x44kGene	LOC_Os02g43330	Os02g0649300	0.000788075	2.21949e-05	5.42534	2.43971	5.42534	up	2.71907	1.44311	2.71907	up	26.3983	91.7406	251.129	5436.33	4557.25	7466.09	11.1241	12.0165	51.8	937.121	970.899	10362.3	-3.66951	-1.69811	-1.31211	3.76093	3.57025	3.34231	-4.81981	-5.11432	-4.06474	1.33877	1.31211	3.69326
CUST_16720_Rice4x44kGene	LOC_Os02g43519	Os02g0651500	0.0472444	0.0159625	-2.22717	-1.15521	2.22717	down	-1.17243	-0.229504	1.17243	down	135.033	114.21	251.997	231.382	283.785	304.411	257.115	384.293	790	340.895	260.817	371.253	-0.625946	-0.693293	-0.618362	-0.10459	0.25372	-0.585187	0.399615	0.573574	0.554852	0.568635	0.10459	-0.42077
CUST_13044_Rice4x44kGene	LOC_Os02g43560	Os02g0652100	0.00554328	0.000683902	-1.79045	-0.840326	1.79045	down	-2.07746	-1.05482	2.07746	down	19.5578	14.5319	40.2922	14.761	10.1621	25.7065	30.27	39.8771	99	26.6141	18.9478	70.2518	-0.0751195	-0.329365	0.075119	-0.736681	-1.21149	-0.812681	0.651475	0.64332	0.896818	0.227886	-0.340026	0.515749
CUST_40701_Rice4x44kGene	LOC_Os02g43620	Os02g0652800	0.00556861	0.000688205	2.82805	1.49981	2.82805	up	2.45316	1.29464	2.45316	up	21.0217	26.4904	40.0986	38.6465	33.8455	38.324	9.97997	8.99249	20	9.58986	13.7918	26.3059	0.54642	1.05429	0.585581	1.16927	1.04168	0.280839	-0.431896	-0.988041	-0.893202	-0.727313	-0.28084	-0.383987
CUST_10363_Rice4x44kGene	LOC_Os02g43700	Os02g0653900	0.00520849	0.000614312	-1.54578	-0.628339	1.54578	down	-2.22375	-1.153	2.22375	down	1200.49	971.047	1653.65	658.754	604.338	1657.7	1795.37	2239.22	3220	1608.31	1468.53	3148.5	-0.0278482	-0.159579	-0.458326	-1.14926	-1.20987	-0.694232	0.649264	0.562152	0.0278482	0.252639	0.0437088	0.109277
CUST_11842_Rice4x44kGene	LOC_Os02g43820	Os02g0655200	0.0309026	0.00887185	4.01266	2.00456	4.01266	up	1.01231	0.0176473	1.01231	up	47.7077	33.5126	73.9754	141.056	103.977	276.804	5.91853	6.68641	84.1	62.8131	84.6979	753.751	-0.127702	-0.462944	-0.387395	1.18066	0.804449	1.27692	-3.04216	-3.272	-0.677565	0.127702	0.481209	2.60017
CUST_36971_Rice4x44kGene	LOC_Os02g43840	Os02g0655500	0.0220452	0.00549821	2.94516	1.55835	2.94516	up	2.08392	1.0593	2.08392	up	59.9252	68.7977	58.7481	72.1254	58.2736	73.5305	18.1632	26.2885	36.1	26.7428	28.0557	46.638	1.11329	1.48677	0.192157	1.12503	0.881149	0.276523	-0.512398	-0.384813	-0.985614	-0.192157	-0.200765	-0.502281
CUST_37176_Rice4x44kGene	LOC_Os02g44040	Os02g0658000	0.0202032	0.00484882	-1.44462	-0.530685	1.44462	down	-9.61585	-3.26541	9.61585	down	4.46535	2.95074	3.74526	3.39447	2.79515	2.43626	3.83575	10.8487	6.5	33.636	27.6178	22.6703	0.273113	-0.150305	-0.87311	-0.378081	-0.594561	-1.73294	0.150305	1.24441	-0.552965	3.04484	2.68267	1.36315
CUST_19886_Rice4x44kGene	LOC_Os02g44090	Os02g0658200	0.00518894	0.000609809	-4.32292	-2.11201	4.32292	down	-2.73705	-1.45262	2.73705	down	16.124	10.5119	16.0317	68.4204	29.8174	76.2763	49.7103	46.9504	171	72.2381	119.667	378.215	-1.47667	-1.91958	-2.37747	0.352939	-0.781551	-0.366595	0.244119	-0.244119	0.5623	0.545441	1.19588	1.82134
CUST_10140_Rice4x44kGene	LOC_Os02g44470	Os02g0663800	0.0242236	0.0062824	2.58823	1.37197	2.58823	up	2.62263	1.39101	2.62263	up	9.28287	8.24924	21.6572	9.59699	12.7884	18.5742	3.17099	3.26439	16.8	3.37704	2.98651	12.8392	0.359761	0.363728	0.689453	0.152165	0.630135	0.228465	-1.09342	-1.45737	-0.152165	-1.24049	-1.49554	-0.426242
CUST_5465_Rice4x44kGene	LOC_Os02g44599	Os02g0665400	0.00677125	0.000927412	2.0726	1.05144	2.0726	up	-1.00527	-0.0075895	1.00527	down	143.726	132.687	217.793	194.462	159.398	321.495	70.8625	78.2303	153	175.739	223.518	264.089	0.0212576	0.080241	-0.271623	0.201815	-0.0212576	0.0507796	-0.902518	-1.16564	-1.25628	0.169932	0.439134	-0.35496
CUST_14802_Rice4x44kGene	LOC_Os02g44610	Os02g0665800	0.042835	0.0139863	-2.28998	-1.19533	2.28998	down	1.1769	0.234988	1.1769	up	17.5098	22.3588	22.2392	30.3013	16.5964	26.3387	37.6953	48.0265	105	19.1978	18.8665	22.9878	0.00432968	0.531287	-0.543246	0.53994	-0.264786	-0.538599	1.20701	1.15062	1.22074	-0.00432968	-0.107196	-0.856884
CUST_24663_Rice4x44kGene	LOC_Os02g44670	Os02g0666600	0.0225739	0.00568686	-2.34145	-1.2274	2.34145	down	-2.65943	-1.41112	2.65943	down	16.1723	8.58434	63.2041	2.80739	2.47222	23.6973	33.4423	46.7443	131	8.95318	12.6002	28.0989	0.5181	-0.221369	1.59208	-2.26373	-2.38337	-0.0626493	1.6627	1.73999	2.16833	-0.476391	-0.0611734	0.0611734
CUST_13270_Rice4x44kGene	LOC_Os02g44704	Os02g0667000	0.0059868	0.000766911	-3.34698	-1.74286	3.34698	down	-2.34356	-1.2287	2.34356	down	21.9472	11.6588	54.9402	18.5486	12.4185	41.9819	65.7798	81.3868	179	45.8355	44.7869	62.1304	-0.339325	-1.07767	0.0919824	-0.837663	-1.3527	-0.535546	1.34073	1.24206	1.32078	0.581663	0.470521	-0.0919828
CUST_5342_Rice4x44kGene	LOC_Os02g44740	Os02g0667600	0.00942162	0.00155136	-11.5281	-3.52708	11.5281	down	-1.37934	-0.463982	1.37934	down	4.63998	3.40528	11.6929	8.15811	10.8207	4.07017	37.0402	51.2664	271	9.05622	5.73811	18.5927	-0.653568	-0.925637	-0.212646	-0.0950613	0.376205	-1.97455	2.43979	2.50288	3.84672	0.169784	-0.566304	0.0950613
CUST_3219_Rice4x44kGene	LOC_Os02g44770	Os02g0668000	0.0145695	0.0029771	-2.15163	-1.10543	2.15163	down	2.26131	1.17716	2.26131	up	4.26126	5.28051	3.79281	25.0676	37.6175	40.1989	9.20869	13.4272	12.5	12.3521	10.3332	26.3174	-1.2773	-0.793624	-2.33783	1.02357	1.67293	0.828553	-0.0691295	0.0691295	-1.09247	0.116671	-0.218551	0.0954461
CUST_4337_Rice4x44kGene	LOC_Os02g44780	Os02g0668100	0.00304448	0.000258234	2.28417	1.19167	2.28417	up	2.9768	1.57376	2.9768	up	28.4681	20.442	57.0148	186.332	143.463	202.041	11.9824	17.384	24.3	32.8356	33.2962	191.895	-0.0356469	-0.339181	0.0738268	2.4192	2.10579	1.65963	-1.18762	-1.05661	-1.63178	0.0288286	-0.0288291	1.46334
CUST_34990_Rice4x44kGene	LOC_Os02g44870	Os02g0669100	0.00379279	0.000371103	2.40522	1.26617	2.40522	up	2.46269	1.30024	2.46269	up	5065.5	9667.48	21329.8	101129	97231.7	237797	2704.31	3710.92	13600	25442.6	24233.3	260178	-1.6103	-0.50359	-0.428723	2.45344	2.46053	2.81063	-2.41929	-2.36861	-1.55322	0.576728	0.428723	2.81843
CUST_23190_Rice4x44kGene	LOC_Os02g44900	Os02g0669900	0.00238163	0.000168865	-2.59295	-1.3746	2.59295	down	-1.39717	-0.482509	1.39717	down	35.9481	24.6912	47.0986	60.647	68.3488	97.6676	67.2251	83.8738	235	72.1611	90.8602	172.564	-0.799524	-1.16716	-1.30227	-0.30061	-0.0643458	-0.489508	0.200016	0.113407	0.541407	0.0643454	0.319018	0.209701
CUST_19695_Rice4x44kGene	LOC_Os02g44930	Os02g0670400	0.000774474	2.14115e-05	-2.30874	-1.2071	2.30874	down	-1.00481	-0.00691828	1.00481	down	129.55	128.219	202.07	671.983	804.089	983.437	239.132	316.579	992	627.98	693.987	1267.49	-1.68072	-1.52135	-1.9319	0.438579	0.761292	0.111643	-0.699975	-0.701047	-0.111643	0.455041	0.521478	0.35575
CUST_31941_Rice4x44kGene	LOC_Os02g44990	Os02g0671100	0.020779	0.00504955	2.67831	1.42132	2.67831	up	2.78796	1.47921	2.78796	up	5.37975	6.58335	28.9581	89.4897	67.5117	119.709	2.16005	2.4824	18.1	12.0127	14.7682	192.771	-1.1276	-0.662042	0.408242	2.6729	2.3301	2.2163	-2.34762	-2.55278	-0.744967	-0.110085	0.110086	2.78168
CUST_41477_Rice4x44kGene	LOC_Os02g45040	Os02g0671800	0.0321021	0.00936339	1.1723	0.229345	1.1723	up	2.06777	1.04808	2.06777	up	32.1437	28.5364	73.6883	67.4468	65.9819	114.589	30.7919	36.8625	67.2	22.8083	26.8452	96.5271	-0.0185065	-0.0159621	0.285879	0.795103	0.827206	0.6834	0.0159626	-0.130264	-0.322324	-0.654922	-0.497569	0.313975
CUST_16468_Rice4x44kGene	LOC_Os02g45100	Os02g0672500	0.0193683	0.00456524	-2.93217	-1.55197	2.93217	down	1.67106	0.740767	1.67106	up	2.57706	2.54704	6.26748	9.4418	8.44279	10.9928	10.6198	8.21988	21.6	5.88908	3.05933	10.6803	-1.00584	-0.848471	-0.6162	0.611884	0.514325	-0.0450344	1.13357	0.358171	0.693644	0.0450335	-0.977549	-0.208611
CUST_5306_Rice4x44kGene	LOC_Os02g45170	Os02g0673500	0.0114651	0.00207648	2.23108	1.15774	2.23108	up	2.2609	1.1769	2.2609	up	721.079	686.454	1154.16	466.597	391.213	1017.5	269.875	418.544	828	232.839	304.529	232.245	1.08409	1.18737	0.870195	0.200504	0.0100641	0.448935	-0.237322	-0.0100641	-0.0841799	-0.68817	-0.37868	-1.80433
CUST_17991_Rice4x44kGene	LOC_Os02g45310	Os02g0675700	0.00427638	0.000449584	-1.98915	-0.992151	1.98915	down	-2.08679	-1.06129	2.08679	down	1277.13	1014.39	2623.14	785.627	812.044	2433.73	2436.37	3128.34	6380	1618.75	1733.79	5151.29	-0.173203	-0.331225	-0.0273342	-1.1298	-1.0183	-0.374893	0.855079	0.809912	0.7797	0.0273342	0.0486259	0.584904
CUST_215_Rice4x44kGene	LOC_Os02g45390	Os02g0676500	0.0336525	0.00999203	-1.00495	-0.0071238	1.00495	down	2.06784	1.04813	2.06784	up	89.0968	59.1052	196.474	265.57	405.474	615.178	74.315	90.458	284	112.086	108.172	633.157	-0.219049	-0.636862	0.029325	1.10099	1.77529	1.43656	-0.384315	-0.50655	0.0856509	-0.029325	-0.158365	1.35615
CUST_23417_Rice4x44kGene	LOC_Os02g45860	Os02g0683800	0.00944464	0.00155712	3.3879	1.76039	3.3879	up	3.02063	1.59485	3.02063	up	140.083	160.128	235.603	37.789	77.7423	90.3894	27.3166	38.9889	232	24.5379	10.9702	36.6761	1.95492	2.32215	1.81249	-0.190922	0.913596	0.190922	-0.307047	-0.199593	1.31503	-0.699706	-1.93888	-1.23236
CUST_14509_Rice4x44kGene	LOC_Os02g45974	Os02g0684800	0.0318121	0.00924585	1.84015	0.87982	1.84015	up	2.00985	1.00709	2.00985	up	9.24803	7.37517	22.9323	22.144	22.1611	24.179	3.44856	7.3116	18.1	6.60676	11.552	19.6216	0.076097	-0.076097	0.493744	1.08019	1.14508	0.330683	-1.2506	-0.572237	-0.322876	-0.550545	0.177835	-0.0926003
CUST_25105_Rice4x44kGene	LOC_Os02g46030	Os02g0685200	0.011331	0.00203914	2.00393	1.00284	2.00393	up	3.24722	1.6992	3.24722	up	543.08	802.21	731.921	5141.7	3836.57	14254.6	250.901	343.869	835	776.643	1008.21	10746.9	-0.524009	0.213084	-0.986001	2.46339	2.10475	3.05816	-1.5416	-1.49269	-1.27114	-0.14936	0.14936	2.52868
CUST_713_Rice4x44kGene	LOC_Os02g46180	Os02g0686800	0.00508537	0.000590799	5.46488	2.45019	5.46488	up	3.72348	1.89665	3.72348	up	24.0624	51.1673	67.1017	568.029	542.909	616.356	11.1922	6.22943	13.2	308.31	179.996	67.9863	-0.924888	0.337833	-0.337832	3.38062	3.37915	2.62208	-1.93271	-3.18387	-3.15887	2.6132	1.75903	-0.68034
CUST_33088_Rice4x44kGene	LOC_Os02g46460	Os02g0689900	0.00142078	6.90212e-05	2.26645	1.18043	2.26645	up	-1.07344	-0.102239	1.07344	down	1608.77	2067.24	2997.39	4901.55	4111.61	6221.49	723.398	1320.2	1630	3927.1	3745.34	10804.2	-0.67769	-0.141665	-0.672456	0.673986	0.484233	0.141665	-1.73433	-1.27226	-2.02652	0.468382	0.322259	0.815962
CUST_32644_Rice4x44kGene	LOC_Os02g46680	Os02g0693700	0.0385745	0.0120447	-2.41259	-1.27059	2.41259	down	-1.22226	-0.289557	1.22226	down	1581.87	685.307	3933.54	908.456	433.393	2420.08	3149.8	4364.16	7920	987.516	1570.5	1149.52	0.374066	-0.658468	0.795747	-0.681685	-1.68564	-0.144463	1.46415	1.52876	1.33019	-0.447128	0.144463	-1.34045
CUST_35724_Rice4x44kGene	LOC_Os02g46780	Os02g0695200	0.0089949	0.00144523	-3.01184	-1.59065	3.01184	down	-2.99778	-1.5839	2.99778	down	20.6952	13.1411	22.6237	40.8367	26.3502	47.7322	64.0189	69.9981	68.2	102.71	86.5146	159.563	-0.538844	-1.01978	-1.30282	0.186115	-0.382153	-0.465131	1.18681	0.909797	-0.186115	1.63092	1.30561	1.15399
CUST_280_Rice4x44kGene	LOC_Os02g47320	Os02g0701700	0.0133159	0.0026067	2.05668	1.04032	2.05668	up	1.42301	0.508943	1.42301	up	14.1389	12.1488	14.9523	31.1349	55.8551	48.663	3.51181	10.5409	14.5	16.0456	31.9474	58.7062	-0.0205312	-0.0651097	-0.832351	0.862721	1.76966	0.630668	-1.93346	-0.753585	-1.3519	0.0205312	0.936299	0.779389
CUST_24083_Rice4x44kGene	LOC_Os02g47810	Os02g0707200	0.0221918	0.00554992	1.91741	0.93916	1.91741	up	2.19105	1.13162	2.19105	up	306.014	363.255	602.738	377.546	422.29	815.999	254.446	144.805	469	198.945	187.541	339.68	0.0848906	0.506553	0.170309	0.13234	0.357704	0.367911	-0.0848906	-1.30397	-0.666862	-0.677778	-0.840694	-1.01845
CUST_16265_Rice4x44kGene	LOC_Os02g47840	Os02g0707900	0.00266052	0.000204212	2.21306	1.14604	2.21306	up	1.60983	0.686905	1.60983	up	2990.41	3372.17	4871.51	10374.6	11745	20264.9	1158.84	1773.27	4010	4034.11	6183.43	24313.1	-0.319042	0.0285721	-0.50753	1.21999	1.46277	1.30958	-1.59025	-1.38235	-1.26353	-0.0285721	0.509831	1.45036
CUST_38947_Rice4x44kGene	LOC_Os02g48200	Os02g0712600	0.00170208	9.39129e-05	-2.78625	-1.47832	2.78625	down	-1.49508	-0.580226	1.49508	down	40.2674	27.5546	62.2582	27.557	20.7625	60.5484	93.4865	117.645	247	37.6619	52.605	59.8782	0.250905	-0.122138	-0.0129595	-0.551897	-0.896549	-0.292568	1.56251	1.48828	1.49999	0.01296	0.4173	-0.430596
CUST_6485_Rice4x44kGene	LOC_Os02g48360	Os02g0714200	0.00218796	0.000145411	-2.32134	-1.21496	2.32134	down	-1.2817	-0.358057	1.2817	down	1957.31	1273.24	3750.33	1272.9	1041.28	2674.8	3947.59	4894.97	11000	1620.4	2050.9	2301.6	0.282887	-0.163206	0.328516	-0.59348	-0.819454	-0.398506	1.39144	1.29594	1.4057	-0.131079	0.131079	-0.737267
CUST_17766_Rice4x44kGene	LOC_Os02g48470	Os02g0715300	0.00417729	0.000433372	-1.6409	-0.714491	1.6409	down	-2.06416	-1.04556	2.06416	down	4102.72	3457.13	8629.41	3707.14	4367.9	10634.1	6983.97	8853.91	15900	8754.73	8492.75	20870.9	-0.414364	-0.487094	-0.2342	-0.816247	-0.51583	-0.172264	0.449557	0.385993	0.172264	0.537678	0.416093	0.678556
CUST_24787_Rice4x44kGene	LOC_Os02g48570	Os02g0716800	0.0100109	0.00169893	1.12588	0.171048	1.12588	up	11.155	3.47962	11.155	up	8.45528	5.23667	8.87684	132.137	165.583	75.6032	6.18663	6.47474	12.5	6.90968	3.87463	45.6113	0.393458	-0.123469	-0.428864	4.10389	4.4932	2.42203	0.0392132	-0.300949	-0.410283	-0.0392132	-0.951529	1.57101
CUST_4886_Rice4x44kGene	LOC_Os02g48770	Os02g0719600	0.00297966	0.000249233	-4.41561	-2.14261	4.41561	down	-11.7204	-3.55096	11.7204	down	28.7394	13.238	87.7132	20.2874	20.2434	15.5939	122.8	132.1	322	223.511	125.827	375.672	-1.3042	-2.24826	-0.58695	-2.06225	-2.0016	-3.3182	0.887464	0.58695	0.814015	1.51361	0.606952	1.15025
CUST_25529_Rice4x44kGene	LOC_Os02g48830	Os02g0720200	0.0304389	0.00867719	-2.46738	-1.30298	2.46738	down	-1.28557	-0.362403	1.28557	down	166.295	78.3967	348.601	163.796	136.677	275.584	322.539	421.943	912	227.519	233.499	252.823	-0.087657	-0.998261	0.087657	-0.365112	-0.562459	-0.490862	0.964524	0.946269	0.999887	0.223148	0.182823	-0.737195
CUST_32950_Rice4x44kGene	LOC_Os02g49480	Os02g0726700	0.030305	0.00861979	-6.41553	-2.68157	6.41553	down	-1.38674	-0.471695	1.38674	down	26.2659	5.94366	44.2587	21.3833	21.8404	37.049	86.7176	110.875	345	28.6596	56.4787	29.2096	0.0776782	-1.89181	-0.062068	-0.474637	-0.38034	-0.558027	1.89727	1.84597	2.42527	0.062068	0.963002	-1.02299
CUST_20086_Rice4x44kGene	LOC_Os02g49770	Os02g0730400	0.0300372	0.00850761	-3.79359	-1.92356	3.79359	down	-1.71726	-0.780105	1.71726	down	310.094	109.844	522.88	193.04	96.1048	457.399	844.951	1107	1890	328.04	463.053	289.882	0.0995054	-1.22347	-0.0392342	-0.839908	-1.78234	-0.471698	1.64212	1.626	1.33937	0.0392342	0.458784	-1.25165
CUST_37591_Rice4x44kGene	LOC_Os02g49960	Os02g0732300	0.0114762	0.00208119	-2.61336	-1.38591	2.61336	down	-1.85138	-0.888604	1.85138	down	59.4577	34.8419	131.75	48.8651	32.4527	132.459	149.62	183.836	322	89.8605	98.5151	154.289	-0.188568	-0.785331	0.0667858	-0.727234	-1.25392	-0.164907	1.23925	1.13054	0.880813	0.265817	0.320721	-0.0667858
CUST_36659_Rice4x44kGene	LOC_Os02g50130	Os02g0734300	0.0108174	0.00190347	-1.59917	-0.677322	1.59917	down	-2.02086	-1.01497	2.02086	down	1931.35	1401.4	4022.4	1038.42	1033.05	2224.35	2375.73	2937.33	11600	2727.03	2011.87	3677.9	0.0801315	-0.208334	0.246062	-1.0707	-1.01439	-0.848042	0.475346	0.375649	1.29883	0.436417	-0.0801315	-0.244513
CUST_5125_Rice4x44kGene	LOC_Os02g50700	Os02g0740500	0.000898141	2.88315e-05	5.28587	2.40214	5.28587	up	2.52355	1.33546	2.52355	up	777.67	627.833	979.198	3349.59	2847.77	4361.28	101.56	125.706	461	826.051	784.962	4090.76	0.0944343	-0.0400672	-0.465639	1.94558	1.77521	1.45	-2.74594	-2.84405	-2.0277	0.0400672	-0.111294	1.23566
CUST_4932_Rice4x44kGene	LOC_Os02g50820	Os02g0741800	0.0323966	0.00948662	-2.3831	-1.25284	2.3831	down	1.19107	0.252262	1.19107	up	528.231	244.59	831.622	433.265	362.837	841.374	815.189	1196.76	2710	379.793	541.914	389.717	0.349064	-0.587465	0.111308	-0.192462	-0.384606	-0.111308	1.07148	1.21958	1.34037	-0.268332	0.166767	-1.3436
CUST_39142_Rice4x44kGene	LOC_Os02g50990	Os02g0743700	0.00177055	0.000100438	-2.29696	-1.19973	2.29696	down	-1.42847	-0.514471	1.42847	down	721.127	450.808	1033.6	1756.93	1426.37	2319.28	1422.28	1801.15	2890	2033.73	1999.33	4269.33	-0.901706	-1.40517	-1.27487	0.127416	-0.109511	-0.348306	0.174627	0.109511	-0.266705	0.452656	0.350295	0.410062
CUST_2218_Rice4x44kGene	LOC_Os02g51160	Os02g0745800	0.0204325	0.00492979	-1.65974	-0.730953	1.65974	down	-2.85027	-1.5111	2.85027	down	11.043	9.08175	35.8329	8.54978	4.50097	21.1016	21.2909	23.9839	58.5	20.5003	24.6842	38.075	-0.641437	-0.749249	0.164201	-1.26622	-2.12809	-0.839164	0.402124	0.168126	0.396125	0.10964	0.299829	-0.109641
CUST_2159_Rice4x44kGene	LOC_Os02g51550	Os02g0751300	0.000371844	3.70302e-06	-1.53595	-0.619128	1.53595	down	3.37255	1.75384	3.37255	up	34.5364	29.5547	68.8457	439.117	492.083	675.897	54.3324	75.4028	113	100.007	102.927	379.011	-1.08668	-1.13714	-0.983948	2.32613	2.55421	2.07198	-0.336533	-0.269557	-0.744293	0.305785	0.269557	1.11545
CUST_13313_Rice4x44kGene	LOC_Os02g51930	Os02g0755900	0.00711046	0.00100463	9.61768	3.26569	9.61768	up	3.17528	1.66689	3.17528	up	5469.52	4238.67	4169.28	14813	16580.4	26358.6	186.545	416.896	2540	3053.79	2681.66	25302.2	0.587887	0.394362	-0.696243	1.76966	1.99606	1.72473	-4.18948	-3.43514	-1.88644	-0.394362	-0.659592	1.54374
CUST_2856_Rice4x44kGene	LOC_Os02g51950	Os02g0756100	0.0336282	0.00998244	-2.12493	-1.08741	2.12493	down	-1.14598	-0.196584	1.14598	down	182.811	110.707	196.629	191.881	122.139	153.302	260.569	316.777	841	161.439	147.636	232.463	0.424153	-0.125179	-0.363235	0.238407	-0.349499	-0.961775	1.03192	0.907894	1.25816	0.103351	-0.103351	-0.483115
CUST_27769_Rice4x44kGene	LOC_Os02g52130	Os02g0757700	0.0092779	0.0015148	-2.35526	-1.23588	2.35526	down	-2.43034	-1.28116	2.43034	down	145.851	89.5317	308.712	115.26	141.061	412.607	322.592	411.701	721	401.73	384.212	639.299	-0.623198	-1.15295	-0.433949	-1.21841	-0.863202	-0.254877	0.618471	0.564526	0.31456	0.697093	0.555014	0.254877
CUST_24613_Rice4x44kGene	LOC_Os02g52180	Os02g0758800	0.0185698	0.00428131	-1.41223	-0.497974	1.41223	down	-2.83578	-1.50375	2.83578	down	245.403	162.727	312.642	149.576	144.792	386.965	277.598	254.199	906	594.268	461.878	713.468	0.129284	-0.289135	-0.413871	-0.8406	-0.823707	-0.345614	0.403585	-0.129284	0.645899	1.26381	0.822453	0.415062
CUST_39339_Rice4x44kGene	LOC_Os02g52380	Os02g0761300	0.0172156	0.00382923	5.08645	2.34666	5.08645	up	2.18268	1.1261	2.18268	up	67.1812	53.4566	87.6535	246.559	217.164	190.309	12.3896	5.99015	58.6	47.4184	58.3691	362.791	0.28873	0.133316	-0.220032	1.90893	1.78956	0.658996	-2.05375	-3.50804	-1.27617	-0.35532	-0.133316	1.46782
CUST_25054_Rice4x44kGene	LOC_Os02g52770	Os02g0766600	0.000878128	2.76421e-05	2.60433	1.38091	2.60433	up	2.45548	1.29601	2.45548	up	2315.28	1920.73	3710.56	2633.03	2913.7	5013.8	945.209	1130.09	1590	1028.46	1166	2220.03	0.704048	0.608787	0.491981	0.633975	0.843886	0.686812	-0.491981	-0.640076	-1.20586	-0.608099	-0.504765	-0.610483
CUST_3712_Rice4x44kGene	LOC_Os02g52810	Os02g0767000	0.00358512	0.000339911	-2.23736	-1.16179	2.23736	down	1.34488	0.427479	1.34488	up	321.911	203.89	670.474	737.521	755.895	1810.08	602.542	821.617	1810	533.601	641.048	1242.69	-0.857495	-1.34209	-0.691491	0.0829186	0.182205	0.501876	0.14336	0.184933	0.266016	-0.269835	-0.0829186	-0.162684
CUST_19861_Rice4x44kGene	LOC_Os02g53130	Os02g0770800	0.0497643	0.017104	1.66408	0.734723	1.66408	up	-2.26983	-1.18259	2.26983	down	4581.96	6951.25	18811.3	1314.86	1100.31	5669.32	3124.2	4157.37	18200	3590.04	6062.71	4515.75	0.452846	1.22843	1.5979	-1.60381	-1.79703	-0.371893	-0.00317812	0.00317812	1.075	-0.0405564	0.637652	-0.822072
CUST_36812_Rice4x44kGene	LOC_Os02g53180	Os02g0771600	0.00165481	9.00475e-05	-2.14944	-1.10396	2.14944	down	-2.07332	-1.05194	2.07332	down	3160.09	2549.61	4279.71	1443.47	1522.9	4338.67	5836.84	6425.34	16600	3726.56	3708.44	6302.68	0.0677075	-0.0677075	-0.38726	-1.31832	-1.17726	-0.606955	1.04938	0.782137	1.09311	0.164146	0.0793595	-0.190212
CUST_40001_Rice4x44kGene	LOC_Os02g53320	Os02g0773200	0.0105031	0.00182397	-1.10978	-0.150279	1.10978	down	2.35708	1.237	2.35708	up	41.477	29.1177	196.799	579.123	749.09	884.817	41.569	63.149	225	139.386	188.257	1144.6	-1.48054	-1.81668	-0.12672	2.06734	2.50239	1.8025	-1.38089	-1.18347	-0.408744	0.12672	0.482589	2.05192
CUST_40840_Rice4x44kGene	LOC_Os02g53400	Os02g0774100	0.000104967	1.68361e-07	1.24655	0.31794	1.24655	up	2.92311	1.5475	2.92311	up	61.7418	62.6633	122.32	327.883	385.919	704.062	44.9602	75.9988	130	106.656	119.374	287.069	-0.421425	-0.225776	-0.327599	1.73183	2.03073	1.95801	-0.78257	-0.431072	-0.714978	0.225776	0.310551	0.541732
CUST_27641_Rice4x44kGene	LOC_Os02g53410	Os02g0774200	0.00162604	8.74425e-05	1.26972	0.344509	1.26972	up	2.8262	1.49886	2.8262	up	629.355	575.545	997.68	5529.77	6607.96	6701.73	476.99	556.116	1210	1554.54	1121.25	6377.29	-0.329647	-0.284317	-0.557459	2.55002	2.87079	1.95099	-0.633107	-0.817512	-0.754331	0.833459	0.284317	1.75743
CUST_2349_Rice4x44kGene	LOC_Os02g53720	Os02g0777400	0.0215344	0.00531702	-2.19926	-1.13702	2.19926	down	-1.50426	-0.589052	1.50426	down	306.162	177.354	726.601	278.108	204.898	528.494	478.698	759.025	2100	281.664	363.595	1025.64	-0.0144215	-0.627808	0.339931	-0.408681	-0.785639	-0.358782	0.726852	0.986054	1.39586	-0.276182	0.0144215	0.475814
CUST_37546_Rice4x44kGene	LOC_Os02g54100	Os02g0781900	0.0398531	0.0126173	-1.60712	-0.684477	1.60712	down	2.61422	1.38638	2.61422	up	10.4307	9.75029	23.0289	9.70336	19.4287	37.2733	17.3415	28.3123	36	6.07268	3.46527	19.1516	-0.163525	-0.0865693	0.0865693	-0.523414	0.542	0.54183	0.666325	0.967689	0.255891	-1.08539	-1.97251	-0.540814
CUST_20129_Rice4x44kGene	LOC_Os02g54140	Os02g0782500	0.000463902	6.05275e-06	1.54936	0.63167	1.54936	up	2.9048	1.53844	2.9048	up	112.974	105.494	164.808	6379.28	8902.37	7135.47	48.8097	57.519	342	1241.46	1796.49	7595.86	-1.77341	-1.69796	-2.12112	3.79032	4.3349	3.07559	-2.8877	-3.05666	-1.54314	1.54314	1.99852	3.04383
CUST_16900_Rice4x44kGene	LOC_Os02g54180	Os02g0782900	0.000667504	1.53721e-05	2.33908	1.22594	2.33908	up	1.99574	0.996923	1.99574	up	155.048	130.746	336.258	301.458	242.735	610.43	71.447	75.7201	179	114.598	165.42	303.741	0.0987272	0.0270476	0.32306	0.802357	0.553568	0.943884	-0.922593	-1.24462	-1.06178	-0.478844	-0.0270476	-0.185068
CUST_15594_Rice4x44kGene	LOC_Os02g54190	Os02g0783000	0.00887209	0.00141642	-2.4137	-1.27125	2.4137	down	-1.77952	-0.831489	1.77952	down	345.254	175.586	719.288	123.134	68.34	379.168	743.215	815.205	1840	205.975	309.738	288.783	0.588501	-0.2127	0.754898	-1.15453	-1.94018	-0.40827	1.79108	1.51863	1.63473	-0.298123	0.2127	-0.923091
CUST_27282_Rice4x44kGene	LOC_Os02g54254	Os02g0783700	0.000556306	9.86093e-06	5.70687	2.5127	5.70687	up	3.0941	1.62952	3.0941	up	119.214	123.092	131.7	1693.74	1766.26	2770.67	13.3663	18.2261	77.6	274.181	479.151	2182.53	-0.640296	-0.419836	-1.38912	2.93268	3.05694	2.76636	-3.70072	-3.65915	-2.62747	0.419836	1.14743	2.30015
CUST_35433_Rice4x44kGene	LOC_Os02g54720	Os02g0788600	0.0200911	0.00481201	-4.47963	-2.16338	4.47963	down	-2.36276	-1.24048	2.36276	down	22.9703	10.4968	68.7909	32.1928	25.4003	112.441	95.9053	121.31	233	88.935	110.875	126.027	-1.18068	-2.13622	-0.490745	-0.949317	-1.22743	-0.0212984	0.977618	0.910808	0.794065	0.630865	0.871222	0.0212984
CUST_9352_Rice4x44kGene	LOC_Os02g54830	Os02g0790600	0.00584183	0.000738452	-3.79645	-1.92465	3.79645	down	-2.2517	-1.17102	2.2517	down	161.756	76.1334	341.438	86.13	60.2808	238.365	529.322	731.736	1080	221.759	244.324	267.207	-0.0926452	-1.00559	0.0926452	-1.25748	-1.70852	-0.665242	1.71413	1.77548	1.27875	0.221088	0.283139	-0.622427
CUST_34846_Rice4x44kGene	LOC_Os02g54920	Os02g0792000	0.019076	0.00446012	-1.81485	-0.859848	1.81485	down	-2.05526	-1.03932	2.05526	down	33.2608	27.5223	57.2621	35.443	35.128	57.2734	62.0781	85.7626	107	54.1878	59.1646	197.862	-0.158986	-0.257932	-0.267743	-0.322915	-0.272011	-0.506894	0.837732	0.898165	0.158986	0.403723	0.452733	1.15969
CUST_40334_Rice4x44kGene	LOC_Os02g55050	Os02g0793500	0.000561326	1.00466e-05	2.96269	1.56691	2.96269	up	1.4595	0.545472	1.4595	up	479.557	426.636	581.29	181.452	183.859	280.976	127.425	165.195	395	112.261	116.808	235.609	1.73666	1.74224	1.1217	0.0789385	0.161736	-0.166547	-0.0789385	-0.110246	0.0890646	-0.499629	-0.520093	-0.542568
CUST_7725_Rice4x44kGene	LOC_Os02g55070	Os02g0793800	0.00622291	0.000814316	17.224	4.10635	17.224	up	5.95936	2.57516	5.95936	up	71.5052	98.3878	109.461	83.7465	93.508	58.148	7.53873	3.49481	10.4	17.9945	13.5615	9.03421	1.7811	2.41581	1.50288	1.75347	1.97632	0.350832	-1.3681	-2.88304	-2.36811	-0.350832	-0.836622	-2.45739
CUST_33695_Rice4x44kGene	LOC_Os02g55130	Os02g0794500	0.0174459	0.00390284	-2.14558	-1.10137	2.14558	down	-1.43655	-0.52261	1.43655	down	564.653	167.579	1089.91	225.924	99.1574	416.519	728.954	934.061	2720	185.687	289.828	526.684	1.26785	-0.310394	1.32411	-0.309283	-1.43355	-0.303082	1.73277	1.68463	2.16828	-0.478081	0.0864935	-0.0864935
CUST_27944_Rice4x44kGene	LOC_Os02g55320	Os02g0796500	0.00276725	0.000218715	1.4366	0.522654	1.4366	up	2.01175	1.00845	2.01175	up	101.705	92.8452	235.718	359.637	285.286	479.131	71.4935	88.7979	215	116.002	128.732	414.297	-0.0845532	-0.0417695	0.235603	1.48199	1.21164	1.01953	-0.496606	-0.589724	-0.372353	-0.0362377	0.0362377	0.687802
CUST_38642_Rice4x44kGene	LOC_Os02g55400	Os02g0797300	0.000807975	2.33444e-05	25.3059	4.6614	25.3059	up	7.24673	2.85733	7.24673	up	62.6585	70.3873	110.624	15.7744	20.6479	33.2001	4.0121	2.49866	5.46	3.92791	3.20039	2.31615	3.05708	3.39916	2.98465	0.811547	1.26374	1.00881	-0.811547	-1.90058	-1.8312	-1.08004	-1.45331	-2.95455
CUST_39809_Rice4x44kGene	LOC_Os02g55420	Os02g0797500	0.00215033	0.000141191	2.08451	1.05971	2.08451	up	1.36567	0.449609	1.36567	up	26501.7	26540.8	41155.2	20455.4	22085.6	36474.8	11640.7	14180.6	35200	14828	16511.7	27075.9	0.786461	0.962862	0.528934	0.157253	0.331657	0.115324	-0.303991	-0.42508	-0.171793	-0.192736	-0.115324	-0.436534
CUST_8535_Rice4x44kGene	LOC_Os02g55500	Os02g0798400	0.0343529	0.0102985	2.55622	1.35401	2.55622	up	1.88814	0.916966	1.88814	up	7.90174	6.16351	16.2743	2.83813	2.47932	11.3715	2.09528	4.4274	9.3	2.08634	3.05651	1.91009	1.36728	1.18314	1.51712	-0.365553	-0.496769	0.760508	-0.45129	0.222196	0.234599	-0.695353	-0.222197	-1.93516
CUST_41862_Rice4x44kGene	LOC_Os02g56120	Os02g0805100	0.0183463	0.00420434	1.98108	0.986286	1.98108	up	2.29983	1.20153	2.29983	up	32.4516	65.136	168.421	305.416	296.514	817.68	20.2068	32.1852	128	75.0488	116.46	713.673	-1.33132	-0.151875	0.151874	1.64749	1.6686	2.19191	-1.91831	-1.65259	-0.719279	-0.263217	0.292962	1.87366
CUST_40169_Rice4x44kGene	LOC_Os02g56380	Os02g0807900	0.000635766	1.36789e-05	-1.23686	-0.306688	1.23686	down	-2.23116	-1.1578	2.23116	down	141.331	81.2911	238.234	17.794	20.7208	39.9941	113.549	145.227	571	34.2363	43.859	111.766	1.10807	0.484443	0.96886	-2.13715	-1.85368	-1.84509	0.888763	0.83793	1.75474	-1.07884	-0.799252	-0.484443
CUST_17348_Rice4x44kGene	LOC_Os02g56500	Os02g0809500	0.00213548	0.000139614	-2.03976	-1.0284	2.03976	down	2.1608	1.11157	2.1608	up	3.43961	4.51327	5.8548	126.286	101.921	81.792	9.69832	9.57612	15.1	24.8901	29.2711	146.761	-2.15288	-1.58668	-2.27802	2.78982	2.54436	1.28681	-0.560936	-0.985062	-1.38639	0.560936	0.717086	2.00828
CUST_12154_Rice4x44kGene	LOC_Os02g56570	Os02g0810500	0.0181324	0.00412676	-2.10776	-1.07571	2.10776	down	-1.51934	-0.603444	1.51934	down	48.6035	27.0602	67.3093	26.6566	32.6569	50.7328	69.9742	77.4769	278	51.2071	52.9784	58.505	0.258809	-0.411799	-0.16396	-0.863362	-0.506685	-0.81128	0.881027	0.62214	1.40702	0.192654	0.16396	-0.727609
CUST_33874_Rice4x44kGene	LOC_Os02g56810	Os02g0813000	0.00354369	0.000334233	-2.17897	-1.12365	2.17897	down	-1.14386	-0.193911	1.14386	down	136.236	134.484	233.655	276.511	328.392	565.302	294.059	406.267	674	393.095	350.304	571.675	-0.929934	-0.774332	-1.04417	-0.164307	0.147559	-0.00896692	0.27652	0.337015	0.00896692	0.457401	0.213377	-0.114761
CUST_4134_Rice4x44kGene	LOC_Os02g56930	Os02g0814300	0.00313551	0.000270525	-2.78721	-1.47882	2.78721	down	-1.51115	-0.595645	1.51115	down	42.1128	18.1788	90.782	13.8556	12.8272	39.7308	89.2733	103.887	295	23.9197	29.3062	35.6185	0.849872	-0.187851	1.06551	-1.00952	-1.05701	-0.366079	2.0303	1.84318	2.29051	-0.107626	0.107626	-0.645677
CUST_12844_Rice4x44kGene	LOC_Os02g56950	Os02g0814600	0.00798457	0.00119753	-2.82996	-1.50078	2.82996	down	-1.83022	-0.872016	1.83022	down	8.50519	9.41214	34.7373	17.9901	18.6736	43.3593	29.2488	46.0351	85.1	36.8828	33.6873	73.6463	-1.49229	-1.17183	-0.354731	-0.667103	-0.549528	-0.274311	0.386129	0.634656	0.462713	0.482806	0.274311	0.367991
CUST_31930_Rice4x44kGene	LOC_Os02g57110	Os02g0816200	0.0439046	0.0144386	-12.4502	-3.6381	12.4502	down	-3.90019	-1.96354	3.90019	down	4370.79	216.467	6910.34	884.315	152.621	823.288	20303.4	29347.5	38500	832.139	6928.56	1171.59	1.38304	-2.77836	1.15139	-1.17783	-3.64865	-2.15733	3.69525	3.82094	3.15419	-1.15139	1.82851	-1.7703
CUST_13643_Rice4x44kGene	LOC_Os02g57270	Os02g0817800	0.00269057	0.00020829	2.23184	1.15823	2.23184	up	1.52745	0.611121	1.52745	up	76.7823	76.2666	189.992	173.692	157.963	252.558	36.2456	47.8096	105	68.13	124.211	235.444	-0.263586	-0.0990319	0.150994	0.658494	0.585334	0.32223	-1.2501	-1.25643	-1.17979	-0.577508	0.211171	0.0990314
CUST_22655_Rice4x44kGene	LOC_Os02g57280	Os02g0818000	0.0280045	0.00772055	2.22242	1.15213	2.22242	up	1.44219	0.528265	1.44219	up	104.375	121.622	296.426	162.301	135.856	353.702	48.1497	63.1415	205	123.471	132.562	162.768	-0.113335	0.28158	0.500053	0.267959	0.0751476	0.515477	-1.13305	-1.14782	-0.507226	-0.0123696	0.0123696	-0.726211
CUST_41306_Rice4x44kGene	LOC_Os02g57310	Os02g0818500	0.00241557	0.000172634	-2.43175	-1.282	2.43175	down	-1.55965	-0.641223	1.55965	down	31.5259	22.4139	68.2447	23.4751	17.2402	52.7255	75.4041	103.85	161	34.6421	40.8224	58.6592	0.00272465	-0.315146	0.224387	-0.678289	-1.05986	-0.387265	1.35728	1.41324	0.98743	-0.00272465	0.156354	-0.355375
CUST_36611_Rice4x44kGene	LOC_Os02g57590	Os02g0821800	0.0317945	0.0092348	-2.36706	-1.2431	2.36706	down	1.18631	0.24648	1.18631	up	999.936	685.347	2777.74	1806.75	2028.18	3985.38	2146.25	2680.02	7980	1831.29	1806.91	2708.78	-0.682968	-1.05369	-0.101479	-0.0850868	0.145486	0.179892	0.515397	0.429991	0.945768	0.0485458	-0.0485458	-0.499148
CUST_14866_Rice4x44kGene	LOC_Os02g57700	Os02g0822900	0.0219146	0.00544519	1.3096	0.389122	1.3096	up	2.47664	1.30839	2.47664	up	15.9185	11.1933	10.9276	7.25462	9.54484	13.0537	9.48274	8.48006	19.6	4.09466	3.16265	4.70809	1.30364	0.969842	-0.131606	-0.0857034	0.373903	-0.114556	0.652764	0.0857034	0.236042	-0.79669	-1.24705	-1.70777
CUST_17229_Rice4x44kGene	LOC_Os02g57720	Os02g0823100	0.0149659	0.00310022	1.94939	0.963025	1.94939	up	-2.10502	-1.07384	2.10502	down	3549.13	3283.73	5650.03	3334.87	4530.35	8190.8	1822.21	2600.79	3410	9987.03	12143.1	9752.85	-0.0310731	0.0310731	-0.252793	-0.376512	0.129262	0.0435176	-0.896394	-0.788963	-1.45651	1.32008	1.52433	0.173369
CUST_24027_Rice4x44kGene	LOC_Os02g58000	Os02g0826300	0.00654581	0.000878971	-2.13339	-1.09315	2.13339	down	-1.5395	-0.622459	1.5395	down	134.506	87.8447	375.091	91.5789	63.5201	165.886	232.029	342.674	984	127.158	150.401	188.645	0.140268	-0.300099	0.727323	-0.669923	-1.13394	-0.68916	1.02336	1.18006	1.64351	-0.0822215	0.0822215	-0.625648
CUST_12425_Rice4x44kGene	LOC_Os02g58170	Os02g0828500	0.0465933	0.0156505	2.13254	1.09257	2.13254	up	2.2318	1.15821	2.2318	up	1446.13	1078.92	2617.11	2207.15	1844.54	4879.02	608.944	665.122	1890	609.967	739.84	4057.22	0.142533	-0.105801	0.105801	0.49692	0.301775	0.76498	-1.00883	-1.28735	-0.839019	-1.2443	-1.04357	0.376911
CUST_5550_Rice4x44kGene	LOC_Os02g58214	Os02g0829000	0.0262305	0.00703661	-1.6547	-0.726566	1.6547	down	-2.29645	-1.1994	2.29645	down	213.444	164.445	431.648	124.737	123.005	436.27	385.047	509.606	636	358.985	396.211	584.017	-0.16086	-0.362834	-0.0373754	-1.19144	-1.14782	-0.261446	0.786773	0.785291	0.046566	0.447766	0.512359	0.0373754
CUST_23680_Rice4x44kGene	LOC_Os02g58390	Os02g0830700	0.00123303	5.14233e-05	-3.43409	-1.77993	3.43409	down	-1.70838	-0.772632	1.70838	down	185.441	115.285	283.935	113.577	84.6933	208.337	569.326	777.257	1010	146.864	235.373	296.192	0.377919	-0.133569	0.100003	-0.584987	-0.944549	-0.586077	2.09267	2.13597	1.45549	-0.100003	0.502715	-0.200429
CUST_1304_Rice4x44kGene	LOC_Os02g58520	Os02g0832000	0.00501836	0.000578522	2.10942	1.07685	2.10942	up	1.66234	0.733214	1.66234	up	10.1574	5.64443	21.8568	21.3834	28.6886	51.5895	4.67118	3.51098	14.8	15.5367	12.7674	35.5888	-0.161886	-0.835244	0.0511479	0.656464	1.14424	1.05071	-1.18611	-2.00385	-0.986567	0.309826	-0.0511475	0.393087
CUST_1626_Rice4x44kGene	LOC_Os03g01200	Os03g0101700	0.000221175	9.10212e-07	3.97678	1.9916	3.97678	up	3.12144	1.64221	3.12144	up	2002.8	2414.7	4006.74	1006.02	1141.17	2087.71	645.246	688.999	1260	376.561	348.666	615.044	1.3933	1.83741	1.5012	0.144339	0.389971	0.321258	-0.144339	-0.455516	-0.643036	-1.1592	-1.34799	-1.56387
CUST_11877_Rice4x44kGene	LOC_Os03g01365	Os03g0104100	0.00406233	0.000412947	1.09387	0.129445	1.09387	up	2.72665	1.44713	2.72665	up	203.688	206.225	570.904	1914.58	1745.57	2457.87	166.069	279.366	718	520.915	365.298	2181.98	-0.608948	-0.41681	-0.014575	2.36804	2.29849	1.85208	-0.807074	-0.462525	-0.159069	0.604302	0.014575	1.55834
CUST_13020_Rice4x44kGene	LOC_Os03g01530	Os03g0105600	0.0168928	0.00372509	-4.79223	-2.2607	4.79223	down	-2.01912	-1.01372	2.01912	down	802.411	351.714	1762.88	580.528	359.527	1596.26	2607.52	3568.03	10700	1501.3	1585.8	1180.36	-0.121502	-1.13716	0.121502	-0.844085	-1.47157	-0.261167	1.67522	1.72184	2.24788	0.640862	0.642105	-0.818613
CUST_209_Rice4x44kGene	LOC_Os03g01600	Os03g0106400	0.000314546	2.3799e-06	4.9422	2.30515	4.9422	up	9.27126	3.21277	9.27126	up	787.671	626.178	1580.58	661.825	519.73	1662.48	141.672	180.953	458	54.7298	61.2973	219.171	1.47082	1.31408	1.58309	0.964071	0.679167	1.41654	-0.907764	-0.960531	-0.679167	-2.51781	-2.43207	-1.62863
CUST_41567_Rice4x44kGene	LOC_Os03g01980	Os03g0110500	0.000828169	2.47736e-05	-5.3014	-2.40637	5.3014	down	1.33262	0.41426	1.33262	up	39.0773	23.6284	54.4831	490.218	635.875	768.067	115.373	162.246	728	359.002	484.824	595.596	-2.7639	-3.31544	-3.17694	0.62951	1.06862	0.400977	-1.10555	-1.0195	0.0878892	0.294247	0.649964	-0.0878892
CUST_33540_Rice4x44kGene	LOC_Os03g02050	Os03g0111300	0.00190516	0.000114527	4.36749	2.1268	4.36749	up	6.17632	2.62675	6.17632	up	126.626	58.8437	133.906	1827.3	2181.4	3420.02	22.0237	8.52306	116	234.835	193.285	1306.2	-0.195478	-1.12682	-1.00736	3.39998	3.7193	3.42793	-2.62247	-4.39792	-1.68968	0.554155	0.195478	1.91733
CUST_28403_Rice4x44kGene	LOC_Os03g02070	Os03g0111400	0.00828678	0.00127062	1.39481	0.480072	1.39481	up	2.01911	1.01372	2.01911	up	673.545	632.149	957.933	1650.05	2621.28	2653.59	483.883	522.908	1080	887.056	1148.41	1402.49	-0.0413828	0.0413828	-0.425748	0.995672	1.72722	0.804765	-0.422045	-0.715976	-0.727942	0.214429	0.509222	-0.237155
CUST_25534_Rice4x44kGene	LOC_Os03g02290	Os03g0114000	0.0482741	0.0164205	-2.07485	-1.053	2.07485	down	-1.84291	-0.881983	1.84291	down	47.8792	38.741	72.331	37.6668	27.1251	36.0778	66.1915	79.126	416	70.2739	54.4888	61.7398	0.0819459	-0.0493159	-0.215353	-0.519765	-0.929648	-1.45829	0.645649	0.497323	1.83332	0.494098	0.0493155	-0.80517
CUST_7833_Rice4x44kGene	LOC_Os03g02400	Os03g0115000	0.0127793	0.00244745	-2.14361	-1.10004	2.14361	down	-1.25983	-0.333225	1.25983	down	168.641	93.2343	406.327	121.596	76.1058	238.967	267.695	331.312	1290	123.413	135.846	270.261	0.552349	-0.128397	0.928521	-0.175123	-0.787352	-0.0767481	1.31544	1.21721	2.11995	-0.0395472	0.0211732	-0.0211732
CUST_20538_Rice4x44kGene	LOC_Os03g02470	Os03g0115800	6.42047e-05	5.55185e-08	805.321	9.65342	805.321	up	817.995	9.67595	817.995	up	1469.41	1193.11	1685.64	1798.36	1768.1	2196.05	2.08889	2.41408	2.04	2.10218	3.20972	1.93741	4.87611	4.74988	4.18166	4.91195	4.95125	4.32383	-4.48572	-4.68281	-5.98409	-4.71446	-4.18166	-5.9447
CUST_827_Rice4x44kGene	LOC_Os03g02544	Os03g0116600	0.0133122	0.00260536	-1.65207	-0.724271	1.65207	down	-2.57225	-1.36303	2.57225	down	36.4981	13.393	74.1708	7.04726	8.45039	26.9313	34.4753	55.6211	155	21.5319	31.4989	41.2385	0.667248	-0.604818	0.797763	-1.96105	-1.63531	-0.903237	0.681443	0.965684	1.38588	-0.235537	0.235537	-0.4105
CUST_13507_Rice4x44kGene	LOC_Os03g02670	Os03g0118200	0.0194253	0.00458427	-1.72124	-0.783451	1.72124	down	-2.61902	-1.38903	2.61902	down	2850.57	2471.44	5072.53	2201.81	2233.14	4698.43	4024.31	7159.12	11500	4540.93	4406.55	21252.3	-0.204604	-0.236222	-0.265662	-0.832771	-0.748604	-0.615624	0.389345	0.814553	0.439965	0.325697	0.204604	1.43978
CUST_3715_Rice4x44kGene	LOC_Os03g02740	Os03g0119100	0.0424004	0.0137716	-4.81924	-2.2688	4.81924	down	-2.92259	-1.54725	2.92259	down	31.8368	9.15028	54.8204	15.189	2.88984	23.7974	115.407	148.992	189	24.9784	58.2706	18.3573	0.299975	-1.32456	0.191478	-1.0233	-3.35348	-1.25187	2.25439	2.21707	1.50185	-0.191478	0.952854	-1.74829
CUST_41468_Rice4x44kGene	LOC_Os03g02874	Os03g0120666	0.00359641	0.000342161	2.02609	1.0187	2.02609	up	5.5165	2.46375	5.5165	up	332.114	342.913	475.221	993.161	1111.12	1532.4	140.828	158.803	529	134.177	124.96	615.601	0.369598	0.590038	-0.0059967	1.69434	1.92004	1.44369	-0.771687	-1.00422	-0.326556	-1.07938	-1.25981	0.0059967
CUST_39733_Rice4x44kGene	LOC_Os03g03034	Os03g0122300	0.0319203	0.00928336	-1.72757	-0.788745	1.72757	down	-4.22131	-2.07769	4.22131	down	585.276	786.042	1721.71	882.751	663.744	1889.93	1171.98	1279.86	4950	2175.68	2458.15	15959.1	-0.741781	-0.142015	-0.0776444	-0.4045	-0.752095	-0.182589	0.356436	0.0776444	0.970715	1.01106	1.10941	2.77342
CUST_33482_Rice4x44kGene	LOC_Os03g03164	Os03g0123500	0.00426857	0.000447869	-1.2027	-0.266273	1.2027	down	-2.3947	-1.25984	2.3947	down	14.2847	9.13189	26.0559	3.04871	5.49705	11.057	14.2997	20.4847	36.7	8.62935	11.4125	26.4765	0.41744	-0.0537667	0.392064	-2.06637	-1.15212	-1.08402	0.515405	0.628145	0.411006	-0.451144	-0.125601	0.0537667
CUST_9998_Rice4x44kGene	LOC_Os03g03370	Os03g0125100	0.00370179	0.000357412	-1.00978	-0.014039	1.00978	down	-2.2305	-1.15737	2.2305	down	1516.63	1052.86	1608.87	1362.78	1417.58	2599.17	1133.49	1565.6	2710	2870.48	2940.91	6763.4	0.306453	-0.0458164	-0.500883	-0.103464	0.0171919	-0.0483131	-0.0171919	0.0429258	-0.223864	1.08544	1.04266	1.20942
CUST_596_Rice4x44kGene	LOC_Os03g03520	Os03g0126900	0.0102192	0.00175232	-1.50607	-0.590792	1.50607	down	-3.82645	-1.93601	3.82645	down	43.2625	30.6264	64.409	68.9595	45.9851	200.96	48.8221	86.1634	126	374.47	348.344	280.461	-0.343948	-0.66801	-0.662316	0.0730772	-0.447723	0.739825	-0.0730767	0.340635	-0.169457	2.62827	2.44618	1.09874
CUST_8866_Rice4x44kGene	LOC_Os03g03570	Os03g0127700	0.0374656	0.0116007	-2.62365	-1.39158	2.62365	down	-2.06709	-1.0476	2.06709	down	117.187	52.8955	258.025	64.6535	35.2999	237.13	242.145	345.351	628	153.649	152.202	209.445	-0.0789926	-1.05231	0.167195	-1.19261	-2.00189	-0.194071	1.06452	1.17089	0.975219	0.170397	0.0789926	-0.495148
CUST_7829_Rice4x44kGene	LOC_Os03g03790	Os03g0130100	0.00685436	0.000946622	-3.88243	-1.95696	3.88243	down	-9.00151	-3.17017	9.00151	down	213.079	194.216	185.193	55.33	50.8917	130.125	960.21	1062.83	799	806.753	608.645	557.694	-0.0873573	-0.0468099	-1.18223	-2.28822	-2.34507	-1.9308	2.18106	1.92172	0.451705	1.69194	1.20766	0.0468099
CUST_8251_Rice4x44kGene	LOC_Os03g03860	Os03g0130700	0.0312154	0.0089978	-2.26587	-1.18007	2.26587	down	-1.20195	-0.265373	1.20195	down	23.8312	10.0353	55.0493	16.7397	11.1572	33.8201	48.7016	43.6451	131	20.5836	21.8361	25.0049	0.349062	-0.724435	0.664421	-0.41612	-0.937636	-0.277858	1.47663	0.912655	1.43996	-0.00373173	0.00373125	-0.835495
CUST_14557_Rice4x44kGene	LOC_Os03g04060	Os03g0132900	0.0328316	0.00967271	-4.41967	-2.14394	4.41967	down	-2.82539	-1.49845	2.82539	down	97.5286	90.1189	378.139	99.4821	177.04	188.151	430.692	553.064	2190	586.616	418.854	311.695	-0.86543	-0.805149	0.197073	-1.09242	-0.197073	-1.04938	1.37378	1.32874	2.25579	1.58165	1.01793	-0.443109
CUST_37899_Rice4x44kGene	LOC_Os03g04080	Os03g0133100	0.00194954	0.000119437	17.5287	4.13165	17.5287	up	10.2191	3.35319	10.2191	up	94.9926	202.721	521.697	9333.2	9111.59	16380.3	6.97729	5.84202	83.2	345.529	452.262	8559	-1.64315	-0.375257	-0.0783343	4.71966	4.74878	4.65483	-5.31377	-5.9758	-3.20212	0.0783343	0.388936	3.59642
CUST_13277_Rice4x44kGene	LOC_Os03g04190	Os03g0134500	0.00366812	0.000352609	-1.04237	-0.0598646	1.04237	down	4.21246	2.07466	4.21246	up	139.409	96.6119	491.637	2092.64	3498.96	2949.29	160.245	143.485	593	317.445	490.083	1902.79	-0.985746	-1.34052	-0.0599956	2.66657	3.47196	2.28527	-0.688341	-1.25355	-0.264786	0.0599956	0.608761	1.53106
CUST_4645_Rice4x44kGene	LOC_Os03g04220	Os03g0134900	0.00544334	0.000665302	-3.43156	-1.77886	3.43156	down	-1.54542	-0.627996	1.54542	down	754.701	289.605	1991.82	185.735	135.817	806.661	1773.01	2749.83	6560	282.672	423.799	642.422	1.04381	-0.163738	1.5514	-1.23446	-1.62226	0.00791264	2.37249	2.59979	2.79578	-0.514407	-0.00791264	-0.442497
CUST_28910_Rice4x44kGene	LOC_Os03g04240	Os03g0135100	0.0106696	0.00186493	-2.48562	-1.31361	2.48562	down	-1.56228	-0.643654	1.56228	down	851.59	356.515	2274.63	235.012	195.438	953.128	1551.06	2289.36	5430	294.311	626.542	927.591	0.81569	-0.266228	1.34057	-1.29734	-1.49958	-0.15375	1.77717	1.93302	2.12067	-0.858565	0.15375	-0.314899
CUST_28750_Rice4x44kGene	LOC_Os03g04530	Os03g0138200	0.00993353	0.00168045	-80.0565	-6.32295	80.0565	down	-3.01456	-1.59195	3.01456	down	38.9222	2.55795	20.8061	2.93259	2.66246	2.16886	616.782	890.044	3520	4.00075	60.3822	1.96776	2.6099	-1.14336	0.813795	-1.37606	-1.45169	-2.68764	6.69245	6.81573	7.74099	-0.813795	3.02423	-2.94999
CUST_30643_Rice4x44kGene	LOC_Os03g04550	Os03g0138500	0.0374621	0.0115979	-3.1598	-1.65984	3.1598	down	-2.07121	-1.05047	2.07121	down	24.8983	34.1213	71.6502	16.4239	21.7183	32.1691	67.164	84.1171	618	53.7886	53.638	36.2106	-0.630654	-0.00175381	0.00175381	-1.48651	-1.01962	-1.39298	0.897441	0.816322	2.63509	0.339162	0.257363	-1.34421
CUST_25764_Rice4x44kGene	LOC_Os03g04560	Os03g0138600	0.0408398	0.0130631	-3.27027	-1.70941	3.27027	down	-2.21361	-1.1464	2.21361	down	10.4941	2.52588	21.439	2.86563	5.24277	9.42827	20.5874	21.1981	82.8	13.7996	8.8073	12.9536	0.236002	-1.64445	0.374137	-1.89227	-0.957005	-1.05047	1.30463	0.940977	1.8483	0.489608	-0.236002	-0.714148
CUST_9523_Rice4x44kGene	LOC_Os03g04750	Os03g0141000	0.0159084	0.0034033	-2.12078	-1.08459	2.12078	down	1.02619	0.0372945	1.02619	up	132.791	78.4921	280.409	148.762	127.035	359.83	222.246	306.123	745	135.362	167.584	284.241	-0.05827	-0.642529	0.12759	-0.150028	-0.314022	0.24794	0.781185	0.837311	1.06207	-0.172037	0.05827	-0.214227
CUST_7729_Rice4x44kGene	LOC_Os03g04770	Os03g0141200	0.00468707	0.000519537	2.26247	1.1779	2.26247	up	1.57969	0.659645	1.57969	up	6213.88	7289.26	5621.85	27121.5	23478.5	26512.6	2586.41	3636.68	4250	12935.7	11951.9	28384.3	-0.564516	-0.159963	-1.60148	1.30575	1.16143	0.396646	-1.7326	-1.64676	-2.48029	0.351833	0.159963	0.373091
CUST_30087_Rice4x44kGene	LOC_Os03g05160	Os03g0145200	0.00115182	4.55454e-05	1.71069	0.774581	1.71069	up	2.1596	1.11077	2.1596	up	294.881	223.838	637.674	371.331	303.2	720.328	166.87	194.896	470	166.651	158.573	312.211	0.459308	0.235908	0.67948	0.536274	0.307621	0.615879	-0.265646	-0.447494	-0.235908	-0.50543	-0.654873	-0.712221
CUST_17326_Rice4x44kGene	LOC_Os03g05210	Os03g0145600	0.00163691	8.82775e-05	2.68058	1.42254	2.68058	up	1.32516	0.406167	1.32516	up	203.159	190.001	261.262	260.397	266.501	422.218	67.925	76.1645	184	150.756	186.48	458.93	0.210516	0.288193	-0.31911	0.313012	0.410224	0.133945	-1.27362	-1.51428	-1.30013	-0.361318	-0.132262	0.132262
CUST_13145_Rice4x44kGene	LOC_Os03g05420	Os03g0147700	0.010806	0.00189994	-1.13365	-0.180977	1.13365	down	3.05888	1.61301	3.05888	up	3.11592	2.62324	3.05983	9.31162	15.1194	23.8252	3.90106	2.54987	6.66	4.87332	3.96471	6.21521	-0.0641832	-0.138211	-0.982904	1.25958	2.02266	1.73863	0.356482	-0.662789	-0.336061	0.439628	0.0641832	-0.321956
CUST_10340_Rice4x44kGene	LOC_Os03g05870	Os03g0153400	0.00177423	0.00010096	-6.12113	-2.6138	6.12113	down	-8.75629	-3.13032	8.75629	down	72.7107	37.5138	113.834	35.9534	46.2031	126.087	380.55	627.713	542	585.348	407.522	604.035	-0.765155	-1.54562	-1.01098	-2.0368	-1.61116	-1.10293	1.71914	2.03534	0.765155	2.10246	1.50229	1.03532
CUST_6467_Rice4x44kGene	LOC_Os03g05910	Os03g0154000	0.000533492	8.31523e-06	3.80687	1.9286	3.80687	up	1.96572	0.97506	1.96572	up	397.18	297.584	789.434	917.678	1099.53	1788.24	106.033	160.216	181	491.154	580.198	854.18	-0.0492549	-0.291478	0.0492549	0.903332	1.22794	0.989472	-1.85808	-1.66841	-2.5508	0.11569	0.278306	-0.198427
CUST_20038_Rice4x44kGene	LOC_Os03g06000	Os03g0155300	0.00200408	0.000125219	-7.63438	-2.93251	7.63438	down	1.3446	0.427177	1.3446	up	2.75942	2.57896	7.14555	3.0014	2.47595	3.96603	22.4229	17.9864	102	2.2778	2.7389	1.9913	0.0671692	0.14387	0.547336	-0.0671682	-0.281035	-0.54145	3.18616	2.46226	3.90749	-0.350991	-0.16279	-1.6574
CUST_38213_Rice4x44kGene	LOC_Os03g06510	Os03g0161100	0.0106464	0.00185987	-2.50874	-1.32696	2.50874	down	-1.31135	-0.391054	1.31135	down	875.323	410.284	1789.52	659.836	516.823	1303.92	1606.79	2174.61	5280	789.813	1054.8	1233.33	0.144871	-0.774044	0.284046	-0.518445	-0.807097	-0.412111	1.11762	1.14837	1.36978	-0.144871	0.194758	-0.614376
CUST_34023_Rice4x44kGene	LOC_Os03g06750	Os03g0163400	0.026312	0.00706653	1.32227	0.403016	1.32227	up	2.18175	1.12548	2.18175	up	22.9395	15.2847	31.8079	30.4309	28.3352	57.4287	16.4249	15.042	35.5	18.4935	11.2543	23.4749	0.416214	0.00474978	-0.00474978	0.56831	0.52915	0.608201	0.0307155	-0.502003	-0.321545	-0.0360379	-0.830333	-0.804419
CUST_12150_Rice4x44kGene	LOC_Os03g06940	Os03g0165400	0.04069	0.0129922	-2.11342	-1.07958	2.11342	down	-1.58531	-0.664763	1.58531	down	2422.51	1045.77	4098.56	1123.79	1306.91	2945.64	4091.72	5998.76	7260	2195.38	3027.85	2657.01	0.208689	-0.828979	0.0747852	-1.15506	-0.87348	-0.641187	1.06135	1.20747	0.424408	-0.0747852	0.311284	-0.911931
CUST_13244_Rice4x44kGene	LOC_Os03g06980	Os03g0166000	0.021746	0.00539139	-3.65271	-1.86897	3.65271	down	-1.12986	-0.176147	1.12986	down	98.0795	45.1168	250.966	81.2669	70.288	156.766	268.794	348.646	1050	125.582	118.672	88.8044	-0.0278807	-0.973893	0.435072	-0.554772	-0.700378	-0.483242	1.52305	1.49248	2.02467	0.187288	0.0278811	-1.42512
CUST_9874_Rice4x44kGene	LOC_Os03g07180	Os03g0168100	0.00210438	0.000135948	26.8168	4.74506	26.8168	up	3.47795	1.79824	3.47795	up	203.767	280.616	283.957	13601.6	17990.7	12431.1	2.64041	3.03524	191	2593.94	2655.73	10755.2	-2.06044	-1.42448	-2.4742	3.74466	4.21193	2.73851	-8.234	-8.43878	-3.52153	1.46828	1.42448	2.40762
CUST_11484_Rice4x44kGene	LOC_Os03g07540	Os03g0171700	0.0140671	0.00282736	-11.5503	-3.52986	11.5503	down	-3.31859	-1.73057	3.31859	down	37.3933	7.76165	35.3874	20.7871	12.5452	28.5708	244.512	286.32	411	71.0949	109.635	35.7975	0.486028	-1.60804	-0.486028	-0.61667	-1.28144	-1.03416	3.29154	3.11343	2.57657	1.27156	1.81869	-0.830812
CUST_19027_Rice4x44kGene	LOC_Os03g07790	Os03g0173900	0.0444647	0.014671	-2.10091	-1.07101	2.10091	down	-1.23894	-0.30911	1.23894	down	116.439	62.1043	180.929	79.33	73.4353	154.093	197.826	246.139	453	118.871	141.254	104.182	0.184141	-0.548389	-0.0725245	-0.625099	-0.672709	-0.543576	1.04526	0.954669	0.776337	0.0725245	0.24367	-1.23025
CUST_1421_Rice4x44kGene	LOC_Os03g07810	Os03g0174200	0.0292973	0.00820532	-2.41197	-1.27021	2.41197	down	-3.38057	-1.75727	3.38057	down	31.3114	36.3223	76.5452	6.39774	6.54915	29.9079	64.469	82.2171	419	57.7276	45.3787	18.9373	-0.352288	0.0361543	0.0448198	-2.89895	-2.80142	-1.5504	0.786084	0.731087	2.02216	0.388846	-0.0361547	-2.33166
CUST_37914_Rice4x44kGene	LOC_Os03g08320	Os03g0180900	0.0048515	0.000550879	8.52784	3.09218	8.52784	up	3.56252	1.8329	3.56252	up	1387.94	1410.85	5012.35	12058.9	12323.6	23667.7	84.0927	189.04	1810	2694.3	2030.25	14572.1	-0.572527	-0.374624	0.387505	2.29096	2.38606	2.38743	-4.52089	-3.75808	-1.55722	0.243004	-0.243004	1.56575
CUST_20953_Rice4x44kGene	LOC_Os03g08490	Os03g0183200	0.0148288	0.0030575	2.1154	1.08093	2.1154	up	2.31501	1.21102	2.31501	up	197.835	207.577	493.963	311.078	179.873	591.498	105.165	124.317	298	116.806	147.134	159.051	0.487755	0.731375	0.915343	0.885121	0.15861	0.935878	-0.327437	-0.491896	-0.288978	-0.413872	-0.15861	-1.08097
CUST_36775_Rice4x44kGene	LOC_Os03g08530	Os03g0183600	0.0123232	0.00231677	-1.79545	-0.844347	1.79545	down	-2.0113	-1.00813	2.0113	down	8.04492	8.99933	25.4946	10.955	8.18999	18.8006	15.069	24.5512	52.5	20.1126	22.2299	31.4544	-0.742359	-0.406342	0.0291672	-0.552528	-0.9084	-0.649681	0.259532	0.557911	0.596065	0.438154	0.504797	-0.0291672
CUST_9444_Rice4x44kGene	LOC_Os03g08600	Os03g0184300	0.0083509	0.001285	-1.51185	-0.596315	1.51185	down	-2.21485	-1.14721	2.21485	down	1047.21	873.264	2466.39	679.225	522.927	1540.46	1664.45	1759.01	4840	1231.78	1195.27	4137.41	-0.0463729	-0.134162	0.296956	-0.926573	-1.24007	-0.621519	0.718573	0.392457	0.794335	0.0463729	-0.0747848	0.681881
CUST_27480_Rice4x44kGene	LOC_Os03g08790	Os03g0186900	0.0221035	0.00551586	-3.50563	-1.80967	3.50563	down	-1.68	-0.748459	1.68	down	150.524	57.8775	331.853	100.784	60.8179	204.028	357.394	546.223	1160	171.263	224.28	158.188	-0.0223894	-1.22704	0.225644	-0.856725	-1.52164	-0.715569	1.32158	1.52773	1.55592	0.0223894	0.33372	-1.20467
CUST_4878_Rice4x44kGene	LOC_Os03g08930	Os03g0188400	0.0178657	0.00404352	-1.1523	-0.204517	1.1523	down	2.69465	1.4301	2.69465	up	303.23	106.487	1133.04	73.4312	61.3365	457.324	288.012	324.185	1090	36.5098	29.2023	101.176	0.937299	-0.398154	1.9465	-1.36425	-1.56012	0.398154	0.959473	0.724328	1.4154	-2.2582	-2.65815	-1.90016
CUST_13068_Rice4x44kGene	LOC_Os03g09250	Os03g0192700	0.00196457	0.000120682	2.14035	1.09785	2.14035	up	-1.02556	-0.0364103	1.02556	down	44914.1	42709.4	61254.8	65517.7	66127.2	113689	19396.3	27397	41000	52617	77677.6	133200	-0.0942922	0.00737047	-0.539152	0.194816	0.27196	0.113608	-1.20923	-1.11682	-1.59358	-0.00737047	0.476845	0.22014
CUST_32187_Rice4x44kGene	LOC_Os03g09880	Os03g0194600	0.0112751	0.00202352	2.41326	1.27098	2.41326	up	2.00391	1.00281	2.00391	up	784.951	1019.3	1096.21	1893.78	3052.22	2209.27	261.985	424.588	1020	1006.14	885.739	1824.67	0.0184803	0.569665	-0.392183	1.03347	1.78584	0.379422	-1.46819	-1.17743	-0.97137	0.235205	-0.026433	-0.0184803
CUST_37919_Rice4x44kGene	LOC_Os03g10090	Os03g0197100	0.00924136	0.00150557	-2.18469	-1.12743	2.18469	down	-3.12296	-1.64291	3.12296	down	6357.07	3929.14	5840.77	2164.99	2830.7	5404.8	10402.4	12660.7	21000	10988.9	8829.49	10654.3	0.254459	-0.265413	-0.760259	-1.55515	-1.10457	-1.11161	1.06139	0.939002	0.610671	0.902634	0.509235	-0.254459
CUST_550_Rice4x44kGene	LOC_Os03g10200	Os03g0198500	0.00773905	0.00113492	-1.62847	-0.703513	1.62847	down	-2.07175	-1.05085	2.07175	down	1796.94	1355.73	3936.28	1969	1457.68	4731.94	2732.19	3703.93	7440	3557.85	3932.47	8844.91	-0.473474	-0.705668	-0.234703	-0.597161	-0.967173	-0.208539	0.227493	0.260662	0.208539	0.370549	0.437224	0.57191
CUST_20733_Rice4x44kGene	LOC_Os03g10220	Os03g0198900	0.00146432	7.28037e-05	-1.69217	-0.758878	1.69217	down	-2.02457	-1.01761	2.02457	down	729.007	639.433	1034.93	676.016	665.944	1092.33	916.789	1566.14	2960	1172.17	1318.22	2706.13	-0.213556	-0.228418	-0.600535	-0.578039	-0.535912	-0.762109	0.213556	0.580276	0.440292	0.330182	0.421843	0.424753
CUST_1_Rice4x44kGene	LOC_Os03g10240	Os03g0199100	0.00238163	0.000168782	-2.39693	-1.26119	2.39693	down	-1.68438	-0.752215	1.68438	down	175.736	99.9459	331.033	178.83	144.622	331.218	372.961	422.422	924	247.364	281.44	602.519	-0.186417	-0.826334	-0.165368	-0.416847	-0.659364	-0.404001	0.995651	0.769479	0.840318	0.165368	0.273807	0.337259
CUST_20921_Rice4x44kGene	LOC_Os03g10460	Os03g0201700	0.024365	0.00633409	-3.12511	-1.64391	3.12511	down	-1.11343	-0.155017	1.11343	down	6.485	3.32911	18.9816	21.9992	22.648	31.9905	19.8413	18.9435	60.5	24.0595	28.0511	33.4044	-1.37191	-2.1596	-0.714996	0.134759	0.240474	-0.20139	0.337873	-0.134759	0.482105	0.378083	0.52178	-0.260967
CUST_18302_Rice4x44kGene	LOC_Os03g10710	Os03g0204500	0.00902415	0.00145406	1.07132	0.0993841	1.07132	up	5.04236	2.3341	5.04236	up	9.84599	7.16893	18.7427	11.7235	15.3869	17.4007	8.46669	8.34095	27.7	2.96016	3.51994	2.40774	0.202394	-0.0811086	0.238596	0.19858	0.654663	-0.108018	0.0811091	-0.346306	0.326926	-1.67291	-1.50079	-3.08338
CUST_23133_Rice4x44kGene	LOC_Os03g11490	Os03g0213600	0.000512579	7.47112e-06	2.75652	1.46285	2.75652	up	3.53002	1.81967	3.53002	up	39.168	39.1305	55.7727	111.82	103.963	180.471	14.9769	17.6309	28.1	25.4411	25.4582	75.4566	0.345292	0.518184	-0.0373426	1.60311	1.56179	1.41736	-0.945191	-1.11565	-1.50156	-0.418662	-0.495447	0.0373426
CUST_20170_Rice4x44kGene	LOC_Os03g11614	Os03g0215400	0.0257881	0.00687126	4.9372	2.30369	4.9372	up	3.96289	1.98655	3.96289	up	21.5034	26.2397	20.505	27.498	22.9313	18.5591	2.46568	9.35177	7.58	4.53843	6.70856	6.3285	1.42751	1.88897	0.466409	1.52666	1.32844	0.0831189	-1.60054	-0.0831194	-1.44453	-0.958228	-0.472172	-1.59104
CUST_30295_Rice4x44kGene	LOC_Os03g11650	Os03g0215700	0.00137473	6.33787e-05	-1.77887	-0.83096	1.77887	down	-2.89995	-1.53603	2.89995	down	76.2619	76.2508	210.431	118.759	97.8675	174.717	159.602	170.204	461	244.911	303.332	683.084	-0.710328	-0.536262	-0.13853	-0.326929	-0.542285	-0.646291	0.451571	0.13853	0.51766	0.831459	1.06234	1.19878
CUST_8803_Rice4x44kGene	LOC_Os03g11770	Os03g0216900	0.016336	0.00354777	-6.17438	-2.62629	6.17438	down	-3.03211	-1.60032	3.03211	down	2.77154	2.5845	9.56904	2.98719	2.47554	3.22272	14.7945	22.2527	89.1	8.4043	14.905	5.43431	-0.484324	-0.410849	0.410848	-0.631828	-0.839094	-1.39868	2.02844	2.21152	3.1546	0.974677	1.72352	-0.766832
CUST_10629_Rice4x44kGene	LOC_Os03g11874	Os03g0218200	0.0127086	0.00242733	-2.15996	-1.111	2.15996	down	-5.34459	-2.41808	5.34459	down	5.90876	5.42912	7.40356	11.0333	8.37369	6.85719	5.80833	17.1038	43.8	38.604	37.7426	68.0197	-0.47826	-0.426122	-1.04541	0.167075	-0.167075	-1.39545	-0.406536	0.745757	1.044	2.08813	1.97782	1.79285
CUST_30660_Rice4x44kGene	LOC_Os03g11900	Os03g0218400	0.00268547	0.000207643	2.01498	1.01076	2.01498	up	-1.12165	-0.165627	1.12165	down	1488.53	1146.61	1320.96	2725.69	3303.82	3664.43	493.778	704.651	1440	2545.3	2939.33	6377.86	-0.0838757	-0.286115	-1.14869	0.53325	0.87455	0.0838757	-1.57937	-1.47216	-1.49944	0.548633	0.678533	0.761393
CUST_37648_Rice4x44kGene	LOC_Os03g12110	Os03g0221200	0.00251157	0.00018482	-2.63901	-1.4	2.63901	down	-1.84671	-0.884954	1.84671	down	754.743	521.442	1115.88	1894.89	1102.48	1991.16	1678.85	2246.99	3890	2299.82	2438.72	4786.16	-1.03521	-1.39441	-1.3636	0.0372396	-0.680333	-0.767604	0.21466	0.229352	-0.0372396	0.430816	0.437665	0.375683
CUST_37497_Rice4x44kGene	LOC_Os03g12140	Os03g0221500	0.0300372	0.00850626	-3.47381	-1.79652	3.47381	down	-1.28389	-0.360516	1.28389	down	9.96466	6.49473	19.7898	9.64179	7.17305	19.7257	22.8763	24.6641	173	14.3512	13.2235	15.5892	-0.0486746	-0.49195	0.0486746	-0.351801	-0.714732	-0.195443	1.24674	0.949472	2.70139	0.336162	0.140349	-0.656939
CUST_499_Rice4x44kGene	LOC_Os03g12370	Os03g0224700	0.0178885	0.00405149	1.73946	0.798644	1.73946	up	2.02187	1.01569	2.02187	up	29.9431	40.8635	77.6645	124.312	193.675	297.794	16.1872	24.6707	82.2	44.1886	58.1617	345.845	-0.552691	0.0701747	-0.0701742	1.24537	1.94883	1.62938	-1.34361	-1.14149	-0.463521	-0.13268	0.185962	1.72322
CUST_4933_Rice4x44kGene	LOC_Os03g12510	Os03g0226200	0.00769523	0.00112578	20.4121	4.35135	20.4121	up	8.92275	3.15749	8.92275	up	9184.65	12899.5	25756.7	882.49	580.589	4380.25	287.315	707.317	3210	44.3633	58.5545	1246.19	3.82168	4.48597	4.41681	0.186496	-0.353784	1.62152	-1.08039	-0.186496	0.937281	-4.01347	-3.69082	-0.313946
CUST_997_Rice4x44kGene	LOC_Os03g12820	Os03g0230300	0.00148812	7.46183e-05	4.62642	2.2099	4.62642	up	3.68159	1.88033	3.68159	up	1060.34	1336.95	1693.56	30673.7	30950.6	41311.1	148.453	247.441	1200	3842.64	4270.38	49078	-1.11242	-0.603718	-1.32939	3.48638	3.56313	3.03957	-3.85241	-3.52116	-2.30165	0.603718	0.67823	3.16614
CUST_34070_Rice4x44kGene	LOC_Os03g12890	Os03g0231600	0.0170683	0.00377945	2.69602	1.43083	2.69602	up	2.13937	1.09718	2.13937	up	354.477	269.7	701.963	1327.08	632.292	1999.81	78.3168	132.282	601	264.787	433.152	1531.08	-0.0349932	-0.255053	0.0581932	1.61389	0.608081	1.32916	-2.11684	-1.76645	-0.641066	-0.597293	0.0349932	0.821872
CUST_25201_Rice4x44kGene	LOC_Os03g13130	Os03g0233800	0.0310866	0.00894369	-2.12801	-1.0895	2.12801	down	-2.06774	-1.04805	2.06774	down	2.6143	2.48048	6.59409	2.83143	2.47195	2.108	7.31436	8.82973	11.6	5.18129	3.09206	8.34263	-0.259312	-0.160844	0.18292	-0.399817	-0.531917	-1.70182	1.32145	1.18725	0.522569	0.586133	-0.236365	0.160844
CUST_19538_Rice4x44kGene	LOC_Os03g13290	Os03g0236100	0.0212483	0.00522152	-3.08769	-1.62653	3.08769	down	-2.43461	-1.28369	2.43461	down	3.0484	2.73049	3.45162	3.15324	5.26136	7.31863	10.1579	13.5154	11.2	9.92983	9.55277	18.9275	-0.552597	-0.537212	-1.26589	-0.759419	0.0429649	-0.421024	1.28034	1.2865	-0.0429659	1.00968	0.876078	0.827841
CUST_12679_Rice4x44kGene	LOC_Os03g13450	Os03g0237500	0.00624047	0.000818331	1.30428	0.383251	1.30428	up	2.11804	1.08273	2.11804	up	237.155	167.286	687.379	958.305	849.84	1888.15	169.52	227.663	579	330.85	365.188	1372.5	-0.371263	-0.700502	0.271497	1.38778	1.27827	1.48986	-0.759179	-0.73957	-0.451274	-0.0323524	0.0323524	0.907724
CUST_1122_Rice4x44kGene	LOC_Os03g13840	Os03g0241900	0.00959932	0.00159556	1.28151	0.357841	1.28151	up	2.41354	1.27115	2.41354	up	1500.96	1454.35	4277.82	12293.2	11291.1	27790.6	1048.58	1514.43	5080	3539.76	3024.12	26263.3	-0.704953	-0.576191	-0.0864806	2.07334	2.01445	2.37373	-1.12595	-1.00144	-0.313758	0.391372	0.0864806	2.17021
CUST_24474_Rice4x44kGene	LOC_Os03g14080	Os03g0244600	0.0200851	0.00480961	-4.30631	-2.10645	4.30631	down	-1.30144	-0.380104	1.30144	down	14.4391	2.65382	18.0876	3.00263	2.61177	13.1009	20.588	33.4779	146	4.06553	3.92785	14.5318	1.25848	-1.01108	0.690981	-1.26282	-1.40023	-0.0137911	1.86676	2.16233	3.22865	-0.711429	-0.838885	0.0137911
CUST_18315_Rice4x44kGene	LOC_Os03g14180	Os03g0245800	0.0277084	0.00760766	2.09035	1.06374	2.09035	up	20.2793	4.34194	20.2793	up	16.4085	9.49866	27.0149	50.9403	96.3907	844.785	4.98757	3.04417	55.2	3.66743	6.80643	20.4168	0.39379	-0.220585	0.220584	1.77254	2.75641	4.9479	-1.22779	-2.34591	0.776266	-1.90925	-1.09488	-0.544817
CUST_20052_Rice4x44kGene	LOC_Os03g14210	Os03g0246100	0.0374553	0.0115949	-22.8047	-4.51126	22.8047	down	-2.4176	-1.27357	2.4176	down	58.5637	2.56506	107.375	18.785	5.24644	58.09	380.456	507.861	1800	26.3896	80.814	38.8684	0.580801	-3.75786	0.562865	-1.31523	-3.09162	-0.562866	3.37691	3.38778	4.1549	-0.710674	0.826207	-1.26452
CUST_4589_Rice4x44kGene	LOC_Os03g14310	Os03g0247300	0.0209918	0.00512099	-4.09385	-2.03346	4.09385	down	-3.75297	-1.90803	3.75297	down	61.635	41.4935	51.898	104.553	74.1757	76.2756	164.436	296.139	340	368.808	324.073	268.072	-0.686845	-1.08343	-1.82743	-0.180037	-0.611473	-1.51132	0.825314	1.26823	0.409123	1.75276	1.48846	0.180037
CUST_31891_Rice4x44kGene	LOC_Os03g14334	Os03g0247600	0.00629253	0.000829005	3.70046	1.88771	3.70046	up	2.32601	1.21786	2.32601	up	1669.46	1440.27	1811.83	1118.98	1020.8	1087.51	276.316	406.973	1390	344.348	352.878	832.393	1.69117	1.65241	0.916725	0.858363	0.789669	-0.0591297	-0.807364	-0.654581	0.0591297	-0.72771	-0.770164	-0.566793
CUST_17380_Rice4x44kGene	LOC_Os03g14630	Os03g0250400	0.0372762	0.011521	2.47391	1.30679	2.47391	up	2.57688	1.36563	2.57688	up	49.4848	49.1024	49.0655	92.9766	44.6924	109.741	12.2329	23.4995	49.8	29.0361	30.8336	30.5012	0.903232	1.06632	-0.00155926	1.55751	0.564452	0.920331	-1.01654	-0.480496	-0.455352	-0.00734425	0.00155926	-1.0488
CUST_34336_Rice4x44kGene	LOC_Os03g14840	Os03g0253200	0.0138577	0.00276977	-8.29756	-3.05269	8.29756	down	-2.38872	-1.25624	2.38872	down	16.3991	6.61568	21.5189	15.2861	3.77449	16.9088	67.694	105.665	339	19.67	40.0444	17.2984	0.178502	-0.956882	-0.322029	-0.178502	-2.13259	-0.909292	2.32036	2.55694	3.18035	0.299437	1.24729	-0.998395
CUST_30365_Rice4x44kGene	LOC_Os03g15320	Os03g0258900	0.0110751	0.00197121	-2.94154	-1.55657	2.94154	down	-2.35803	-1.23758	2.35803	down	339.899	197.02	302.17	206.437	77.8739	324.929	679.42	653.182	2110	373.244	341.358	550.808	0.385245	-0.227242	-0.677015	-0.589771	-1.93247	-0.81169	1.4809	1.01825	1.65156	0.378817	0.17223	-0.17223
CUST_29541_Rice4x44kGene	LOC_Os03g15340	Os03g0259100	0.0236513	0.00607616	-1.17069	-0.227362	1.17069	down	-7.86054	-2.97463	7.86054	down	8.40156	2.61003	23.7493	11.6205	6.7116	31.676	9.40202	5.72968	28.2	162.28	106.307	71.2684	-0.318995	-1.83131	0.287647	-0.106665	-0.83482	0.463715	-0.0602264	-1.18057	0.0602269	3.81125	3.12324	1.51162
CUST_22706_Rice4x44kGene	LOC_Os03g15550	Os03g0262000	0.0108128	0.00190165	-2.31935	-1.21372	2.31935	down	-1.78812	-0.838441	1.78812	down	3.6872	3.54512	7.26459	7.74603	5.61648	9.72207	7.18777	13.6841	21.9	11.2362	13.9491	15.8093	-0.830788	-0.713206	-0.744948	-0.0154662	-0.415472	-0.564002	0.228684	0.751737	0.371799	0.635323	0.869594	0.0154662
CUST_35746_Rice4x44kGene	LOC_Os03g15790	Os03g0264600	0.0108292	0.00190668	-2.51386	-1.3299	2.51386	down	-1.31543	-0.395539	1.31543	down	271.884	87.3649	313.888	103.43	61.8009	174.918	340.276	430.512	1470	70.3192	163.633	226.635	1.20766	-0.255933	0.5224	-0.442282	-1.12146	-0.560609	1.62783	1.56134	2.27467	-0.884782	0.255933	-0.308884
CUST_26491_Rice4x44kGene	LOC_Os03g15850	Os03g0265200	0.00184205	0.000107586	1.27422	0.349619	1.27422	up	2.2348	1.16015	2.2348	up	346.761	308.891	451.322	2129.2	2132.5	2058.22	246.664	334.417	515	592.114	737.615	1964.42	-0.318965	-0.311532	-0.831264	2.04373	2.10975	1.11847	-0.713905	-0.680634	-1.11608	0.311532	0.55077	0.929203
CUST_9024_Rice4x44kGene	LOC_Os03g15960	Os03g0266300	0.0105427	0.00183358	1.72982	0.790625	1.72982	up	2.12029	1.08426	2.12029	up	88.5877	77.5987	292.478	518.012	641.95	1351.37	45.9167	63.8181	241	159.324	219.776	1379.61	-0.767989	-0.784787	0.0626445	1.52421	1.89747	2.03123	-1.61962	-1.55051	-0.691879	-0.0626445	0.323674	1.9391
CUST_1598_Rice4x44kGene	LOC_Os03g16020	Os03g0266900	0.00722947	0.00102908	2.82064	1.49602	2.82064	up	3.92029	1.97096	3.92029	up	1161.49	2027.62	4302.71	11940.1	11843.8	18950.2	506.991	580.381	2790	1668.49	1935.98	14109.7	-0.747992	0.230095	0.248761	2.35816	2.41027	2.14823	-1.84748	-2.05827	-0.851447	-0.366867	-0.230095	1.60073
CUST_8836_Rice4x44kGene	LOC_Os03g16030	Os03g0267000	0.00133973	6.0755e-05	1.64626	0.719196	1.64626	up	5.14416	2.36294	5.14416	up	707.144	919.092	1399.26	11094.3	16888.2	20623.2	468.519	603.788	1310	1495.03	1674.28	11619.9	-0.745569	-0.193088	-0.653496	2.97049	3.64048	2.9886	-1.24301	-1.28291	-1.22382	0.193088	0.278707	2.03896
CUST_4518_Rice4x44kGene	LOC_Os03g16040	Os03g0267200	0.00215784	0.000141938	1.02132	0.0304378	1.02132	up	2.70269	1.43439	2.70269	up	1532.17	1287.46	2691.48	7910.01	10371.5	12683.8	1291.54	1753.85	4000	2187.31	2438.79	10124.8	-0.194413	-0.271188	-0.2741	1.91809	2.37275	1.72298	-0.344442	-0.308841	-0.177732	0.177732	0.256987	1.27591
CUST_17120_Rice4x44kGene	LOC_Os03g16170	Os03g0268600	0.00344846	0.000318036	1.37038	0.454581	1.37038	up	2.39243	1.25848	2.39243	up	483.041	825.445	2673.6	24322.9	16446.4	52820.3	399	521.405	3620	6321.36	5138.26	48677.6	-2.38396	-1.43666	-0.80791	3.01446	2.5137	3.25689	-2.56326	-2.58308	-0.845932	1.18462	0.80791	3.01709
CUST_2361_Rice4x44kGene	LOC_Os03g16290	Os03g0269700	0.0116109	0.0021198	-2.01084	-1.0078	2.01084	down	-2.79155	-1.48106	2.79155	down	23.7228	16.9195	55.3593	17.4908	18.8699	61.373	54.2051	66.5903	91	61.1877	56.3448	130.967	-0.45094	-0.764254	-0.120905	-1.14622	-0.972957	-0.211564	0.837666	0.72872	0.120905	0.774587	0.577872	0.759991
CUST_25044_Rice4x44kGene	LOC_Os03g16334	Os03g0269900	0.016083	0.00346487	-1.95639	-0.968192	1.95639	down	2.19589	1.1348	2.19589	up	7.11097	3.83384	3.03794	58.5342	54.8543	50.3541	11.5971	8.3097	11.7	12.6594	21.5355	57.391	-0.746379	-1.46336	-2.86585	2.03917	2.00928	0.945661	0.0557275	-0.831006	-1.39573	-0.055728	0.63303	1.01241
CUST_11287_Rice4x44kGene	LOC_Os03g16369	Os03g0270200	0.00420972	0.000438815	-2.00652	-1.0047	2.00652	down	-1.76768	-0.821853	1.76768	down	163.667	123.796	246.99	95.4821	95.3754	193.525	305.584	416.137	578	199.122	199.72	250.812	0.114263	-0.114263	-0.184559	-0.918804	-0.856633	-0.77593	1.11153	1.15118	0.566827	0.255713	0.182288	-0.523809
CUST_37248_Rice4x44kGene	LOC_Os03g16500	Os03g0271900	0.007271	0.0010362	-3.50663	-1.81008	3.50663	down	-3.1054	-1.63478	3.1054	down	93.1323	68.2053	82.2899	64.7927	66.67	107.582	321.417	314.795	405	232.91	207.884	294.527	-0.203563	-0.478684	-1.27465	-0.982623	-0.877631	-1.12743	1.67998	1.24412	0.549261	0.977419	0.735668	0.203563
CUST_11252_Rice4x44kGene	LOC_Os03g16610	Os03g0273200	0.0118996	0.00219658	-1.25884	-0.332097	1.25884	down	-2.61487	-1.38674	2.61487	down	256.419	168.894	421.986	201.02	248.701	336.395	249.865	334.514	793	740.586	439.653	946.274	-0.0295501	-0.457656	-0.203372	-0.636325	-0.265465	-0.769849	0.0295501	0.0446391	0.231523	1.35918	0.529121	0.600286
CUST_2211_Rice4x44kGene	LOC_Os03g16709	Os03g0274400	0.0127981	0.00245378	-6.13336	-2.61668	6.13336	down	-2.49115	-1.31681	2.49115	down	6.97051	3.15369	17.3813	10.3978	5.31202	18.7606	23.551	39.3388	173	24.5938	21.9517	30.4047	-0.648364	-1.61831	-0.222677	-0.327023	-1.23219	-0.351946	1.20455	1.53888	2.61726	1.02916	0.787437	0.222677
CUST_33287_Rice4x44kGene	LOC_Os03g16900	Os03g0277000	0.00477564	0.000537244	1.75287	0.809723	1.75287	up	2.30213	1.20297	2.30213	up	42.3902	37.878	81.3826	62.7027	53.4938	102.002	27.2646	26.7862	60.4	32.0529	20.4471	43.8428	0.270122	0.282031	0.318597	0.579313	0.413941	0.404967	-0.270122	-0.701493	-0.586803	-0.27459	-1.0009	-0.935185
CUST_13394_Rice4x44kGene	LOC_Os03g16920	Os03g0277300	0.00085886	2.64299e-05	1.94865	0.962478	1.94865	up	3.91952	1.97068	3.91952	up	655.137	377.231	480.389	10602.2	16553.5	13343.1	159.495	170.928	1070	2390.17	2296.8	7259.02	-0.795281	-1.41736	-2.13539	2.96553	3.67209	2.42093	-2.73711	-3.04307	-1.45528	0.930526	0.795281	1.42071
CUST_448_Rice4x44kGene	LOC_Os03g16940	Os03g0277500	0.00972056	0.00162158	6.75871	2.75675	6.75871	up	21.5696	4.43093	21.5696	up	460.34	366.522	538.422	2491.76	4579.68	11191.6	21.2245	29.5142	854	181.393	143.672	500.381	0.571341	0.416818	-0.0951347	2.75213	3.69399	4.04297	-3.7711	-3.70125	0.0951347	-0.913675	-1.32777	-0.562249
CUST_32710_Rice4x44kGene	LOC_Os03g16960	Os03g0277700	0.0121116	0.00226019	7.41341	2.89014	7.41341	up	3.79021	1.92228	3.79021	up	43.2507	41.3019	60.3403	854.849	105.796	676.913	4.41019	2.76808	39.4	92.0272	161.687	77.4279	-0.0538793	0.0538788	-0.465997	3.99539	1.04478	2.78234	-3.25124	-4.32902	-1.55615	0.894019	1.62933	-0.46767
CUST_529_Rice4x44kGene	LOC_Os03g17200	Os03g0280400	0.0382907	0.0119246	1.42009	0.505982	1.42009	up	2.06688	1.04746	2.06688	up	268.797	129.295	1017.75	842.187	1056.95	1872.92	200.316	246.913	454	408.368	321.643	1472.98	-0.250831	-1.13241	0.777445	1.14118	1.53267	1.41791	-0.578614	-0.682724	-0.862402	0.211082	-0.211082	0.949396
CUST_33932_Rice4x44kGene	LOC_Os03g17270	Os03g0281300	0.0283638	0.0078556	2.31239	1.20939	2.31239	up	1.88682	0.915954	1.88682	up	35.496	36.9196	38.3774	29.5276	22.8165	25.1125	13.4078	16.1745	34.1	14.2869	9.67903	18.6636	1.36688	1.59788	0.586965	0.845675	0.537473	-0.264323	0.0587516	-0.0764313	-0.0587516	-0.0875273	-0.727036	-0.814472
CUST_37042_Rice4x44kGene	LOC_Os03g17550	Os03g0283900	0.0035098	0.000328562	2.10367	1.07291	2.10367	up	1.55984	0.641395	1.55984	up	71.5518	69.6418	110.528	74.0435	71.0306	100.539	29.7869	38.3733	94.1	41.3084	37.1495	93.0305	0.758228	0.89347	0.49306	0.552005	0.555856	0.116976	-0.409627	-0.450034	-0.214309	-0.175762	-0.406611	-0.116975
CUST_21145_Rice4x44kGene	LOC_Os03g17790	Os03g0286900	0.00140488	6.70124e-05	6.54952	2.71139	6.54952	up	2.51161	1.32861	2.51161	up	1971.48	3584.72	3802.76	42766.6	36738	63020.1	252.502	300.769	2290	7637.93	11156	75153.1	-1.42466	-0.387804	-1.36941	2.75886	2.60344	2.44185	-4.29312	-4.44659	-2.57634	0.387804	0.856616	2.5739
CUST_16521_Rice4x44kGene	LOC_Os03g18030	Os03g0289800	0.0256701	0.00683038	-2.90654	-1.5393	2.90654	down	-1.54182	-0.624639	1.54182	down	16.462	18.6917	50.6036	227.519	133.538	248.87	65.8488	55.8533	189	94.4612	178.107	1687.92	-2.26629	-1.90876	-1.5387	1.26688	0.561929	0.519942	-0.169815	-0.81316	-0.112857	0.112857	0.950055	3.15976
CUST_26787_Rice4x44kGene	LOC_Os03g18430	Os03g0295600	0.0194509	0.00459423	-2.58249	-1.36876	2.58249	down	-1.73583	-0.795625	1.73583	down	115.912	57.2652	189.954	85.1458	61.2475	134.289	256.062	301.74	511	145.582	177.78	145.014	0.0899441	-0.753074	-0.0899441	-0.610681	-1.02218	-0.829689	1.32987	1.16085	0.862498	0.277308	0.487818	-0.840803
CUST_34494_Rice4x44kGene	LOC_Os03g18630	Os03g0297800	0.0495238	0.0169771	-5.61597	-2.48954	5.61597	down	-1.8524	-0.889394	1.8524	down	5.30433	7.37738	7.89266	3.41292	3.84427	9.29269	22.341	16.13	276	11.185	10.1601	6.98774	-0.325108	0.325107	-0.644282	-1.21688	-0.981391	-0.648131	1.8458	0.970023	4.0085	0.609777	0.393373	-1.18137
CUST_28541_Rice4x44kGene	LOC_Os03g18840	Os03g0300300	0.0312154	0.00899837	-2.09036	-1.06375	2.09036	down	-1.27522	-0.350748	1.27522	down	57.0902	45.0454	113.724	61.9606	61.2542	138.377	123.737	136.76	287	109.922	91.9715	110.387	-0.123524	-0.291112	-0.0218148	-0.261024	-0.213782	0.0218148	1.08889	0.827432	0.838467	0.680208	0.345227	-0.426183
CUST_26389_Rice4x44kGene	LOC_Os03g18860	Os03g0300500	0.0220452	0.00549721	1.33464	0.41645	1.33464	up	6.96708	2.80055	6.96708	up	2.7089	2.55606	2.12337	32.8148	59.5957	19.7788	2.15679	2.51847	2.07	2.20825	2.84725	18.64	0.0736647	0.164155	-1.1702	3.41663	4.34127	1.80989	-0.158702	-0.34087	-1.68216	-0.362577	-0.0736647	1.60237
CUST_29776_Rice4x44kGene	LOC_Os03g19290	Os03g0305600	0.00104309	3.82786e-05	9.4889	3.24624	9.4889	up	2.25846	1.17534	2.25846	up	1379.77	2580.39	2147.02	61824.3	57323.4	97567.6	79.5925	116.122	1760	14486.1	21238.1	99973.1	-2.16408	-1.08664	-2.41869	3.06598	3.02072	2.84787	-6.18328	-6.04418	-3.18068	1.08664	1.56088	2.76104
CUST_5599_Rice4x44kGene	LOC_Os03g19370	Os03g0306700	0.0258056	0.00687774	-2.12921	-1.09032	2.12921	down	1.19356	0.255275	1.19356	up	5.27102	11.1342	11.7327	89.8205	177.422	132.746	31.755	13.7383	27.7	147.809	165.34	52.1646	-2.37014	-1.11702	-2.10827	1.46514	2.511	1.15235	0.317142	-1.29747	-1.34415	2.29793	2.38188	-0.317142
CUST_40956_Rice4x44kGene	LOC_Os03g19452	Os03g0307400	0.00487091	0.000553884	-2.37462	-1.2477	2.37462	down	-2.12314	-1.0862	2.12314	down	101.141	64.854	161.428	88.1642	66.8392	162.98	165.881	289.384	537	203.153	188.752	245.621	-0.0130696	-0.479901	-0.23107	-0.466787	-0.802502	-0.456697	0.797157	1.19417	1.02773	0.851683	0.667852	0.0130696
CUST_36993_Rice4x44kGene	LOC_Os03g19670	Os03g0310000	0.00775146	0.0011382	-16.0296	-4.00267	16.0296	down	-1.62626	-0.701557	1.62626	down	328.332	47.6108	399.002	141.746	88.9679	155.467	2443.51	3330.06	5740	85.9082	474.062	212.161	1.03937	-1.57215	0.428093	-0.428093	-1.03626	-1.17113	4.03155	4.07231	3.79944	-1.03636	1.35009	-0.844546
CUST_33438_Rice4x44kGene	LOC_Os03g19780	Os03g0311600	0.00435051	0.000463719	-3.0546	-1.61098	3.0546	down	-1.52792	-0.611565	1.52792	down	627.099	350.547	898.853	483.939	375.161	1394.79	1423.69	1887.6	3810	712.36	695.772	1867.39	-0.0106659	-0.675474	-0.383789	-0.640142	-0.943673	0.0106659	1.26865	1.26975	1.22461	0.0318089	-0.0799379	0.309674
CUST_7566_Rice4x44kGene	LOC_Os03g19980	Os03g0314400	0.0129964	0.00251574	-1.5127	-0.597123	1.5127	down	2.18587	1.12821	2.18587	up	3.65046	3.45192	2.71588	23.9927	26.372	39.7582	7.48849	4.21091	6.83	13.5069	12.5659	14.5415	-0.93658	-0.842981	-2.25576	1.52426	1.72445	1.37657	0.19647	-1.0399	-1.40052	0.809528	0.627591	-0.19647
CUST_4715_Rice4x44kGene	LOC_Os03g19990	Os03g0314500	0.000526165	8.0247e-06	-3.91868	-1.97037	3.91868	down	-2.59102	-1.37352	2.59102	down	100.857	97.281	306.341	18.0018	12.7804	29.7607	366.351	487.825	1840	54.4972	50.285	44.5335	0.514751	0.636939	1.22506	-2.22696	-2.65739	-2.37804	2.47211	2.47942	3.33632	-0.514751	-0.708561	-1.91852
CUST_31621_Rice4x44kGene	LOC_Os03g20120	Os03g0316200	0.00998355	0.00169221	-1.07286	-0.101468	1.07286	down	-2.01825	-1.01311	2.01825	down	1979.88	2633.04	3484.83	2875.64	2476.43	4442.75	1996.56	3062.81	6670	4834.24	5974.99	9226.98	-0.301468	0.28413	-0.378306	-0.0186019	-0.170438	-0.267375	-0.192907	0.0186019	0.0830646	0.844972	1.07287	0.665062
CUST_24182_Rice4x44kGene	LOC_Os03g20450	Os03g0320800	0.0496484	0.0170483	-4.78014	-2.25705	4.78014	down	-1.12656	-0.17193	1.12656	down	1106.84	241.563	2187.77	853.563	572.822	1239.54	3470.93	5070.7	6600	736.898	1593.64	756.088	0.315245	-1.70646	0.405739	-0.315245	-0.82687	-0.653355	2.06057	2.2016	1.52351	-0.413108	0.621926	-1.4885
CUST_17656_Rice4x44kGene	LOC_Os03g20680	Os03g0322900	0.0137774	0.00274498	2.85119	1.51156	2.85119	up	4.01591	2.00573	4.01591	up	196.452	286.066	562.228	6560.05	3381.4	11529.1	75.4547	99.2334	331	316.625	803.976	15894.4	-0.670459	0.0459929	-0.0459929	4.13539	3.24309	4.07256	-1.9545	-1.96511	-1.28555	-0.123296	1.14333	4.41383
CUST_13856_Rice4x44kGene	LOC_Os03g21040	Os03g0327600	0.00685575	0.000947475	-2.66363	-1.4134	2.66363	down	-1.16125	-0.215673	1.16125	down	3117.17	2447.56	6874.23	12290	15902.7	18218.3	6504.46	8603.79	32200	11219.7	12673	40182	-1.56071	-1.73532	-1.31226	0.162866	0.598436	-0.145577	-0.403058	-0.405347	0.440301	0.145577	0.243548	0.873617
CUST_15150_Rice4x44kGene	LOC_Os03g21060	Os03g0327800	0.0140415	0.00281973	1.58908	0.668189	1.58908	up	2.10507	1.07387	2.10507	up	107.452	78.9483	300.713	463.133	273.52	717.483	65.8515	78.7081	223	155.851	112.443	569.711	-0.197521	-0.467954	0.394659	1.65461	0.958614	1.40978	-0.807467	-0.956003	-0.511912	0.197521	-0.351214	0.955099
CUST_25617_Rice4x44kGene	LOC_Os03g21080	Os03g0328000	0.0191683	0.0044932	-2.79067	-1.48061	2.79067	down	-1.37537	-0.459818	1.37537	down	1302.97	773.787	2607.76	1994.38	1876.63	3024.62	3248.66	4362.71	7330	2869.63	3180.89	3306.19	-0.346526	-0.924045	-0.238032	0.0120072	-0.0120072	-0.263525	1.06797	1.08752	0.77774	0.6511	0.721908	-0.25708
CUST_17146_Rice4x44kGene	LOC_Os03g21160	Os03g0329200	0.00143294	7.0035e-05	-2.81948	-1.49543	2.81948	down	-1.33314	-0.414833	1.33314	down	19.9977	10.8961	45.4327	8.64217	6.77401	23.7745	49.5979	64.0439	127	13.7573	10.6825	22.9929	0.691407	-0.0103326	0.982792	-0.774567	-1.06217	-0.190958	2.09831	2.06126	1.99059	0.0103331	-0.432372	-0.361155
CUST_31747_Rice4x44kGene	LOC_Os03g21260	Os03g0330200	0.0201677	0.00483697	1.3742	0.458589	1.3742	up	2.89974	1.53592	2.89974	up	2.98838	2.70011	2.15436	12.5198	18.9127	18.5	2.2342	2.63337	2.07	4.81172	3.01334	12.6965	-0.0139647	0.0139656	-1.37858	1.7972	2.45613	1.48417	-0.337115	-0.505795	-1.91144	0.531785	-0.221156	0.819111
CUST_20884_Rice4x44kGene	LOC_Os03g21310	Os03g0331200	0.0428582	0.0139959	9.81586	3.29511	9.81586	up	3.14567	1.65337	3.14567	up	23.681	18.3987	23.4182	14.5588	12.5747	62.185	2.2641	2.63319	3.29	2.29263	3.33052	49.0805	1.03124	0.841392	0.122628	0.0737929	-0.0737934	1.29213	-2.25902	-2.44698	-3.18407	-2.47885	-2.01786	0.828742
CUST_9271_Rice4x44kGene	LOC_Os03g21820	Os03g0336400	0.0248167	0.00650003	-3.0636	-1.61523	3.0636	down	-1.23843	-0.308517	1.23843	down	250.68	85.2026	280.496	272.022	185.236	372.281	423.254	587.276	1260	189.458	322.6	597.349	0.0694633	-1.31314	-0.66092	-0.0682697	-0.558849	-0.491944	0.921593	0.988277	1.03122	-0.475948	0.214168	0.0682697
CUST_41807_Rice4x44kGene	LOC_Os03g22010	Os03g0339300	0.000667504	1.53474e-05	-2.97776	-1.57423	2.97776	down	-2.87492	-1.52352	2.87492	down	2744.52	2432.83	4241.25	5095.72	6054.42	8855.58	8810.52	10568.2	14600	13172.8	14658	34451.2	-0.996607	-0.996246	-1.26118	-0.359481	-0.0469928	-0.438523	0.782524	0.639129	0.0469928	1.1249	1.20126	1.39941
CUST_5643_Rice4x44kGene	LOC_Os03g22120	Os03g0340500	0.00351635	0.000330498	1.42162	0.507538	1.42162	up	2.10446	1.07345	2.10446	up	4769.66	5352.88	10901.2	28456.4	26625.5	44990.8	3091.33	4747.72	12000	8612.93	9291.31	46831.8	-0.525943	-0.185236	-0.225935	1.79524	1.76308	1.57978	-1.05515	-0.84197	-0.562611	0.185236	0.216859	1.51567
CUST_490_Rice4x44kGene	LOC_Os03g22720	Os03g0349600	0.0465732	0.0156339	-1.96833	-0.976971	1.96833	down	-2.52342	-1.33538	2.52342	down	1512.51	1291.28	2785.94	2052.92	705.753	4003.46	2834.86	4007.75	6640	3978.36	3110.24	7718.2	-0.519421	-0.573288	-0.53072	-0.3343	-1.81096	-0.24707	0.483366	0.577047	0.24707	0.734368	0.301466	0.577977
CUST_21454_Rice4x44kGene	LOC_Os03g22730	Os03g0350100	0.0465182	0.0156047	-2.76152	-1.46546	2.76152	down	-1.0498	-0.0701091	1.0498	down	150.197	102.123	556.439	385.465	350.513	1003.12	419.55	483.789	1610	415.659	469.034	824.143	-1.26461	-1.64688	-0.267759	-0.160476	-0.233825	0.343004	0.31383	0.113535	0.789776	0.0624924	0.159031	-0.0624924
CUST_16465_Rice4x44kGene	LOC_Os03g22740	Os03g0350300	0.0473005	0.0159859	-2.35453	-1.23544	2.35453	down	-1.08855	-0.122401	1.08855	down	191.883	134.964	509.957	317.252	326.089	665.943	442.547	472.139	1500	442.602	390.762	526.475	-0.618214	-0.951589	-0.100583	-0.148421	-0.0450044	0.0450044	0.68384	0.371393	0.980702	0.446127	0.188653	-0.415999
CUST_19164_Rice4x44kGene	LOC_Os03g22880	Os03g0352300	0.0461597	0.0154358	-2.42055	-1.27534	2.42055	down	-1.02638	-0.0375684	1.02638	down	421.459	339.672	1174.96	701.491	628.76	1525.54	1036.38	1328.53	3150	885.342	906.63	928.763	-0.655268	-0.792241	-0.0686402	-0.175843	-0.269974	0.0686402	0.739271	0.691718	0.878874	0.274136	0.230661	-0.769269
CUST_29642_Rice4x44kGene	LOC_Os03g22960	Os03g0353000	0.00859426	0.00134257	-2.4468	-1.2909	2.4468	down	-1.41756	-0.503406	1.41756	down	15.1987	17.3064	53.0571	59.4297	66.9277	153.26	36.0672	52.5774	196	86.8782	83.8119	244.359	-1.82923	-1.4676	-0.918148	-0.117601	0.117601	0.37278	-0.486036	-0.348112	0.491859	0.544377	0.414785	0.923837
CUST_4567_Rice4x44kGene	LOC_Os03g24560	Os03g0360300	0.0324806	0.00952984	-1.53096	-0.614432	1.53096	down	-2.70353	-1.43485	2.70353	down	484.688	329.979	799.041	568.2	727.106	1180.65	757.484	827.554	1330	2215.41	2525.12	1765.49	-0.272891	-0.653297	-0.444194	-0.299158	0.120393	-0.120393	0.467722	0.18953	-0.184338	1.77812	1.88914	0.338127
CUST_18749_Rice4x44kGene	LOC_Os03g25030	Os03g0365800	0.0126409	0.0024075	5.03815	2.33289	5.03815	up	2.75607	1.46261	2.75607	up	29.0064	25.3766	119.721	51.8151	27.5496	142.295	7.3733	7.29265	23.3	16.9082	24.4953	24.0047	0.364613	0.346016	1.51733	0.946004	0.0984454	1.5271	-1.51492	-1.93662	-1.31918	-0.55548	-0.0984454	-1.16236
CUST_28375_Rice4x44kGene	LOC_Os03g25120	Os03g0366800	0.000341563	2.84254e-06	2.86213	1.51709	2.86213	up	4.03921	2.01407	4.03921	up	26.1496	26.7057	50.9794	71.0277	65.217	83.2729	8.62465	11.514	27.8	14.9444	12.7994	31.3562	0.474311	0.678946	0.544921	1.6603	1.60095	1.01342	-1.02949	-1.01847	-0.805137	-0.474311	-0.775596	-0.517647
CUST_14530_Rice4x44kGene	LOC_Os03g25130	Os03g0366900	0.00334005	0.000301319	2.53532	1.34217	2.53532	up	2.09311	1.06565	2.09311	up	90.1814	78.8188	179.292	105.426	84.6369	262.784	26.8123	43.8238	121	52.7464	48.1425	103.181	0.599281	0.579268	0.698177	0.569009	0.315915	1.01031	-1.0542	-0.75121	-0.344357	-0.315915	-0.525428	-0.460366
CUST_23737_Rice4x44kGene	LOC_Os03g25150	Os03g0367200	0.00144925	7.14453e-05	-2.17625	-1.12185	2.17625	down	-3.09037	-1.62778	3.09037	down	1404.94	1085.62	3305.29	1263.93	1150.02	2024.06	3440.35	4147.9	6620	4276.08	3061.89	6795.69	-0.605167	-0.802882	-0.263412	-1.01337	-1.08584	-1.21038	0.783335	0.647332	0.263412	0.859176	0.299554	0.415027
CUST_18154_Rice4x44kGene	LOC_Os03g25450	Os03g0370500	0.0246509	0.00644248	-6.00915	-2.58716	6.00915	down	-1.84471	-0.883396	1.84471	down	49.898	26.1409	228.018	52.8977	40.4445	209.215	299.456	430.58	910	148.528	141.006	137.472	-1.10775	-1.86614	0.191834	-1.27913	-1.60261	-0.171768	1.574	1.6921	1.71332	0.324495	0.171768	-0.899581
CUST_6285_Rice4x44kGene	LOC_Os03g25490	Os03g0371000	7.39246e-05	7.03229e-08	44.1319	5.46375	44.1319	up	119.802	6.90451	119.802	up	274.532	208.391	219.345	5550.4	5310.67	5358.64	4.40113	6.72362	8.97	30.1996	29.2557	106.539	1.9179	1.69449	0.701608	5.99983	5.99992	5.07277	-3.94861	-3.74307	-4.38557	-1.40791	-1.53148	-0.701608
CUST_2534_Rice4x44kGene	LOC_Os03g25500	Os03g0371300	0.0293668	0.00823696	-1.25695	-0.329925	1.25695	down	-3.67973	-1.8796	3.67973	down	15.6978	11.9467	15.3897	5.1213	3.86926	8.82877	25.1741	18.9879	21.8	19.2029	21.1513	21.9906	0.49363	0.273962	-0.427481	-1.37796	-1.71863	-1.4686	1.27146	0.458775	-0.400349	0.642954	0.704622	-0.273962
CUST_22926_Rice4x44kGene	LOC_Os03g25930	Os03g0376000	0.00821986	0.0012521	-2.99773	-1.58387	2.99773	down	-1.58666	-0.665992	1.58666	down	30.7641	18.603	74.0715	30.2462	38.3175	54.8941	76.573	96.1501	282	58.0495	57.3174	78.261	-0.250044	-0.801478	0.125113	-0.530145	-0.125113	-0.546591	1.162	1.08462	1.57859	0.524554	0.42849	-0.156916
CUST_1079_Rice4x44kGene	LOC_Os03g26490	Os03g0381500	0.00101578	3.63931e-05	1.54307	0.625803	1.54307	up	3.45316	1.78792	3.45316	up	58.9433	52.1007	100.888	788.832	648.755	1048.85	33.1719	46.6373	99.1	123.494	132.451	816.606	-0.462801	-0.46655	-0.579958	3.02391	2.80565	2.55858	-1.19571	-1.11002	-1.08099	0.462801	0.486064	2.07552
CUST_1199_Rice4x44kGene	LOC_Os03g26860	Os03g0385900	0.00371649	0.00035974	-1.31803	-0.398381	1.31803	down	2.42312	1.27687	2.42312	up	9.32258	12.7704	34.9866	116.954	140.097	258.284	13.2297	19.3024	67.9	34.5109	44.4946	198.491	-1.62184	-0.993556	-0.606354	1.77163	2.09589	2.0383	-1.0204	-0.881232	-0.124973	0.124973	0.413796	1.53644
CUST_33736_Rice4x44kGene	LOC_Os03g26990	Os03g0387300	0.00229221	0.000158322	1.41171	0.497444	1.41171	up	2.17916	1.12377	2.17916	up	102.213	92.5539	128.221	304.316	365.017	413.453	55.9564	72.5827	193	122.358	144.935	256.434	-0.0520823	-0.0210145	-0.617534	1.26631	1.59248	0.832116	-0.824828	-0.855334	-0.502801	0.0660155	0.232553	0.0210145
CUST_3787_Rice4x44kGene	LOC_Os03g27280	Os03g0390200	0.00346011	0.000319906	2.32784	1.21899	2.32784	up	2.52847	1.33826	2.52847	up	181.967	186.057	318.431	863.901	932.311	1300.03	53.4152	85.3079	341	223.969	262.786	1127.73	-0.182267	0.0240817	-0.267475	1.80932	1.98305	1.52259	-1.85416	-1.58456	-0.643914	-0.0240817	0.128754	1.19549
CUST_22508_Rice4x44kGene	LOC_Os03g27830	Os03g0395700	0.00965882	0.00160746	-2.02028	-1.01455	2.02028	down	-2.30393	-1.2041	2.30393	down	1034.52	755.644	2857.24	1265.11	1280.53	3552.99	2305.95	2286.8	6350	3144.61	3006.56	7629.05	-0.74156	-1.02046	-0.168408	-0.706866	-0.625598	-0.0934358	0.511296	0.0934358	0.508496	0.720924	0.578405	0.887068
CUST_36424_Rice4x44kGene	LOC_Os03g27980	Os03g0397600	0.00229647	0.00015887	1.88712	0.916186	1.88712	up	3.25335	1.70193	3.25335	up	102.897	123.236	375.554	2861.72	3444.49	4166.18	50.1253	82.9115	310	412.258	630.443	4701.86	-1.4181	-0.983603	-0.442801	3.12389	3.45509	2.7894	-2.35924	-2.03904	-1.19478	0.442801	0.977865	2.84193
CUST_13654_Rice4x44kGene	LOC_Os03g28130	Os03g0399400	0.0214837	0.00530009	-2.41715	-1.2733	2.41715	down	-1.77478	-0.827641	1.77478	down	78.6744	35.9638	87.9358	60.6976	38.775	127.857	132.797	157.725	305	94.6444	121.035	150.474	0.159184	-0.795887	-0.572774	-0.470678	-1.05341	-0.2722	1.0109	0.853256	0.746284	0.284369	0.561453	-0.159184
CUST_3586_Rice4x44kGene	LOC_Os03g29190	Os03g0405500	0.00148217	7.40789e-05	2.19391	1.1335	2.19391	up	1.03551	0.0503426	1.03551	up	3043.18	3674.82	4717.07	1126.67	1295.9	2390.77	1197.27	1772.39	4280	1262	1185.48	2153.14	1.33034	1.77671	1.07014	-0.358782	-0.0931115	-0.149712	0.0809646	0.241086	0.454629	-0.0809646	-0.248956	-0.422713
CUST_29700_Rice4x44kGene	LOC_Os03g29584	Os03g0409600	0.000338382	2.79221e-06	3.34839	1.74347	3.34839	up	3.70755	1.89047	3.70755	up	30.8849	30.7796	54.7472	21.6965	20.7947	36.8352	10.7901	9.41894	24.8	5.31214	4.45201	14.1288	1.14925	1.3186	1.08262	0.384207	0.386739	0.271483	-0.271483	-0.87339	-0.535055	-1.53172	-1.86431	-1.23293
CUST_190_Rice4x44kGene	LOC_Os03g29930	Os03g0412400	0.0135896	0.00268456	-3.40286	-1.76675	3.40286	down	-2.48842	-1.31523	2.48842	down	22.6818	16.8207	49.3646	34.6131	29.1137	55.0777	63.6133	72.1422	294	95.4248	102.843	89.2971	-0.538666	-0.79569	-0.309242	-0.184492	-0.370327	-0.390684	1.04558	0.821265	1.7898	1.39272	1.42297	0.184492
CUST_29480_Rice4x44kGene	LOC_Os03g30120	Os03g0414900	0.0158244	0.00337455	3.12591	1.64427	3.12591	up	3.12107	1.64204	3.12107	up	93.1329	74.624	248.061	85.1448	64.2275	343.582	21.8343	45.1914	104	23.5429	33.1801	81.0678	0.968225	0.822849	1.48904	0.583243	0.240299	1.71957	-1.02802	-0.384396	-0.2403	-1.15722	-0.739941	-0.485857
CUST_41769_Rice4x44kGene	LOC_Os03g30260	Os03g0416300	0.0120347	0.00223594	-8.02941	-3.00529	8.02941	down	-1.30766	-0.386982	1.30766	down	7.38903	7.9848	8.07052	5.39707	9.59276	5.97365	33.7308	48.8455	272	9.46646	10.6191	7.04911	-0.20037	0.0857773	-0.965608	-0.909186	-0.0156322	-1.63909	2.0867	2.21502	3.63396	0.0156326	0.103636	-1.52223
CUST_17952_Rice4x44kGene	LOC_Os03g30300	Os03g0416500	0.0272477	0.00744273	2.01738	1.01248	2.01738	up	1.37306	0.45739	1.37306	up	465.664	475.337	717.948	642.295	787.39	893.139	193.659	318.792	570	367.062	373.86	1302.91	0.230142	0.434079	-0.0377851	0.438479	0.796106	0.0377851	-0.939175	-0.625909	-0.845931	-0.254562	-0.305842	0.460602
CUST_5176_Rice4x44kGene	LOC_Os03g30840	Os03g0422300	0.0115557	0.00210401	-2.21004	-1.14407	2.21004	down	-1.39537	-0.480643	1.39537	down	716.991	451.415	1332.03	941.351	975.474	1700.59	1485.1	1814.41	3140	1343.3	1578.6	2050.07	-0.257028	-0.75025	-0.255943	-0.119856	-0.00470305	-0.142972	0.889961	0.773071	0.505966	0.507293	0.662401	0.00470305
CUST_37553_Rice4x44kGene	LOC_Os03g30950	Os03g0423300	0.0269581	0.00732941	4.05606	2.02008	4.05606	up	1.95855	0.969787	1.95855	up	177.372	242.653	302.68	407.731	835.652	615.114	30.5684	53.2633	218	158.423	151.43	1191.53	0.0607483	0.687145	-0.0607483	1.00598	2.10505	0.722877	-2.37946	-1.98419	-1.00944	-0.243684	-0.386569	1.5548
CUST_172_Rice4x44kGene	LOC_Os03g31730	Os03g0431600	0.0167367	0.00367965	3.06973	1.61811	3.06973	up	-1.11082	-0.151628	1.11082	down	80.2688	35.6352	160.573	14.2059	17.4137	60.8799	21.7346	29.32	45.3	16.9399	22.7649	54.8501	1.79583	0.79857	1.90363	-0.958129	-0.600608	0.265004	0.00743532	0.0334992	-0.397244	-0.590025	-0.24139	-0.00743484
CUST_20597_Rice4x44kGene	LOC_Os03g32470	Os03g0439500	0.0380882	0.0118436	1.08754	0.121065	1.08754	up	-2.30109	-1.20232	2.30109	down	789.132	778.292	1944.02	718.239	1132.07	3028.85	950.37	1250.54	1420	2543	2161.78	5593.07	-0.359756	-0.205434	0.0484371	-0.751165	-0.0309563	0.448727	0.00492191	-0.00492191	-0.879947	1.187	0.874932	1.21163
CUST_6084_Rice4x44kGene	LOC_Os03g32620	Os03g0441400	0.00390128	0.000388688	2.3537	1.23493	2.3537	up	-1.0841	-0.116501	1.0841	down	26.8231	26.5715	43.4079	20.2092	19.2317	30.8954	10.0724	14.1814	30.2	18.6023	24.943	33.7865	0.670622	0.831302	0.47259	0.00655127	-0.00118923	-0.257411	-0.645997	-0.558225	-0.526049	0.00118971	0.34659	-0.250327
CUST_31200_Rice4x44kGene	LOC_Os03g36110	Os03g0559900	0.0220318	0.00549256	-2.05807	-1.04129	2.05807	down	-1.28752	-0.36459	1.28752	down	14.9767	11.3514	39.4528	16.7099	21.1515	44.6133	31.092	46.8349	73	27.2206	26.0101	48.7062	-0.476184	-0.701752	0.0287137	-0.573802	-0.169966	-0.0333776	0.6741	0.85931	0.441252	0.244361	0.100977	-0.0287132
CUST_40676_Rice4x44kGene	LOC_Os03g36530	Os03g0563100	0.0406959	0.0129989	-1.3744	-0.458801	1.3744	down	-2.0125	-1.00899	2.0125	down	253.327	167.009	363.601	160.276	176.234	384.017	304.945	437.704	544	362.58	442.545	564.603	0.181411	-0.245388	-0.18975	-0.734642	-0.533919	-0.35037	0.545412	0.660992	-0.0837278	0.557271	0.767042	0.0837278
CUST_38473_Rice4x44kGene	LOC_Os03g37411	Os03g0570800	0.0191657	0.00449033	-3.01426	-1.5918	3.01426	down	-2.62402	-1.39178	2.62402	down	62.1188	43.5942	102.369	33.8971	26.9489	38.2062	190.528	197.944	366	131.823	86.8661	56.4265	0.085917	-0.2507	-0.0859175	-1.04356	-1.31071	-1.74726	1.79927	1.44853	1.27691	1.02998	0.350488	-1.30666
CUST_35285_Rice4x44kGene	LOC_Os03g37490	Os03g0571900	0.000342601	2.92318e-06	1.80843	0.854739	1.80843	up	2.10407	1.07318	2.10407	up	596.981	460.2	957.067	2279.1	3020.48	4646.01	271.784	375.976	791	945.999	1081.53	3438.72	-0.261358	-0.462506	-0.472938	1.41574	1.88584	1.56693	-1.30013	-1.23778	-1.22311	0.261358	0.376764	1.01084
CUST_24488_Rice4x44kGene	LOC_Os03g37878	Os03g0575700	0.000578225	1.0766e-05	-4.06339	-2.02268	4.06339	down	-4.79336	-2.26104	4.79336	down	413.207	286.998	486.815	413.938	276.883	573.567	1247.31	2052.99	2750	1515.28	1803.39	2714.82	-0.683374	-1.03492	-1.33938	-0.936432	-1.45279	-1.34223	1.00696	1.32004	0.683374	1.04983	1.2232	0.778625
CUST_15039_Rice4x44kGene	LOC_Os03g38050	Os03g0577500	0.0115212	0.00209233	-1.63822	-0.712129	1.63822	down	-2.02801	-1.02007	2.02801	down	1604.68	1546.65	2667.29	1441.37	1367.88	2733.04	3075.81	3475.5	4950	3183	3068.26	4715.68	-0.189272	-0.06813	-0.348696	-0.599717	-0.611432	-0.552997	0.845866	0.616291	0.06813	0.657393	0.526674	0.111991
CUST_29141_Rice4x44kGene	LOC_Os03g38170	Os03g0578500	0.0465183	0.0156067	-3.36113	-1.74894	3.36113	down	-3.3148	-1.72892	3.3148	down	5.52092	3.10993	3.87256	3.24246	2.61552	2.32261	14.3025	12.6352	25.4	16.4276	4.28657	10.4396	0.459553	-0.194199	-0.944583	-0.563874	-0.81008	-1.92156	1.9293	1.34465	1.29366	1.89125	-0.124726	0.124725
CUST_33000_Rice4x44kGene	LOC_Os03g38640	Os03g0582800	0.00273381	0.000213566	-4.03466	-2.01245	4.03466	down	-1.75667	-0.812845	1.75667	down	232.922	87.3281	369.72	90.8209	63.1114	196.757	666.002	827.2	1630	110.145	234.853	242.172	0.711831	-0.529221	0.485903	-0.902528	-1.36387	-0.663551	2.32397	2.23084	2.15104	-0.510054	0.504548	-0.485903
CUST_32757_Rice4x44kGene	LOC_Os03g38800	Os03g0584400	0.035378	0.0107079	-5.60606	-2.48699	5.60606	down	-4.64257	-2.21492	4.64257	down	5.21916	2.53443	3.57134	4.77127	5.68708	2.14411	15.6941	15.1842	63.5	22.8748	15.9148	16.3861	-0.19833	-1.06621	-1.6382	-0.583384	-0.266282	-2.61372	1.48646	1.03297	2.03879	1.7921	1.19095	0.19833
CUST_37706_Rice4x44kGene	LOC_Os03g39110	Os03g0588100	0.0431482	0.0141241	2.24249	1.1651	2.24249	up	-1.05914	-0.082888	1.05914	down	362.499	336.343	569.048	416.209	226.775	767.311	157.053	255.278	279	356.199	331.771	746.083	0.227252	0.293484	-0.0146909	0.170972	-0.641292	0.177134	-0.883018	-0.588033	-1.51821	0.0605178	-0.11973	0.0146909
CUST_40008_Rice4x44kGene	LOC_Os03g39220	Os03g0589100	0.0112443	0.00201349	2.82951	1.50055	2.82951	up	1.98301	0.987694	1.98301	up	24.456	18.2808	36.7714	22.5054	22.6425	60.3613	5.12624	9.1594	28.1	9.14888	12.7003	34.7856	0.560567	0.314987	0.25645	0.185048	0.25759	0.732055	-1.59719	-1.16567	-0.606793	-0.999391	-0.603951	-0.185048
CUST_33772_Rice4x44kGene	LOC_Os03g39432	Os03g0591300	0.00023951	1.15528e-06	2.28489	1.19212	2.28489	up	4.07888	2.02817	4.07888	up	312.577	377.31	523.66	188.954	175.844	352.566	144.564	170.007	383	34.353	44.804	114.923	1.01889	1.46471	0.870794	0.0371096	-0.00284696	0.060621	0.00284696	-0.169104	-0.0557206	-2.30825	-2.00281	-1.67857
CUST_19780_Rice4x44kGene	LOC_Os03g39740	Os03g0594700	0.0315534	0.0091363	-2.26243	-1.17788	2.26243	down	-1.38758	-0.472573	1.38758	down	61.863	51.518	96.6523	106.188	80.5567	124.171	121.519	167.306	319	141.689	133.708	153.485	-0.356483	-0.446207	-0.605272	0.16738	-0.16738	-0.483258	0.714002	0.769483	0.64218	0.697655	0.536259	-0.299453
CUST_31824_Rice4x44kGene	LOC_Os03g39760	Os03g0594900	0.00540302	0.000657996	-2.27426	-1.1854	2.27426	down	-2.95312	-1.56224	2.95312	down	1521.69	1421.48	1721.11	720.433	843.883	841.468	2755.87	4667.32	6190	2255.27	2056.14	2911.34	-0.0380001	0.0380001	-0.752847	-1.37234	-1.08038	-2.02464	0.91529	1.26954	0.618521	0.38819	0.177071	-0.35591
CUST_25365_Rice4x44kGene	LOC_Os03g39880	Os03g0596200	0.00858899	0.00134045	-2.25874	-1.17552	2.25874	down	-1.4154	-0.501207	1.4154	down	21.8607	15.3175	52.1582	21.0763	23.8297	48.4101	57.8777	64.9113	97.4	31.0255	32.3505	70.3833	-0.354144	-0.693026	0.00789165	-0.662475	-0.421552	-0.339128	1.14697	0.906607	0.433691	0.00953054	-0.00789213	0.0788274
CUST_11080_Rice4x44kGene	LOC_Os03g40170	Os03g0598700	0.000457509	5.91216e-06	2.15674	1.10885	2.15674	up	1.83535	0.876054	1.83535	up	170.791	159.763	310.334	174.718	156.988	283.77	78.1677	87.2532	225	92.4601	87.5635	159.339	0.684758	0.76273	0.653828	0.461943	0.371351	0.285296	-0.346378	-0.593573	-0.285296	-0.342012	-0.498267	-0.669293
CUST_5286_Rice4x44kGene	LOC_Os03g40670	Os03g0603600	0.00281852	0.000225493	-2.21485	-1.14721	2.21485	down	-1.74347	-0.801965	1.74347	down	248.54	213.608	300.891	152.308	122.407	185.994	470.606	563.463	1190	221.579	271.26	313.289	0.200043	0.155806	-0.41671	-0.762052	-1.01358	-1.35013	1.21754	1.07151	1.09171	-0.107049	0.107049	-0.719861
CUST_16878_Rice4x44kGene	LOC_Os03g40725	Os03g0604500	0.00141565	6.82913e-05	8.77359	3.13317	8.77359	up	4.34322	2.11877	4.34322	up	1137.63	1782.47	4358.63	623.952	617.448	1796.33	172.263	213.483	647	166.136	252.894	206.008	1.65204	2.47416	2.69736	0.529903	0.578569	1.17911	-0.974855	-1.07118	-0.529903	-1.265	-0.736582	-2.06714
CUST_4103_Rice4x44kGene	LOC_Os03g41060	Os03g0607200	0.0012581	5.35948e-05	-2.61123	-1.38473	2.61123	down	-1.82161	-0.865213	1.82161	down	116.512	51.8465	275.437	541.354	519.469	1437.42	242.51	331.482	670	1145.88	1179.88	1851.83	-1.57978	-2.57366	-1.23105	0.380705	0.384954	0.913202	-0.42576	-0.380705	-0.423843	1.57668	1.54111	1.1567
CUST_14911_Rice4x44kGene	LOC_Os03g41390	Os03g0610400	0.00542016	0.000661194	-1.64428	-0.717458	1.64428	down	2.11479	1.08051	2.11479	up	204.788	160.421	421.748	1698.31	2060.51	2711.33	294.252	309.414	1230	501.901	632.542	3237.79	-1.18527	-1.36327	-1.03554	1.61101	1.9537	1.40957	-0.565897	-0.89924	0.0334382	-0.0334382	0.222564	1.54362
CUST_22984_Rice4x44kGene	LOC_Os03g41438	Os03g0610800	0.000586414	1.11273e-05	-1.58763	-0.666878	1.58763	down	-2.25718	-1.17452	2.25718	down	406.101	309.951	770.662	647.5	579.731	1355.78	613.134	777.75	1480	1571.01	1550.72	2461.68	-0.552605	-0.768129	-0.52086	-0.13517	-0.230884	0.0546622	0.138215	0.0754876	-0.0546622	1.25774	1.16123	0.793209
CUST_21316_Rice4x44kGene	LOC_Os03g42190	Os03g0618800	0.00496354	0.000570102	-2.0289	-1.0207	2.0289	down	-2.13977	-1.09746	2.13977	down	1779.51	1377.11	3129.46	2326.21	2124.78	3817.61	3642.74	4903	6520	4869.13	5288.18	7356.74	-0.318271	-0.513832	-0.396349	-0.187378	-0.254261	-0.34903	0.811728	0.834539	0.187378	0.992476	1.03383	0.475399
CUST_3444_Rice4x44kGene	LOC_Os03g42480	Os03g0622600	0.0308073	0.00882641	-2.36783	-1.24356	2.36783	down	-1.45801	-0.544004	1.45801	down	237.607	165.68	770.729	182.569	156.413	655.388	561.675	716.376	1820	342.478	349.465	496.63	-0.3346	-0.680503	0.470531	-0.970345	-1.12964	-0.00277805	1.00301	0.948163	1.23494	0.0513945	0.00277805	-0.524925
CUST_4292_Rice4x44kGene	LOC_Os03g42520	Os03g0623100	0.00301721	0.000254644	20.368	4.34823	20.368	up	11.5728	3.53267	11.5728	up	24.7929	32.3334	198.725	960.84	782.207	1622.78	2.46085	2.74193	5.08	22.5618	42.1917	847.034	-0.552605	0.00476646	1.55765	4.46808	4.23512	4.34784	-3.78885	-4.03864	-4.20738	-0.830087	-0.00476646	3.2879
CUST_34299_Rice4x44kGene	LOC_Os03g42770	Os03g0625900	0.0176631	0.00397345	-2.57752	-1.36599	2.57752	down	-1.12534	-0.170364	1.12534	down	61.9485	35.0183	125.412	94.0981	88.2097	183.359	130.989	175.238	369	123.001	119.243	151.529	-0.390534	-1.03922	-0.265514	-0.0430446	-0.0724888	0.0430446	0.786225	0.800264	0.816202	0.457555	0.335043	-0.353995
CUST_34044_Rice4x44kGene	LOC_Os03g43440	Os03g0634400	0.0178099	0.00402614	-2.05911	-1.04202	2.05911	down	-2.14407	-1.10035	2.14407	down	1828.07	1013.22	1500.12	523.455	485.795	809.923	2962.37	3391.36	4390	1613.51	1187.92	1085.23	0.759088	0.0819912	-0.418677	-1.30071	-1.34464	-1.54733	1.55197	1.34125	0.65524	0.437527	-0.0819912	-1.24715
CUST_8499_Rice4x44kGene	LOC_Os03g43750	Os03g0638400	0.000667504	1.54713e-05	5.18386	2.37403	5.18386	up	7.1699	2.84195	7.1699	up	302.142	364.09	436.943	1143.26	1097.6	2488.11	53.4391	63.8007	184	110.682	134.112	584.736	0.33083	0.774172	-0.0294685	1.99508	2.00006	2.24063	-2.07198	-2.22213	-1.75244	-1.25941	-1.06015	0.0294685
CUST_782_Rice4x44kGene	LOC_Os03g44290	Os03g0645000	0.0234399	0.00599759	-5.70759	-2.51288	5.70759	down	-2.79502	-1.48286	2.79502	down	120.005	26.5161	257.454	43.7468	20.768	109.958	384.395	529.744	1360	111.04	213.794	94.1532	0.126728	-1.87715	0.335432	-1.58472	-2.59576	-1.13136	1.90268	1.95955	2.26143	-0.126728	0.740665	-1.4772
CUST_38640_Rice4x44kGene	LOC_Os03g44420	Os03g0646100	0.0112047	0.00200404	-1.5551	-0.63701	1.5551	down	-2.54968	-1.35031	2.54968	down	82.6236	50.6287	241.996	24.3134	23.5311	104.732	130.745	168.061	315	74.7069	83.7514	162.651	0.238198	-0.294124	0.896039	-1.78221	-1.76561	-0.551677	0.996783	0.95318	0.801179	-0.0485539	0.0385642	-0.0385647
CUST_25964_Rice4x44kGene	LOC_Os03g44484	Os03g0646800	0.00139265	6.57742e-05	1.13079	0.177326	1.13079	up	2.15569	1.10815	2.15569	up	26.1273	22.6406	39.3694	150.036	148.384	288.703	18.6181	29.4536	53.4	43.0399	64.0108	238.635	-0.28934	-0.321709	-0.590338	1.97673	2.02454	2.04467	-0.681735	-0.425828	-0.625802	0.28934	0.784226	1.64792
CUST_19718_Rice4x44kGene	LOC_Os03g44530	Os03g0647500	0.0120347	0.00223572	-1.48774	-0.573119	1.48774	down	2.44302	1.28866	2.44302	up	63.5586	54.5879	138.703	169.622	196.354	258.408	73.9689	110.967	351	64.5754	80.7566	115.981	-0.274303	-0.319534	-0.0409818	0.886251	1.16117	0.617235	0.0409813	0.220293	0.823263	-0.392845	-0.148004	-0.660488
CUST_13967_Rice4x44kGene	LOC_Os03g44870	Os03g0651700	0.0045256	0.000490893	-5.86644	-2.55249	5.86644	down	-2.9079	-1.53998	2.9079	down	62.3228	28.0149	96.7554	33.0466	33.7758	67.2769	300.763	407.453	506	125.079	148.973	101.538	0.128967	-0.850321	-0.128966	-1.0419	-0.946628	-0.892633	2.49622	2.52839	1.78253	0.992537	1.16699	-0.42076
CUST_29038_Rice4x44kGene	LOC_Os03g44970	Os03g0652900	0.00886248	0.00141301	1.43792	0.52398	1.43792	up	3.5161	1.81397	3.5161	up	8.44023	14.3391	17.0866	42.6572	43.7468	108.586	6.77703	10.9122	17.1	7.55723	13.3637	47.2961	-0.284384	0.654493	-0.159387	1.79744	1.89761	2.26907	-0.50456	-0.223173	-0.633487	-0.585248	0.159387	0.948063
CUST_17935_Rice4x44kGene	LOC_Os03g45170	Os03g0654400	0.034222	0.0102281	-2.00734	-1.00528	2.00734	down	-1.8319	-0.873338	1.8319	down	551.537	528.888	938.302	698.457	759.023	1837.8	1115.28	1804.45	2000	1959	1373.34	2281.23	-0.547614	-0.433833	-0.673535	-0.462508	-0.278752	0.0568886	0.56472	0.853038	-0.0568886	1.13954	0.549356	0.24675
CUST_4875_Rice4x44kGene	LOC_Os03g45270	Os03g0655300	0.00419666	0.000436267	-2.3585	-1.23787	2.3585	down	-2.01889	-1.01356	2.01889	down	53.0515	37.8555	125.396	43.6659	51.8413	124.015	109.604	158.391	346	115.564	113.24	180.881	-0.432082	-0.744698	-0.0835743	-0.968578	-0.657197	-0.338984	0.711206	0.836565	0.905479	0.549706	0.442641	0.0835743
CUST_14443_Rice4x44kGene	LOC_Os03g45730	Os03g0659400	0.00527501	0.000627683	1.27202	0.347121	1.27202	up	2.12912	1.09026	2.12912	up	740.353	868.531	1966.73	4870.51	4394.76	8267.4	511.702	774.17	2820	1557.55	1628.29	7407.78	-0.739775	-0.335135	-0.22278	1.7224	1.6379	1.60942	-1.17623	-0.984713	-0.178109	0.191782	0.178109	1.32906
CUST_35349_Rice4x44kGene	LOC_Os03g45960	Os03g0661600	0.00623755	0.000817683	5.21381	2.38234	5.21381	up	12.0382	3.58955	12.0382	up	101.373	206.065	92.1295	1267.56	346.988	705.524	14.8829	28.7485	57.7	61.1186	52.858	56.4166	0.950945	2.14865	-0.0795126	4.33964	2.53433	2.61801	-1.72055	-1.17655	-1.22983	0.0795126	-0.207731	-1.14846
CUST_10634_Rice4x44kGene	LOC_Os03g46060	Os03g0663400	0.012829	0.00246679	4.56174	2.18958	4.56174	up	4.52604	2.17825	4.52604	up	8788.32	5136.46	6817.01	16839.2	19607.8	30005.2	688.228	1307.42	6550	2890.54	2250.05	16834.7	0.92975	0.329213	-0.329213	1.6123	1.89569	1.56935	-2.64842	-2.12849	-0.862088	-0.815935	-1.25507	0.613609
CUST_7121_Rice4x44kGene	LOC_Os03g46110	Os03g0663900	0.0293101	0.00821278	1.04517	0.0637338	1.04517	up	2.44447	1.28952	2.44447	up	2.76548	2.61499	7.44429	10.5357	26.9195	35.3713	2.27108	2.58546	14.6	9.17502	9.23216	8.30816	-0.784355	-0.6908	-0.248266	0.889721	2.30687	1.76067	-0.972049	-1.19084	0.248267	0.804388	0.735591	-0.451275
CUST_18012_Rice4x44kGene	LOC_Os03g46200	Os03g0664800	0.00825823	0.00126328	2.84222	1.50702	2.84222	up	2.67285	1.41838	2.67285	up	447.124	509.017	1245.97	1375.36	1088.19	2412.92	148.153	205.652	737	404.778	788.766	606.961	-0.180658	0.180658	0.405354	1.18479	0.910704	1.11943	-1.67779	-1.6105	-0.827413	-0.465639	0.419073	-0.993648
CUST_12561_Rice4x44kGene	LOC_Os03g46260	Os03g0665200	0.00608443	0.000784348	-2.85287	-1.51241	2.85287	down	-4.02984	-2.01072	4.02984	down	165.957	119.1	231.699	129.234	107.572	233.934	458.317	578.63	729	652.222	592.661	564.181	-0.255713	-0.560074	-0.666792	-0.87215	-1.07304	-0.892373	1.30627	1.23674	0.511648	1.5774	1.36149	0.255713
CUST_20947_Rice4x44kGene	LOC_Os03g46600	Os03g0668900	0.0445237	0.0147028	-3.50163	-1.80803	3.50163	down	-1.31446	-0.394467	1.31446	down	197.28	112.913	578.586	211.69	244.102	527.836	620.564	921.138	1760	437.262	454.219	319.587	-0.473833	-1.10459	0.185939	-0.627735	-0.358415	-0.185939	1.27596	1.43996	1.31568	0.532983	0.510118	-1.03179
CUST_5160_Rice4x44kGene	LOC_Os03g47034	Os03g0673400	0.0165205	0.00360805	2.4346	1.28369	2.4346	up	1.87033	0.903289	1.87033	up	1278.79	1014.41	1154.62	3190.06	2068.45	3011.68	391.34	535.784	900	1427.11	1490.62	1463.07	0.0799313	-0.0799313	-0.95995	1.14312	0.581876	0.183763	-1.5319	-1.48451	-1.7946	0.0968008	0.0818663	-0.979774
CUST_16263_Rice4x44kGene	LOC_Os03g47260	Os03g0676100	0.0311296	0.00895973	-1.42229	-0.508215	1.42229	down	-2.13109	-1.09159	2.13109	down	16.8021	18.654	40.4976	14.5927	17.6194	51.4038	26.0874	41.5196	61.3	33.0675	43.3842	91.365	-0.490393	-0.165272	-0.113713	-0.949399	-0.61369	-0.0091095	0.240775	0.505383	0.00910902	0.344942	0.658943	0.69869
CUST_23401_Rice4x44kGene	LOC_Os03g47610	Os03g0679700	0.000756441	2.0415e-05	1.15184	0.203938	1.15184	up	2.53945	1.34451	2.53945	up	536.311	957.513	900.153	7858.77	6735.64	11281.4	593.12	792.484	1170	1940.56	3464.13	5558.37	-1.36219	-0.351695	-1.50761	2.25536	2.09666	1.90059	-1.12048	-1.10826	-1.60457	0.351695	1.10997	0.757407
CUST_16618_Rice4x44kGene	LOC_Os03g47614	Os03g0679800	0.0341156	0.0101825	2.06671	1.04734	2.06671	up	2.64864	1.40525	2.64864	up	28.927	24.7326	23.9428	72.0787	77.7522	64.8698	8.04768	17.2591	25.4	14.5351	19.4555	70.8958	0.421581	0.369854	-0.743757	1.48313	1.65622	0.45476	-1.32774	-0.632851	-1.13375	-0.712734	-0.369854	0.460945
CUST_24279_Rice4x44kGene	LOC_Os03g47640	Os03g0680100	0.0140604	0.0028255	2.81158	1.49138	2.81158	up	1.86906	0.902312	1.86906	up	14.0135	7.80517	14.1869	19.1195	19.7336	22.4249	2.40874	6.02262	8.75	6.07698	11.3198	19.302	0.731016	0.0609732	-0.143756	0.923631	1.03302	0.277347	-1.713	-0.796719	-1.31619	-0.615816	0.203855	-0.0609732
CUST_17156_Rice4x44kGene	LOC_Os03g47940	Os03g0683800	0.00608443	0.000784423	-11.1836	-3.48331	11.1836	down	-1.43514	-0.521191	1.43514	down	227.978	56.99	386.364	55.0659	57.8765	99.9322	1249.27	1920.79	5320	44.7833	283.285	76.0361	0.978643	-0.847195	0.847195	-1.32663	-1.19103	-1.34318	3.52922	3.744	4.15536	-1.51066	1.07281	-1.85941
CUST_7928_Rice4x44kGene	LOC_Os03g48235	Os03g0688000	0.0199636	0.00477115	4.67039	2.22354	4.67039	up	1.50774	0.592388	1.50774	up	339.28	482.866	334.178	118.976	102.96	143.295	65.1657	117.136	128	88.9974	84.4813	69.795	1.99215	2.67557	1.07778	0.224731	0.0799308	-0.383293	-0.291687	0.148482	-0.781928	-0.0799308	-0.232816	-1.54305
CUST_10427_Rice4x44kGene	LOC_Os03g48310	Os03g0689300	0.00248776	0.000181595	1.04064	0.0574649	1.04064	up	2.22528	1.15399	2.22528	up	45.4195	41.9525	95.049	230.776	388.2	325.913	42.8213	55.4759	123	111.359	85.8569	283.972	-0.436137	-0.376416	-0.263293	1.65336	2.46745	1.27501	-0.424667	-0.456965	-0.366608	0.716258	0.263292	0.954309
CUST_2605_Rice4x44kGene	LOC_Os03g48600	Os03g0692400	0.00442758	0.000475057	-3.90153	-1.96404	3.90153	down	-2.23763	-1.16197	2.23763	down	165.127	86.3543	223.681	220.726	144.96	270.92	444.605	679.472	1140	388.711	498.343	513.731	-0.273298	-1.03425	-0.727945	-0.110224	-0.653039	-0.690954	1.25211	1.45817	1.14635	0.82039	1.10108	0.110224
CUST_4744_Rice4x44kGene	LOC_Os03g49190	Os03g0699000	0.00123025	5.07689e-05	2.21555	1.14767	2.21555	up	1.76625	0.820688	1.76625	up	19.8303	32.316	36.7237	157.279	137.693	289.785	9.64624	11.653	35	89.3804	49.7131	262.649	-0.992776	-0.113953	-0.996282	1.73917	1.61108	1.74448	-1.93599	-2.06915	-1.54087	1.03804	0.113953	1.48067
CUST_31039_Rice4x44kGene	LOC_Os03g49260	Os03g0699700	0.0243834	0.00634242	2.4333	1.28291	2.4333	up	11.9782	3.58234	11.9782	up	6.38553	15.4501	10.8917	189.299	44.5422	45.9866	4.25575	2.45095	13	8.52971	3.24647	8.34866	0.06108	1.5101	-0.061079	4.69519	2.67155	1.77747	-0.427856	-1.62976	-0.281031	0.337332	-1.13404	-0.806099
CUST_2204_Rice4x44kGene	LOC_Os03g49430	Os03g0701100	0.0121444	0.00227074	2.04162	1.02972	2.04162	up	2.19459	1.13395	2.19459	up	40.0524	47.7645	192.52	525.947	522.447	733.814	20.607	24.795	154	141.662	121.296	1137.63	-1.37595	-0.947626	-0.00342035	2.0834	2.13755	1.68755	-2.23825	-2.37717	-0.800727	0.305097	0.00342035	2.19813
CUST_12437_Rice4x44kGene	LOC_Os03g49610	Os03g0703100	0.00889586	0.00142147	-2.58081	-1.36782	2.58081	down	-1.38169	-0.46643	1.38169	down	332.027	120.989	690.248	114.173	90.6503	370.932	600.434	763.63	1890	138.974	231.643	322.32	0.855347	-0.426798	1.01864	-0.940346	-1.2094	-0.116752	1.8065	1.74754	1.99661	-0.542576	0.116752	-0.441379
CUST_2441_Rice4x44kGene	LOC_Os03g49800	Os03g0705300	0.00666324	0.000904473	-1.23495	-0.304448	1.23495	down	2.05852	1.04161	2.05852	up	779.936	782.216	1125.96	3174.57	2915.39	3852.42	955.983	1308.77	1880	1012.77	1254.47	3296.61	-0.413744	-0.235257	-0.776526	1.35578	1.2967	0.758642	-0.0236592	0.0236592	-0.512183	-0.178306	0.0527186	0.411891
CUST_32736_Rice4x44kGene	LOC_Os03g50080	Os03g0708500	0.00303604	0.000256804	2.14992	1.10428	2.14992	up	1.46881	0.554647	1.46881	up	12668.6	12938.6	24506.6	11081.3	16477.9	22626.6	6141.33	7873.07	15200	8357.4	9147.97	17474.6	0.568835	0.773537	0.628231	0.120095	0.756279	0.273645	-0.379348	-0.426804	-0.5361	-0.172738	-0.120095	-0.221087
CUST_30448_Rice4x44kGene	LOC_Os03g50140	Os03g0709100	0.00370106	0.000357108	-9.91728	-3.30994	9.91728	down	1.06866	0.0958017	1.06866	up	2.64934	2.52492	2.90921	2.89738	2.44657	4.19672	12.6864	18.7607	145	2.17774	2.84975	4.02465	0.120243	0.225121	-0.637281	-0.00625038	-0.186459	-0.348082	2.47627	2.63488	4.52677	-0.303998	0.00625134	-0.530449
CUST_15740_Rice4x44kGene	LOC_Os03g50450	Os03g0712400	0.0121484	0.00227219	1.18864	0.249315	1.18864	up	4.20063	2.07061	4.20063	up	2.63466	2.50115	3.66079	19.9757	13.5034	37.9803	2.13357	2.44808	5	2.11491	3.00995	22.2483	0.0135345	0.112784	-0.404443	2.68048	2.17935	2.73115	-0.194359	-0.40181	-0.429899	-0.444922	-0.0135345	1.83762
CUST_20896_Rice4x44kGene	LOC_Os03g50490	Os03g0712800	0.00508587	0.000591003	1.49029	0.575598	1.49029	up	2.55372	1.3526	2.55372	up	19.6318	10.993	14.1654	192.787	223.439	301.666	8.09857	7.76572	26.7	43.5693	39.0851	469.505	-0.387117	-1.04945	-1.75046	2.65302	2.92967	2.42262	-1.56811	-2.03449	-1.31121	0.621566	0.387117	2.93884
CUST_16698_Rice4x44kGene	LOC_Os03g50670	Os03g0714800	0.000639364	1.38884e-05	86.6333	6.43685	86.6333	up	72.7996	6.18586	72.7996	up	190.722	80.7795	335.43	309.339	92.0245	373.859	2.30419	2.90331	2.16	3.80131	3.59903	2.06599	3.51674	2.4516	3.43876	3.95885	2.27353	3.35581	-2.75788	-2.83026	-4.3153	-2.27353	-2.43018	-4.26568
CUST_5938_Rice4x44kGene	LOC_Os03g50960	Os03g0718800	0.000248572	1.29513e-06	3.93401	1.976	3.93401	up	-1.07392	-0.10289	1.07392	down	916.117	1234.88	1194.25	8187.74	8984.19	14173.7	157.507	261.371	980	7259.66	9179.26	19856.7	-1.71232	-1.10727	-2.22233	1.19194	1.38964	1.10727	-4.15598	-3.83113	-2.98281	1.13254	1.39326	1.47171
CUST_19194_Rice4x44kGene	LOC_Os03g51110	Os03g0720800	0.0162993	0.00353599	-1.51798	-0.602149	1.51798	down	-2.01421	-1.01022	2.01421	down	334.263	242.577	610.111	203.023	202.361	585.827	415.256	508.459	1490	435.319	380.453	1216.85	0.0122128	-0.27605	-0.0122128	-0.962732	-0.903661	-0.310246	0.421686	0.307985	0.800727	0.251864	-0.0202427	0.622388
CUST_40108_Rice4x44kGene	LOC_Os03g51440	Os03g0724300	0.0173836	0.00388385	-2.0357	-1.02553	2.0357	down	1.14182	0.191331	1.14182	up	420.099	244.992	751.418	577.539	455.953	979.973	741.25	987.788	1620	432.661	542.774	756.391	-0.0450311	-0.648752	-0.0986609	0.158549	-0.118699	0.0450311	0.870654	0.879065	0.534417	-0.143961	0.105397	-0.450548
CUST_2301_Rice4x44kGene	LOC_Os03g51550	Os03g0725400	0.022456	0.00564239	-2.35099	-1.23327	2.35099	down	-1.50447	-0.589258	1.50447	down	23.1681	15.5265	64.6097	23.8105	20.2304	65.0452	47.9242	62.2668	184	40.4488	35.7967	75.5058	-0.429512	-0.832646	0.157586	-0.645659	-0.816951	-0.0721579	0.715557	0.687436	1.19224	0.233006	-0.021018	0.021018
CUST_17162_Rice4x44kGene	LOC_Os03g51760	Os03g0727800	0.0102494	0.00175972	1.61867	0.694809	1.61867	up	5.98077	2.58033	5.98077	up	20.1506	24.9643	31.2021	891.244	1033.99	796.442	7.95456	9.35724	90.4	84.091	39.6085	1055.47	-0.776774	-0.293457	-1.03847	4.43454	4.71266	3.39595	-2.02129	-2.19282	0.0209799	1.14291	-0.0209804	3.68022
CUST_19285_Rice4x44kGene	LOC_Os03g51970	Os03g0729500	0.0160697	0.00345632	-6.37749	-2.67299	6.37749	down	-2.35894	-1.23814	2.35894	down	12.4054	3.10764	23.6241	3.6349	7.5214	15.9691	37.8191	68.4135	166	14.6162	23.5201	17.0818	-0.0183897	-1.84118	0.0183897	-2.04497	-0.932103	-0.786022	1.68622	2.13555	2.35601	0.0767794	0.685347	-0.810813
CUST_39908_Rice4x44kGene	LOC_Os03g52370	Os03g0734100	0.00797793	0.00119534	2.75827	1.46376	2.75827	up	3.26915	1.70891	3.26915	up	1992.18	1490.14	2556.98	3511.35	2156.5	5500.23	345.084	800.734	2380	1044.36	764.395	1530.09	0.802792	0.558169	0.27037	1.36486	0.725314	1.13598	-1.63008	-0.821538	-0.30834	-0.27037	-0.798358	-0.831857
CUST_25772_Rice4x44kGene	LOC_Os03g52380	Os03g0734200	0.00359763	0.00034245	2.81338	1.4923	2.81338	up	2.28015	1.18913	2.28015	up	300.95	200.905	381.863	549.43	474.405	1056.09	62.6236	81.3549	370	207.102	208.822	550.17	0.478858	0.0701237	-0.0701237	1.09166	0.94363	1.15804	-1.68943	-1.71774	-0.590884	-0.201759	-0.267583	0.095294
CUST_17993_Rice4x44kGene	LOC_Os03g52390	Os03g0734300	0.00690977	0.000961653	2.7112	1.43893	2.7112	up	4.42115	2.14442	4.42115	up	3321.44	2825.09	5687.17	13501.9	3818.76	13411	829.627	1532.17	3830	1575.41	1555.29	3346.2	0.639411	0.580176	0.522798	2.40708	0.648883	1.521	-1.26541	-0.786199	-0.522798	-0.578108	-0.674405	-0.603791
CUST_5250_Rice4x44kGene	LOC_Os03g53340	Os03g0745000	0.0211631	0.00518268	4.49062	2.16691	4.49062	up	6.87238	2.78081	6.87238	up	4.88255	28.8045	105.978	767.853	423.065	1646.8	3.07694	3.54937	27.4	29.1189	41.0177	1413.98	-2.79311	-0.0582414	0.754361	4.24834	3.45217	4.47276	-3.36279	-3.56255	-1.67238	-0.358293	0.0582414	4.13089
CUST_27993_Rice4x44kGene	LOC_Os03g53400	Os03g0745600	0.00201941	0.000127088	1.77525	0.828018	1.77525	up	8.1152	3.02063	8.1152	up	66.0452	54.732	140.363	360.123	566.495	656.656	25.0647	41.1144	160	40.8406	38.1627	164.794	0.0455995	-0.0511923	0.240719	2.23696	2.95431	2.22726	-1.25574	-0.947586	-0.045599	-0.789289	-0.964884	0.11082
CUST_137_Rice4x44kGene	LOC_Os03g53730	Os03g0748500	0.0242001	0.00627233	1.82182	0.865382	1.82182	up	2.72955	1.44866	2.72955	up	15.7523	12.3592	40.5397	51.5636	47.9077	125.331	6.45097	9.99633	36.8	11.6646	16.2627	82.2352	0.0718012	-0.103901	0.543058	1.52698	1.48467	1.93196	-1.11972	-0.893667	-0.0718007	-0.503059	-0.101389	1.20208
CUST_9564_Rice4x44kGene	LOC_Os03g53900	Os03g0750000	0.00213134	0.000139193	15.1895	3.925	15.1895	up	11.9407	3.57782	11.9407	up	323.833	257.93	582.577	582.388	570.875	1472.97	7.76165	21.6829	150	63.5069	51.1212	90.7864	1.31601	1.16202	1.2707	1.90714	1.94211	2.36947	-3.97028	-2.89399	-1.16202	-1.17569	-1.56644	-1.77261
CUST_30262_Rice4x44kGene	LOC_Os03g54160	Os03g0752800	0.000261527	1.44483e-06	20.0396	4.32478	20.0396	up	9.00784	3.17118	9.00784	up	83.6795	106.559	103.944	71.7826	78.9945	100.25	2.93585	6.31169	11.3	5.53336	8.1752	17.6172	2.18655	2.70953	1.6069	1.7097	1.9116	1.31526	-2.55002	-1.8516	-2.06975	-1.87354	-1.38819	-1.31526
CUST_28270_Rice4x44kGene	LOC_Os03g55110	Os03g0758400	0.0268686	0.00729775	2.24694	1.16796	2.24694	up	2.07774	1.05501	2.07774	up	3930.91	3612.07	6072.29	3163.7	2773.8	3929.91	1320.03	1550.79	6750	894.227	1057.95	4164.42	0.913573	0.96581	0.648434	0.344714	0.218748	-0.218748	-0.564262	-0.737663	0.325851	-1.36402	-1.19921	-0.257096
CUST_15734_Rice4x44kGene	LOC_Os03g55120	Os03g0758500	0.004417	0.000473298	-3.12221	-1.64257	3.12221	down	1.16997	0.226473	1.16997	up	317.199	129.564	613.487	269.381	237.121	468.705	635.322	954.781	2300	181.758	261.241	403.425	0.495274	-0.622169	0.554404	0.00392675	-0.116318	-0.0733857	1.59383	1.77568	1.9857	-0.449534	-0.00392675	-0.411734
CUST_1914_Rice4x44kGene	LOC_Os03g55200	Os03g0759500	0.0233384	0.00595196	3.27674	1.71226	3.27674	up	1.98861	0.99176	1.98861	up	46.7305	52.1408	18.595	8.2505	6.68445	7.87744	6.19738	11.6245	32.5	4.52988	3.47042	3.60081	2.7878	3.12012	0.565837	0.0303807	-0.209507	-0.912716	-0.0303807	0.471229	0.896131	-0.720459	-1.18258	-2.16409
CUST_15469_Rice4x44kGene	LOC_Os03g55240	Os03g0760100	0.0220044	0.00548131	2.31751	1.21258	2.31751	up	1.80598	0.852779	1.80598	up	207.7	220.425	367.528	305.132	250.666	564.284	82.675	102.157	291	136.571	105.169	522.741	0.0345809	0.294648	-0.0345809	0.333906	0.114024	0.344552	-1.19794	-1.2985	-0.846644	-0.711705	-1.16641	0.112258
CUST_39842_Rice4x44kGene	LOC_Os03g55290	Os03g0760800	0.0434071	0.0142354	-2.21619	-1.14808	2.21619	down	-1.66538	-0.735849	1.66538	down	2356.86	1336.62	6170.96	3950.95	2905.1	9927.94	4608.48	6786.9	12300	4840.27	6584.62	16921.8	-0.919728	-1.56374	-0.423617	-0.430006	-0.809831	0.0229473	0.144149	0.29678	0.0962448	-0.0229473	0.34331	0.670295
CUST_18205_Rice4x44kGene	LOC_Os03g55320	Os03g0761100	0.0188117	0.00436494	1.93576	0.952899	1.93576	up	2.56589	1.35946	2.56589	up	9.09449	10.8157	30.4777	64.4224	51.1427	119.854	4.35715	4.75083	36.3	18.3439	14.4697	90.2391	-0.740667	-0.316325	0.111507	1.82822	1.55897	1.84753	-1.70582	-1.98686	-0.111507	0.130127	-0.289894	1.3161
CUST_28131_Rice4x44kGene	LOC_Os03g55330	Os03g0761200	0.00930742	0.00152224	1.38199	0.466742	1.38199	up	2.62044	1.38981	2.62044	up	123.338	100.241	301.416	239.604	234.114	483.893	94.5265	103.253	263	74.8206	75.2175	274.66	0.111881	-0.0129917	0.508506	0.814307	0.844648	0.952001	-0.175491	-0.453923	-0.163418	-0.750667	-0.820789	0.0129917
CUST_12894_Rice4x44kGene	LOC_Os03g55340	Os03g0761300	0.000887332	2.83699e-05	2.18367	1.12675	2.18367	up	2.75734	1.46328	2.75734	up	13.2085	12.1037	24.4366	222.708	244.995	280.605	2.43154	11.4974	24.4	64.4521	67.8153	171.215	-1.09461	-1.04634	-1.09954	2.7254	2.92679	2.18245	-3.43968	-1.60414	-1.57694	1.05072	1.04634	1.34774
CUST_15784_Rice4x44kGene	LOC_Os03g55380	Os03g0761900	0.000772175	2.12027e-05	-2.50115	-1.32259	2.50115	down	-2.92527	-1.54857	2.92527	down	18.4162	18.3873	38.4674	23.0878	29.0946	40.051	50.8103	63.4157	115	77.7086	77.0474	115.257	-0.871395	-0.699386	-0.701252	-0.800849	-0.403446	-0.882485	0.689205	0.603092	0.403446	1.06426	0.974182	0.520487
CUST_33931_Rice4x44kGene	LOC_Os03g55410	Os03g0762300	0.0182483	0.00416386	-1.83502	-0.875793	1.83502	down	-2.00211	-1.00152	2.00211	down	875.904	510.059	1847.75	361.22	461.135	1377.27	1484.76	1585.27	3940	1268.4	823.362	1806.43	0.104812	-0.501021	0.289224	-1.42869	-1.0126	-0.374173	0.962653	0.651324	0.906418	0.497535	-0.203627	-0.104812
CUST_6048_Rice4x44kGene	LOC_Os03g55870	Os03g0767900	0.00139237	6.53613e-05	1.11705	0.159697	1.11705	up	2.40193	1.26419	2.40193	up	558.698	504.088	1243.75	6337.49	6702.69	7813.22	487.422	684.206	1370	1488.96	1838.28	8966.21	-0.767384	-0.7415	-0.50534	2.48078	2.62539	1.90644	-0.867826	-0.784396	-0.841092	0.50534	0.731642	1.98306
CUST_26379_Rice4x44kGene	LOC_Os03g56060	Os03g0770800	0.0418057	0.0135008	1.06303	0.0881858	1.06303	up	2.79225	1.48143	2.79225	up	237.203	212.875	814.795	1651.72	1688.6	2370.63	229.302	327.968	828	267.759	394.158	2948.72	-0.474609	-0.456454	0.413188	2.06955	2.1652	1.71452	-0.427029	-0.316556	-0.0388479	-0.441236	0.0388479	1.90736
CUST_27502_Rice4x44kGene	LOC_Os03g56160	Os03g0772600	0.0119462	0.00221163	2.44746	1.29129	2.44746	up	1.74644	0.804415	1.74644	up	1313.15	1167.01	2618.2	4459.03	2956.74	5588.06	327.418	536.996	2830	1637.21	2482.83	3486.51	-0.12893	-0.124868	-0.0259023	1.37916	0.850222	0.828434	-2.0363	-1.72836	-0.388905	0.0478368	0.57083	0.0259023
CUST_3758_Rice4x44kGene	LOC_Os03g56500	Os03g0776400	0.0393059	0.0123748	-3.90799	-1.96643	3.90799	down	-1.70922	-0.773335	1.70922	down	4.18826	8.2677	21.0062	12.0091	8.89595	28.2695	21.3466	30.3079	122	14.4391	29.3445	36.4697	-1.6335	-0.478087	-0.199619	-0.369397	-0.738525	-0.0106249	0.812536	0.912394	1.86314	0.0106244	0.955976	0.234858
CUST_29660_Rice4x44kGene	LOC_Os03g56782	Os03g0780200	0.00797476	0.00119419	-2.39738	-1.26146	2.39738	down	-2.22309	-1.15257	2.22309	down	92.6147	79.4339	210.013	96.3525	133.292	289.132	208.67	226.472	819	266.593	233.887	670.447	-0.745553	-0.792763	-0.456901	-0.944078	-0.412104	-0.235089	0.522812	0.235089	1.03125	0.638333	0.371754	0.85634
CUST_40877_Rice4x44kGene	LOC_Os03g57050	Os03g0783800	0.00449825	0.000486975	-2.09747	-1.06865	2.09747	down	-2.82791	-1.49974	2.82791	down	31.2575	22.4301	46.1766	11.6729	18.4243	45.7837	57.2577	66.335	143	57.9877	44.7395	87.9499	-0.11928	-0.423773	-0.448836	-1.79593	-1.0737	-0.7006	0.850442	0.656912	0.706716	0.630825	0.178874	0.11928
CUST_23454_Rice4x44kGene	LOC_Os03g57200	Os03g0785900	0.0184549	0.0042392	3.35005	1.74418	3.35005	up	4.66831	2.2229	4.66831	up	3292.05	655.969	1906.21	3188.1	5109.75	13451	348.618	396.523	1440	734.277	791.723	3796.28	1.9169	-0.236106	0.236106	1.61501	2.35935	2.8156	-1.22591	-1.44598	-0.643759	-0.389126	-0.358208	0.868586
CUST_673_Rice4x44kGene	LOC_Os03g57640	Os03g0790500	0.00284806	0.000230711	2.26352	1.17857	2.26352	up	2.54872	1.34977	2.54872	up	377.469	294.559	334.186	4018.38	4529.79	5770.55	101.471	117.878	487	709.028	1139.48	8046.28	-0.384024	-0.56755	-1.45224	2.77255	3.00917	2.41831	-2.18286	-2.37246	-1.3842	0.384024	0.990729	2.77595
CUST_27209_Rice4x44kGene	LOC_Os03g57780	Os03g0791700	0.0193004	0.00454178	-8.65654	-3.11379	8.65654	down	-1.65319	-0.725252	1.65319	down	185.44	80.9887	905.353	287.69	118.65	554.758	1726.35	2206.39	4210	399.619	590.398	371.585	-0.707598	-1.72848	0.687418	-0.329642	-1.54366	-0.25864	2.60756	2.5557	2.42946	0.25864	0.743947	-0.958774
CUST_16333_Rice4x44kGene	LOC_Os03g57870	Os03g0792600	0.0265399	0.00716702	-2.13312	-1.09296	2.13312	down	-1.5925	-0.671294	1.5925	down	202.146	130.113	358.85	249.186	211.7	455.888	330.142	454.502	1110	454.395	442.682	494.769	-0.0437751	-0.505137	-0.108306	0.00244379	-0.168978	-0.00244379	0.760368	0.815735	1.04557	0.983336	0.867905	-0.00633669
CUST_38866_Rice4x44kGene	LOC_Os03g57960	Os03g0793700	0.0141324	0.00284927	1.15754	0.211065	1.15754	up	2.78375	1.47703	2.78375	up	4.00189	3.83697	23.553	142.327	164.381	132.121	4.36275	3.93412	24.7	14.8304	34.8458	284.123	-1.7065	-1.59294	-0.0418601	3.19028	3.4619	2.20658	-1.48549	-2.04052	-0.448489	0.0418596	1.19654	3.18927
CUST_30428_Rice4x44kGene	LOC_Os03g57970	Os03g0793800	0.000879474	2.77465e-05	-1.39293	-0.478126	1.39293	down	-2.23227	-1.15851	2.23227	down	6820.53	5633.44	9900.12	4139.35	4096.11	9775.49	8088.39	9791.87	23600	9480.27	9975.7	19975.7	-0.106163	-0.207752	-0.461114	-1.08225	-1.03362	-0.718827	0.236261	0.106163	0.316926	0.227444	0.22318	0.190209
CUST_1011_Rice4x44kGene	LOC_Os03g58140	Os03g0795600	9.69129e-05	1.41256e-07	12.6358	3.65945	12.6358	up	10.7863	3.43113	10.7863	up	330.51	303.324	384.625	326.913	261.69	435.941	26.3551	24.3259	54.2	23.9932	26.017	48.7834	2.1423	2.19274	1.46854	1.87091	1.61364	1.40979	-1.40979	-1.9312	-1.83377	-1.78314	-1.74406	-1.87185
CUST_6303_Rice4x44kGene	LOC_Os03g58170	Os03g0796000	0.00201994	0.000127243	2.12086	1.08465	2.12086	up	1.49731	0.582376	1.49731	up	1773.09	2374.1	3865.66	5255.55	4548.54	8480.86	843.94	1391.93	2640	2379.03	2890.87	8998.08	-0.384359	0.211033	-0.152425	0.927609	0.782956	0.741636	-1.35896	-1.04291	-1.17783	-0.101688	0.101688	0.705074
CUST_12054_Rice4x44kGene	LOC_Os03g58290	Os03g0797300	0.00696387	0.000972947	-2.72848	-1.4481	2.72848	down	-7.8522	-2.9731	7.8522	down	78.4328	55.1203	43.0728	33.8086	26.6845	29.1941	119.455	139.73	412	150.974	262.61	329.554	-0.261867	-0.596465	-2.01906	-1.73154	-2.00915	-2.8196	0.441522	0.261867	0.763505	0.54147	1.26233	0.555202
CUST_24019_Rice4x44kGene	LOC_Os03g58300	Os03g0797400	0.00593802	0.000758149	-1.39071	-0.475824	1.39071	down	-3.68401	-1.88128	3.68401	down	774.115	909.739	781.673	684.892	810.052	1385.65	860.835	1236.05	2530	2136.2	2968.35	6211.29	-0.295208	0.111972	-1.17371	-0.727487	-0.421567	-0.587217	-0.0455651	0.0705314	0.0455651	1.02778	1.42464	1.45515
CUST_1288_Rice4x44kGene	LOC_Os03g58350	Os03g0797800	0.0114115	0.00206302	-3.96065	-1.98574	3.96065	down	-1.19261	-0.254117	1.19261	down	194.458	74.7091	348.019	97.5389	59.0795	286.836	583.247	725.32	1350	120.481	183.016	130.292	0.438932	-0.766895	0.386125	-0.812084	-1.47162	-0.13225	2.12004	2.02872	1.86662	-0.393161	0.13225	-1.3927
CUST_33053_Rice4x44kGene	LOC_Os03g58610	Os03g0800400	0.0428348	0.0139852	-2.12625	-1.08831	2.12625	down	-1.62793	-0.703034	1.62793	down	29.5053	20.0681	58.245	57.57	53.7659	92.8832	58.2752	70.8415	146	110.163	120.107	96.0568	-0.691317	-1.07311	-0.602669	0.0174208	-0.0174208	-0.168821	0.387048	0.26293	0.247863	1.06784	1.11476	-0.242319
CUST_12318_Rice4x44kGene	LOC_Os03g58764	Os03g0802200	0.00125917	5.37273e-05	3.24078	1.69634	3.24078	up	3.65871	1.87134	3.65871	up	1249.96	1595.24	3707.38	13849.7	15190.5	22398	396.294	470.008	2120	2180.64	3209.91	14084.7	-0.668715	-0.142549	0.00728655	2.54558	2.74268	2.36275	-2.2295	-2.38922	-1.27428	-0.00728655	0.472743	1.57154
CUST_14393_Rice4x44kGene	LOC_Os03g58810	Os03g0802700	0.0212334	0.00521439	-2.20658	-1.14181	2.20658	down	-1.03241	-0.0460132	1.03241	down	297.838	256.484	827.012	458.071	580.591	1199.24	701.908	930.221	1890	635.183	605.702	934.744	-0.788031	-0.829411	-0.207164	-0.422595	-0.0168586	0.0895429	0.545178	0.54564	0.510012	0.163175	0.0168586	-0.391904
CUST_15064_Rice4x44kGene	LOC_Os03g58850	Os03g0803100	0.000652738	1.45111e-05	7.30898	2.86967	7.30898	up	7.9145	2.9845	7.9145	up	1252.35	579.743	2442.78	154.795	155.638	802.588	127.755	172.378	375	29.4208	32.3521	41.9878	3.18355	2.24667	3.25492	-0.0882676	-0.0166538	1.40969	-0.0131814	0.0131814	0.0761259	-2.36955	-2.31028	-2.9689
CUST_35463_Rice4x44kGene	LOC_Os03g59210	Os03g0806800	0.00593802	0.000758129	-1.85239	-0.889387	1.85239	down	-2.55132	-1.35124	2.55132	down	6576.12	6581.9	11168.2	7419.75	6336.8	12808.4	13799.6	19276.7	21000	15536.3	17781.3	37095.8	-0.24144	-0.065896	-0.369863	-0.322914	-0.486746	-0.411607	0.924333	1.00073	0.065896	0.857456	0.974416	1.00059
CUST_2874_Rice4x44kGene	LOC_Os03g59300	Os03g0807700	0.0083509	0.00128494	-6.21569	-2.63591	6.21569	down	-4.14141	-2.05012	4.14141	down	1451.49	491.738	2775.9	600.767	322.195	1105.67	5836.66	8566.94	17300	2165.05	4170.03	1725.34	-0.0214548	-1.40875	0.0214548	-1.54972	-2.38481	-1.54601	2.08261	2.23042	2.18597	0.413974	1.28188	-1.02602
CUST_33385_Rice4x44kGene	LOC_Os03g59430	Os03g0808900	0.00137781	6.37775e-05	3.36944	1.75251	3.36944	up	2.66587	1.41461	2.66587	up	1563.89	1467.79	2913.9	4076.63	4889.35	5739.34	428.536	484.852	1530	1166.17	1175.01	4515.22	-0.00265121	0.0801353	0.00265121	1.12398	1.45003	0.741148	-1.77384	-2.00154	-1.402	-0.56744	-0.634304	0.273091
CUST_11674_Rice4x44kGene	LOC_Os03g59460	Os03g0809200	0.00238163	0.000168838	1.33507	0.416916	1.33507	up	3.07406	1.62014	3.07406	up	3.04805	2.80014	2.25444	117.263	75.7426	126.171	2.41069	2.82326	2.16	11.3998	24.9211	139.138	-0.906753	-0.85486	-2.23438	4.10336	3.53657	3.33265	-1.14874	-1.32665	-2.77135	0.854861	1.90547	3.35181
CUST_32863_Rice4x44kGene	LOC_Os03g59550	Os03g0809900	0.000320151	2.47721e-06	2.19936	1.13708	2.19936	up	3.1412	1.65132	3.1412	up	172.127	154.022	348.328	325.365	306.462	533.556	67.0904	94.0911	250	78.5305	103.115	217.204	0.414646	0.428579	0.539102	1.07762	1.05506	0.914861	-0.848197	-0.766075	-0.414646	-0.858943	-0.543766	-0.5037
CUST_14560_Rice4x44kGene	LOC_Os03g59770	Os03g0812400	0.0439046	0.0144358	-10.2321	-3.35503	10.2321	down	-2.55751	-1.35474	2.55751	down	3.12771	8.05412	31.5103	6.84635	20.8705	41.3764	44.0977	63.7424	550	37.1512	39.7839	68.5653	-2.89703	-1.35813	-0.456898	-2.02241	-0.350564	-0.303351	1.01695	1.14267	3.19341	0.531761	0.552786	0.303351
CUST_14373_Rice4x44kGene	LOC_Os03g60340	Os03g0817800	0.00188358	0.000111837	-2.02765	-1.01981	2.02765	down	-2.48214	-1.31158	2.48214	down	3023.25	2150.2	5103.23	1440.97	1837.87	4328.61	5992.87	7170.91	11700	4000	4259.5	10542.9	-0.131232	-0.448583	-0.268436	-1.4559	-1.04112	-0.745378	0.95237	0.80545	0.453361	0.131232	0.144163	0.416955
CUST_35745_Rice4x44kGene	LOC_Os03g60370	Os03g0818100	0.000479383	6.39075e-06	1.80177	0.849412	1.80177	up	2.3865	1.2549	2.3865	up	568.654	682.037	885.626	8446.13	8721.47	11403.6	272.678	422.83	926	2019.4	2757.39	11372.9	-1.06172	-0.625143	-1.31509	2.57534	2.68541	2.13212	-2.02562	-1.79857	-1.726	0.625143	0.996769	2.00626
CUST_19520_Rice4x44kGene	LOC_Os03g60560	Os03g0820300	0.000862163	2.65518e-05	2.7861	1.47825	2.7861	up	3.30539	1.72482	3.30539	up	232.647	449.733	374.475	6635.54	5023.05	7839.56	87.1081	95.0077	398	1131.52	1054.73	6212.26	-1.54334	-0.418133	-1.74912	3.03505	2.69719	2.39927	-2.86415	-3.14474	-2.13646	0.597271	0.418133	1.94165
CUST_35868_Rice4x44kGene	LOC_Os03g60580	Os03g0820500	0.000589921	1.13028e-05	6.3255	2.66118	6.3255	up	1.55922	0.640821	1.55922	up	4416.81	8186.08	9907.51	87846.7	74618.8	147819	620.99	894.986	4630	30151.7	40491.9	214532	-1.84708	-0.78264	-1.57408	2.21122	2.03956	2.08565	-4.58099	-4.45953	-3.14682	0.78264	1.13028	2.50104
CUST_68_Rice4x44kGene	LOC_Os03g61270	Os03g0828300	0.000284982	1.73029e-06	1.58327	0.662908	1.58327	up	3.40381	1.76715	3.40381	up	89.0564	54.0682	141.806	3556.99	6139.27	5186.07	46.5667	58.4089	115	939.84	695.924	4498.99	-1.37347	-1.91914	-1.59486	3.69071	4.54191	3.35835	-2.21244	-2.29138	-2.37238	1.88471	1.37347	3.03135
CUST_9685_Rice4x44kGene	LOC_Os03g61290	Os03g0828600	0.0480792	0.0163227	-1.34163	-0.423986	1.34163	down	3.00872	1.58915	3.00872	up	2.57262	2.82891	2.51651	10.9266	13.3975	14.4513	4.16084	4.18297	4.62	4.19292	4.52911	4.1911	-0.477597	-0.166312	-1.40192	1.35333	1.71124	0.88034	0.312495	-0.0856829	-1.00068	0.0856829	0.119202	-1.02742
CUST_33681_Rice4x44kGene	LOC_Os03g61360	Os03g0829200	0.00655989	0.000882888	2.55718	1.35455	2.55718	up	2.37768	1.24955	2.37768	up	144.674	111.519	265.261	904.319	398.699	1165.14	42.8566	72.8687	149	140.722	200.192	1136.74	0.00895381	-0.192288	-0.00895381	2.39737	1.27963	1.88663	-1.64981	-1.28985	-1.31628	-0.172438	0.258342	1.72906
CUST_8730_Rice4x44kGene	LOC_Os03g61560	Os03g0831100	0.0371312	0.0114547	-2.4305	-1.28126	2.4305	down	1.22515	0.29296	1.22515	up	64.5656	54.9439	227.402	182.535	209.215	396.543	172.471	225.271	542	194.231	185.256	234.508	-1.37449	-1.43302	-0.450604	-0.130766	0.129834	0.112197	0.139475	0.118954	0.327218	0.0730052	-0.0730052	-0.767615
CUST_18192_Rice4x44kGene	LOC_Os03g61570	Os03g0831200	0.00708737	0.000999867	-2.02002	-1.01437	2.02002	down	-1.22799	-0.296301	1.22799	down	475.923	397.818	695.324	820.101	860.61	1643.16	897.834	1162.61	1890	1050.98	1245.56	1681	-0.638783	-0.723127	-0.984343	-0.109318	0.0240231	0.016942	0.373392	0.340407	-0.016942	0.36271	0.530019	-0.0721798
CUST_39230_Rice4x44kGene	LOC_Os03g61670	Os03g0832200	0.0119672	0.00221664	-2.00049	-1.00035	2.00049	down	1.24449	0.315557	1.24449	up	144.522	74.2523	354.327	91.5012	98.8252	144.051	247.037	323.28	693	76.163	105.136	86.4815	0.709196	-0.0773125	1.11047	-0.205842	-0.0309701	-0.427471	1.57909	1.56131	1.60301	-0.356373	0.0309701	-1.28555
CUST_13753_Rice4x44kGene	LOC_Os03g61740	Os03g0833100	0.00334005	0.000301502	-1.85742	-0.893298	1.85742	down	-2.06019	-1.04278	2.06019	down	3488.98	2109.27	3860.52	1959.41	1334.7	3739.59	4687.16	5694.95	12400	3524.01	3794.07	6553.95	0.235694	-0.316094	-0.510833	-0.8523	-1.34242	-0.796182	0.758055	0.633196	0.697411	0.108666	0.137443	-0.108666
CUST_40237_Rice4x44kGene	LOC_Os03g62020	Os03g0836400	0.00283163	0.000227729	-3.05261	-1.61004	3.05261	down	-2.22089	-1.15114	2.22089	down	15.656	10.9247	60.3882	5.19096	5.21624	18.9907	47.3652	68.7655	164	13.3206	17.8734	24.2427	0.18647	-0.158373	1.24151	-1.66178	-1.59099	-0.666906	1.88004	2.01206	2.20763	-0.188025	0.158374	-0.436612
CUST_9158_Rice4x44kGene	LOC_Os03g62740	Os03g0844600	0.0481215	0.016346	-3.08068	-1.62325	3.08068	down	-1.68158	-0.749814	1.68158	down	1858.34	390.816	3215.19	809.292	378.749	1578.25	3358.79	4347.68	8500	960.773	1887.86	1299.5	0.644823	-1.43036	0.543194	-0.810071	-1.8417	-0.722822	1.5952	1.56167	1.47052	-0.448366	0.448366	-1.12515
CUST_2931_Rice4x44kGene	LOC_Os03g63060	Os03g0847900	0.00135174	6.14669e-05	-2.71529	-1.44111	2.71529	down	-2.63787	-1.39937	2.63787	down	244.237	188.461	385.297	329.051	340.634	541.942	737.625	754.397	1160	932.528	796.082	1538.98	-0.584072	-0.783814	-0.818898	-0.409651	-0.295955	-0.566164	1.10699	0.733595	0.295955	1.20735	0.901371	0.817627
CUST_23690_Rice4x44kGene	LOC_Os03g63870	Os03g0855700	0.00350912	0.000328334	20.4295	4.35258	20.4295	up	10.4176	3.38095	10.4176	up	354.063	333.774	517.461	711.308	661.403	604.524	11.6425	12.5558	89.2	22.3	42.8297	269.88	1.00288	1.09202	0.657811	1.75374	1.71258	0.642725	-3.8272	-4.12407	-2.35375	-3.12745	-2.26363	-0.642725
CUST_19753_Rice4x44kGene	LOC_Os03g63900	Os03g0856000	0.00196723	0.000121076	-2.11566	-1.08111	2.11566	down	-1.59045	-0.669439	1.59045	down	839.712	819.272	1282.15	1292.82	928.622	2050.62	1550.51	2070.68	4730	1747.28	1810.64	3207.89	-0.523347	-0.384623	-0.805263	-0.156394	-0.569973	-0.367202	0.457889	0.469417	0.602783	0.392355	0.365996	0.156394
CUST_14973_Rice4x44kGene	LOC_Os03g64100	Os03g0858200	0.00150581	7.6393e-05	13.5015	3.75504	13.5015	up	3.7499	1.90685	3.7499	up	1736.08	1743.21	1523.54	1812.05	1581.37	1381.51	84.5965	130.297	309	383.604	382.022	524.942	1.89056	2.07075	0.809643	1.69674	1.56407	0.429022	-2.37208	-2.15477	-1.96734	-0.429022	-0.512738	-1.08896
CUST_15721_Rice4x44kGene	LOC_Os03g64130	Os03g0858600	0.00236446	0.00016648	-1.51456	-0.598894	1.51456	down	-3.25566	-1.70295	3.25566	down	125.883	86.7771	238.539	73.6831	76.9998	150.87	189.351	193.162	450	282.723	289.957	369.206	-0.164026	-0.526446	-0.1344	-1.19231	-1.065	-1.03475	0.521409	0.144329	0.306073	0.861841	0.82054	0.1344
CUST_30690_Rice4x44kGene	LOC_Os03g64210	Os03g0859700	0.00409266	0.000418531	2.49461	1.31882	2.49461	up	3.26071	1.70519	3.26071	up	71.1656	58.5588	154.385	209.951	218.827	304.873	20.1789	27.0582	138	58.4798	57.9418	122.177	0.259674	0.152655	0.484437	1.56487	1.68839	1.22668	-1.46221	-1.44482	-0.152655	-0.165006	-0.256095	-0.214526
CUST_31051_Rice4x44kGene	LOC_Os03g64230	Os03g0859900	0.00402297	0.000406676	-1.47271	-0.558472	1.47271	down	-2.08567	-1.06051	2.08567	down	194.515	140.95	347.191	159.788	188.881	384.474	250.014	292.848	755	375.583	321.483	893.425	-0.140448	-0.430872	-0.197114	-0.679781	-0.374677	-0.289394	0.318132	0.140448	0.448403	0.667364	0.36522	0.805099
CUST_22833_Rice4x44kGene	LOC_Os04g01140	Os04g0101400	0.00242834	0.000174118	-2.456	-1.29631	2.456	down	-2.55232	-1.35181	2.55232	down	2900.71	2726.77	5880.82	2300.62	3124.59	7413.72	7993.95	10448.1	15000	7599.41	7499.56	15931.2	-0.612293	-0.527228	-0.485195	-1.20228	-0.696856	-0.390449	0.946665	0.927097	0.390449	0.635751	0.538916	0.59117
CUST_41250_Rice4x44kGene	LOC_Os04g01310	Os04g0103500	0.00044744	5.50136e-06	2.13024	1.09102	2.13024	up	1.71586	0.778934	1.71586	up	92.9728	87.728	125.605	401.27	427.843	653.491	28.6322	49.4806	136	193.909	276.923	423.783	-0.504784	-0.414278	-0.963288	1.3493	1.50559	1.17655	-2.1075	-1.7241	-1.3238	0.414278	0.850626	0.429742
CUST_31217_Rice4x44kGene	LOC_Os04g01660	Os04g0107300	0.0159899	0.00342976	-1.57102	-0.651702	1.57102	down	-2.01319	-1.00948	2.01319	down	219.527	185.138	447.317	130.009	160.868	439.948	404.654	456.371	694	343.69	339.406	659.472	-0.213585	-0.285108	-0.0792041	-1.22499	-0.853936	-0.342603	0.765158	0.532845	0.0792041	0.291683	0.195834	0.119407
CUST_8469_Rice4x44kGene	LOC_Os04g01690	Os04g0107600	0.0286594	0.00796509	-1.4541	-0.540126	1.4541	down	-5.74766	-2.52298	5.74766	down	5.30481	11.3028	7.39571	3.59945	2.49442	3.09776	8.28754	11.3294	26.4	11.4163	27.1379	17.4667	-0.602707	0.662884	-1.01583	-1.41784	-1.88313	-2.51073	0.137393	0.182614	0.344715	0.361579	1.53304	-0.137392
CUST_33771_Rice4x44kGene	LOC_Os04g01740	Os04g0107900	0.00417715	0.00043326	4.00508	2.00183	4.00508	up	7.62604	2.93093	7.62604	up	24.8122	39.8604	37.2396	1898.45	4315.2	3634.27	3.54199	2.75019	107	122.389	305.338	1840.71	-1.50954	-0.651364	-1.81627	4.49248	5.74087	4.55298	-4.22151	-4.99237	-0.768801	0.651364	1.89255	3.4496
CUST_25991_Rice4x44kGene	LOC_Os04g02490	Os04g0115200	5.37799e-05	3.67741e-08	408.312	8.67353	408.312	up	345.105	8.43089	345.105	up	819.336	876.409	1446.8	1793.75	864.957	2760.55	3.04822	3.51455	2.59	3.06392	3.63661	9.58319	3.89269	4.16411	3.82051	4.76753	3.77904	4.51316	-4.0812	-4.28166	-5.78042	-4.31169	-4.14222	-3.77904
CUST_5210_Rice4x44kGene	LOC_Os04g02530	Os04g0115700	0.000169324	4.47085e-07	3.14049	1.65099	3.14049	up	2.98288	1.57671	2.98288	up	5160.8	3875.22	8748.27	1447.34	1171.82	2464.44	1182.07	1664.35	5220	351.112	444.601	1033.74	2.05981	1.82077	1.9287	-0.0299892	-0.27086	-0.138475	0.0299892	0.117797	0.708521	-1.95922	-1.69639	-1.51383
CUST_2508_Rice4x44kGene	LOC_Os04g02640	Os04g0116800	0.0226656	0.00571956	7.05163	2.81796	7.05163	up	4.50321	2.17095	4.50321	up	221.709	268.353	397.003	261.345	422.064	784.08	64.5944	59.8106	31.7	54.9136	49.7911	354.929	0.313541	0.763285	0.261512	0.295226	1.05051	1.00393	-1.36919	-1.88603	-3.86031	-1.84133	-2.06036	-0.261512
CUST_32816_Rice4x44kGene	LOC_Os04g02690	Os04g0117300	0.0202287	0.00485878	3.3369	1.73851	3.3369	up	6.34549	2.66573	6.34549	up	16.4785	3.67619	21.0962	21.0117	22.1165	84.7762	5.04448	3.30567	3.75	4.55751	3.44259	10.07	1.7879	-0.202127	1.25178	1.8829	2.02061	3.01902	0.176543	-0.83905	-1.71547	-0.207808	-0.690313	-0.176542
CUST_35591_Rice4x44kGene	LOC_Os04g02754	Os04g0117900	0.00201546	0.000126508	2.69399	1.42974	2.69399	up	2.8602	1.51612	2.8602	up	2651.78	2338.92	4166.94	4780.03	4354.06	8228.07	855.869	1205.14	2330	2001.91	1827.31	2050.03	0.393754	0.386912	0.153268	0.988205	0.917332	0.895398	-1.14129	-1.05338	-1.16062	-0.153268	-0.362676	-1.23148
CUST_20729_Rice4x44kGene	LOC_Os04g02880	Os04g0119000	0.0110638	0.001968	2.34025	1.22666	2.34025	up	2.56223	1.3574	2.56223	up	9952.3	9491.17	19766.9	5038.52	5873.79	9266.88	3790.82	5501.4	12700	1052.29	1808.67	8777.89	1.19975	1.30558	1.29722	-0.0378871	0.247189	-0.0351453	-0.0963159	0.0351453	0.183733	-2.18318	-1.47954	-0.235323
CUST_17868_Rice4x44kGene	LOC_Os04g02900	Os04g0119400	0.0128128	0.00245942	2.09387	1.06617	2.09387	up	2.01847	1.01326	2.01847	up	1310.37	1197.75	2664.66	2139.98	2300.46	4788.12	559.254	886.835	1670	799.394	929.443	3952.99	-0.0223117	0.0223117	0.109149	0.429701	0.59781	0.715223	-1.15426	-0.894926	-1.04018	-0.876748	-0.737042	0.31674
CUST_8066_Rice4x44kGene	LOC_Os04g02970	Os04g0120100	0.00538215	0.00065428	9.17119	3.19711	9.17119	up	6.22384	2.63781	6.22384	up	138.689	113.662	164.83	114.651	95.4235	243.812	12.2621	21.0727	23.7	26.3684	31.545	13.6297	1.54341	1.43059	0.900018	1.0132	0.812152	1.22538	-1.85971	-1.48437	-2.37323	-0.992995	-0.812152	-3.05754
CUST_16699_Rice4x44kGene	LOC_Os04g02980	Os04g0120300	0.00457531	0.000499437	7.03276	2.81409	7.03276	up	4.40996	2.14077	4.40996	up	224.344	199.88	187.077	205.343	177.683	283.873	27.7378	35.6837	44.3	50.6749	55.6377	43.8903	1.69268	1.70038	0.538089	1.3094	1.16445	0.900263	-1.22665	-1.26907	-2.0154	-0.595126	-0.538089	-1.91497
CUST_37626_Rice4x44kGene	LOC_Os04g03100	Os04g0121300	0.000635766	1.36279e-05	6.57309	2.71657	6.57309	up	4.36896	2.12729	4.36896	up	114.955	105.238	141.215	124.524	93.5051	205.44	18.8992	15.9859	36.2	22.386	33.9429	38.681	1.28739	1.33424	0.691696	1.14713	0.797607	0.993078	-1.22083	-1.86819	-1.74737	-1.21446	-0.691696	-1.53791
CUST_25073_Rice4x44kGene	LOC_Os04g03860	Os04g0127800	0.00077474	2.14371e-05	8.01013	3.00183	8.01013	up	4.12333	2.04381	4.12333	up	305.122	281.053	516.424	251.123	332.769	652.286	34.362	48.2965	94.4	56.3522	53.2777	265.371	0.995946	1.05168	0.8626	0.459347	0.929253	0.960112	-2.0581	-1.97283	-2.06433	-1.58234	-1.74103	-0.459347
CUST_6728_Rice4x44kGene	LOC_Os04g06520	Os04g0149400	0.0231985	0.00589875	-2.67205	-1.41795	2.67205	down	-3.01342	-1.5914	3.01342	down	190.949	145.004	365.23	431.522	164.977	504.208	333.855	460.812	2280	938.513	703.655	1524.06	-0.911563	-1.13438	-0.868462	0.00907469	-1.31432	-0.642685	-0.00907469	0.0500483	1.29847	1.24419	0.750923	0.831176
CUST_6793_Rice4x44kGene	LOC_Os04g06590	Os04g0150300	0.00189331	0.00011301	8.27658	3.04903	8.27658	up	4.9005	2.29293	4.9005	up	18.6494	23.8171	17.7034	184.263	275.967	448.232	2.7906	3.82881	2.36	17.3828	65.8427	173.395	-0.26357	0.263571	-1.23119	2.78538	3.4319	3.19152	-2.9076	-2.85711	-4.61359	-0.50648	1.33713	1.69937
CUST_30212_Rice4x44kGene	LOC_Os04g07280	Os04g0156200	0.0149859	0.00310872	-1.10634	-0.145789	1.10634	down	-2.12889	-1.0901	2.12889	down	12.4465	12.312	27.1499	5.49301	5.64828	14.8077	11.3099	22.089	41	16.0226	8.5314	33.2282	-0.0793018	0.0793018	0.153395	-1.51498	-1.41098	-0.96064	-0.120994	0.438915	0.272841	0.143632	-0.843377	0.0834489
CUST_26676_Rice4x44kGene	LOC_Os04g07890	Os04g0161100	0.00820257	0.00124686	-2.04759	-1.03393	2.04759	down	-2.23088	-1.15761	2.23088	down	271.475	228.733	597.421	236.241	193.838	544.057	520.399	643.136	1730	423.332	422.825	1583.48	-0.332733	-0.405606	-0.087317	-0.788896	-1.01052	-0.461743	0.702523	0.602199	0.971406	0.1668	0.087317	0.957554
CUST_5836_Rice4x44kGene	LOC_Os04g08000	Os04g0161800	0.0132001	0.00257099	3.24018	1.69608	3.24018	up	1.24594	0.317238	1.24594	up	12.0145	7.70322	16.0932	2.91936	2.60599	7.52368	2.14361	2.49227	14.9	2.1702	3.20006	4.36642	2.21223	1.74526	1.74139	-0.0844307	-0.184468	0.40501	-0.177978	-0.36639	1.15502	-0.398087	0.0844297	-0.501946
CUST_4663_Rice4x44kGene	LOC_Os04g08550	Os04g0167800	0.00312629	0.000268543	-3.42728	-1.77706	3.42728	down	-2.75985	-1.46459	2.75985	down	223.896	219.707	346.811	509.746	708.624	1074.27	894.787	1172.69	1190	1373.6	1317.34	4619.21	-1.30044	-1.15341	-1.56163	-0.369095	0.16993	-0.16993	0.794733	0.779104	-0.258121	1.17519	1.0371	1.81239
CUST_1072_Rice4x44kGene	LOC_Os04g08630	Os04g0168300	0.0211059	0.00516472	4.8793	2.28667	4.8793	up	5.36744	2.42423	5.36744	up	26.7123	51.7142	172.327	56.1262	16.7426	113.4	15.3311	10.2975	23.6	5.91799	11.9031	10.0243	0.785198	1.91253	2.58225	1.60076	-0.0806069	1.73909	0.0806069	-0.899384	-0.761265	-1.53057	-0.600168	-1.88273
CUST_38101_Rice4x44kGene	LOC_Os04g08828	Os04g0171800	0.0145143	0.00296065	1.65083	0.723192	1.65083	up	-4.09228	-2.0329	4.09228	down	55.834	54.184	83.8719	4.056	8.96589	27.6071	48.7387	35.6591	59	37.9102	43.719	42.5371	0.828125	0.959125	0.522653	-3.2105	-2.00233	-1.31993	0.728501	-0.128127	-0.460049	0.128127	0.256049	-0.818216
CUST_31584_Rice4x44kGene	LOC_Os04g09350	Os04g0173300	0.0479805	0.0162778	5.82249	2.54164	5.82249	up	7.86206	2.97491	7.86206	up	521.278	501.624	3050.28	400.478	492.872	1694.54	80.6213	147.687	617	31.7132	33.7712	658.496	0.776367	0.895196	2.43267	0.14043	0.503702	1.34518	-1.82	-1.35252	-0.34816	-3.40397	-3.39101	-0.14043
CUST_31974_Rice4x44kGene	LOC_Os04g09604	Os04g0175600	0.0159762	0.00342419	-2.05788	-1.04116	2.05788	down	-1.64932	-0.721876	1.64932	down	30.5698	20.3815	55.7394	24.1719	15.942	62.9759	63.001	71.0096	123	40.7207	41.4431	66.11	0.0129633	-0.397612	-0.0129633	-0.58142	-1.11813	-0.0762949	1.15268	0.919492	0.653697	0.285179	0.232795	-0.128196
CUST_8615_Rice4x44kGene	LOC_Os04g09670	Os04g0176200	0.0253852	0.00672571	3.02588	1.59735	3.02588	up	-1.17768	-0.235953	1.17768	down	14.5216	18.4889	13.2387	5.51294	3.37894	7.68413	3.12556	5.5693	13.4	6.14871	3.76901	10.3376	1.67246	2.1952	0.646509	0.0195475	-0.622918	-0.377736	-0.447097	-0.0195475	0.18875	0.291179	-0.492673	-0.0717545
CUST_14540_Rice4x44kGene	LOC_Os04g10214	Os04g0180900	0.0169354	0.00373807	-2.06756	-1.04793	2.06756	down	-1.43964	-0.525711	1.43964	down	1023.79	670.628	2433.63	1056.11	893.267	2718.15	1799.6	2429.94	6140	1505.04	1600.88	3253.93	-0.385506	-0.821569	-0.0288343	-0.596276	-0.774089	-0.108755	0.524698	0.552118	0.831065	0.0289354	0.0402441	0.0288343
CUST_36057_Rice4x44kGene	LOC_Os04g10530	Os04g0184100	0.0258793	0.00690345	3.76018	1.9108	3.76018	up	2.95389	1.56262	2.95389	up	467.487	490.178	449.865	712.059	517.143	808.955	73.4923	92.6029	518	122.837	167.094	576.985	0.949129	1.19179	0.00118065	1.30059	0.902944	0.608313	-1.62368	-1.69604	-0.270588	-1.12049	-0.754329	-0.00118065
CUST_41193_Rice4x44kGene	LOC_Os04g10690	Os04g0185600	0.0128708	0.00247873	2.63478	1.39768	2.63478	up	-2.39529	-1.2602	2.39529	down	10.6109	18.1481	18.3012	57.3379	184.261	41.3565	11.1603	5.85605	5.36	145.138	153.004	277.075	-0.889585	0.0589643	-0.995709	1.28875	3.03673	-0.0589643	-0.720299	-2.05651	-3.24257	2.74279	2.74118	2.56316
CUST_29151_Rice4x44kGene	LOC_Os04g11400	Os04g0191500	0.00248072	0.000180789	-2.65697	-1.40978	2.65697	down	-2.99859	-1.58429	2.99859	down	1905.23	1295.84	2672.51	650.325	597.372	1758.82	4579.59	4724.28	10400	2865.83	2467.07	2669.96	0.190903	-0.190903	-0.213384	-1.61544	-1.67419	-1.05641	1.55261	1.19165	1.2717	0.63845	0.34454	-0.576165
CUST_4222_Rice4x44kGene	LOC_Os04g11790	Os04g0194000	0.00102741	3.72444e-05	2.02815	1.02017	2.02815	up	1.55182	0.633966	1.55182	up	116.22	107.278	238.697	111.575	118.692	236.366	54.1682	72.1273	166	82.7539	78.408	132.277	0.472923	0.531697	0.618735	0.158472	0.311467	0.365142	-0.531959	-0.524692	-0.380494	-0.158473	-0.314053	-0.59429
CUST_21956_Rice4x44kGene	LOC_Os04g11890	Os04g0195100	0.0405374	0.0129347	-1.58481	-0.664314	1.58481	down	-2.5055	-1.3251	2.5055	down	25.8899	10.8663	41.5744	15.5061	12.1738	36.6388	25.42	41.4149	80.4	41.9729	48.0612	55.2556	0.0800953	-0.998162	-0.129117	-0.915065	-1.20033	-0.550874	0.150124	0.44848	0.347155	0.635724	0.753385	-0.0800953
CUST_6630_Rice4x44kGene	LOC_Os04g12430	Os04g0200700	0.00939711	0.00154494	-1.86927	-0.902472	1.86927	down	-2.64198	-1.40162	2.64198	down	129.79	117.525	182.985	79.1432	84.0827	197.5	232.132	274.057	521	339.135	214.654	341.155	-0.0857022	-0.0546319	-0.482669	-1.05495	-0.90382	-0.611974	0.849525	0.683224	0.551663	1.15854	0.420947	0.0546319
CUST_25999_Rice4x44kGene	LOC_Os04g12499	Os04g0201800	0.0496614	0.0170582	2.55096	1.35104	2.55096	up	2.03699	1.02644	2.03699	up	136.949	129.372	143.247	131.156	118.35	136.903	46.8674	81.918	72.4	50.1506	61.6404	83.3389	1.0916	1.18376	0.263955	0.773643	0.689195	-0.0408392	-0.358926	0.0408387	-1.19572	-0.499137	-0.279282	-0.878894
CUST_30223_Rice4x44kGene	LOC_Os04g12720	Os04g0204100	0.0111537	0.00199109	2.02336	1.01675	2.02336	up	4.30369	2.10557	4.30369	up	93.7787	137.744	214.028	459.617	587.538	2027.78	54.618	84.1665	132	89.8728	104.871	746.848	-0.148978	0.57996	0.148978	1.88851	2.30655	3.15357	-0.832406	-0.614368	-1.02352	-0.351791	-0.206887	1.59059
CUST_33103_Rice4x44kGene	LOC_Os04g12960	Os04g0206500	0.0100273	0.00170293	1.64512	0.718191	1.64512	up	13.2893	3.7322	13.2893	up	2.57016	4.85776	2.02727	154.077	95.1666	721.715	2.09504	2.43022	2.03	11.8112	2.97944	131.292	-0.546354	0.546354	-1.78119	5.10369	4.47234	6.45512	-0.74478	-0.936501	-2.25448	1.51243	-0.552368	3.8745
CUST_18769_Rice4x44kGene	LOC_Os04g12970	Os04g0206600	0.0055739	0.00068899	2.51587	1.33106	2.51587	up	4.35488	2.12263	4.35488	up	10.7809	38.7739	19.9354	202.353	237.793	990.243	6.30616	7.15029	21.1	35.3331	46.4732	360.018	-1.72992	0.290967	-1.73558	2.2448	2.54142	3.65937	-2.40711	-2.6317	-2.1289	-0.158812	0.158812	2.07768
CUST_6956_Rice4x44kGene	LOC_Os04g13140	Os04g0208200	0.00199102	0.000123936	-2.18337	-1.12656	2.18337	down	-1.41666	-0.50249	1.41666	down	14.7427	34.4048	15.8317	421.302	212.735	466.278	28.2143	36.3908	148	319.698	481.272	791.272	-2.80947	-1.41259	-3.59917	1.77171	0.849689	1.0417	-1.77659	-1.81527	-0.849689	1.48773	2.00012	1.68271
CUST_16005_Rice4x44kGene	LOC_Os04g13364	Os04g0210700	0.0434785	0.0142618	1.872	0.904583	1.872	up	3.4286	1.77762	3.4286	up	5.04198	4.98864	5.21121	23.3882	15.6796	49.9657	4.5162	2.49025	3.23	2.77384	5.47101	30.6965	0.0312128	0.190144	-0.813674	1.98933	1.47621	2.20814	-0.0312128	-1.29587	-1.97899	-0.972331	-0.0701628	1.38331
CUST_9286_Rice4x44kGene	LOC_Os04g14690	Os04g0223500	0.00245604	0.000177763	2.18533	1.12785	2.18533	up	4.30656	2.10653	4.30656	up	1369.71	1430.02	1759.19	7713.35	8837.24	9456.09	600.756	713.71	1400	1071.11	1290.88	5980.61	0.152354	0.38879	-0.379127	2.39023	2.65025	1.80777	-0.940214	-1.09748	-1.18384	-0.343846	-0.152354	1.02485
CUST_7520_Rice4x44kGene	LOC_Os04g15920	Os04g0229100	0.0010569	3.91082e-05	-1.81868	-0.862889	1.81868	down	-3.27671	-1.71225	3.27671	down	140.439	114.229	207.908	71.2304	87.6839	123.337	198.367	253.636	725	271.101	252.743	405.29	-0.137547	-0.261279	-0.464055	-1.37253	-1.00893	-1.45684	0.45714	0.405898	0.862748	0.669907	0.490991	0.137547
CUST_21243_Rice4x44kGene	LOC_Os04g16970	Os04g0243700	0.0132364	0.00258181	-1.73224	-0.792638	1.73224	down	-2.28963	-1.19511	2.28963	down	275.4	187.08	501.536	156.679	173.215	513.338	436.862	562.912	993	473.076	331.386	1092.99	-0.0238962	-0.40749	-0.0515852	-1.09322	-0.884687	-0.257464	0.738207	0.698111	0.458625	0.61521	0.0238962	0.710865
CUST_20316_Rice4x44kGene	LOC_Os04g17660	Os04g0249600	0.000271346	1.5246e-06	24.8251	4.63373	24.8251	up	11.9138	3.57456	11.9138	up	24418.4	22540.2	24335.1	10870.4	8999.08	8848.03	646.615	925.39	2660	684.891	630.184	1215.18	3.58135	3.64016	2.68391	2.15818	1.94941	0.984862	-1.56111	-1.44979	-0.984862	-1.71604	-1.91389	-2.00129
CUST_7857_Rice4x44kGene	LOC_Os04g17680	Os04g0250200	0.00534034	0.000644301	-1.64815	-0.720849	1.64815	down	-2.00643	-1.00463	2.00643	down	313.438	260.986	607.939	296.575	222.394	614.633	457.467	627.563	1410	484.883	473.607	1461.09	-0.219776	-0.309705	-0.156544	-0.555167	-0.906661	-0.38018	0.422167	0.472431	0.581925	0.268244	0.156544	0.747098
CUST_33508_Rice4x44kGene	LOC_Os04g18010	Os04g0252200	0.0333308	0.0098691	-1.56349	-0.644775	1.56349	down	-2.11791	-1.08264	2.11791	down	3.19115	6.17639	8.53191	7.20308	5.65069	14.2277	7.69277	10.7729	14.1	12.0256	17.5908	26.6482	-1.07578	0.0511794	-0.549507	-0.156856	-0.443259	-0.0511794	0.290096	0.370099	-0.299983	0.696737	1.1677	0.732189
CUST_17415_Rice4x44kGene	LOC_Os04g18710	Os04g0258100	0.00242114	0.000173234	2.41246	1.2705	2.41246	up	1.16503	0.220369	1.16503	up	75.2729	106.029	145.957	257.236	275.372	364.133	33.75	51.3137	87.1	161.14	154.504	671.336	-0.743388	-0.0748587	-0.680559	0.773893	0.935967	0.398925	-1.80418	-1.60555	-1.90059	0.21329	0.0748587	1.15953
CUST_34109_Rice4x44kGene	LOC_Os04g19960	Os04g0268700	0.0159501	0.00341592	2.61186	1.38508	2.61186	up	1.04147	0.0586145	1.04147	up	14.3475	18.9599	8.64162	45.5076	35.3437	181.364	2.53627	7.05788	13.4	75.1577	68.8609	51.1272	-0.577897	-0.00147295	-2.20184	0.831801	0.530929	1.95016	-2.98146	-1.91077	-2.04421	1.66978	1.46579	0.00147247
CUST_36671_Rice4x44kGene	LOC_Os04g20400	Os04g0272200	0.0380386	0.0118184	-2.43984	-1.28679	2.43984	down	-2.00471	-1.00339	2.00471	down	45.3721	21.1479	119.892	54.0896	39.8483	125.643	100.4	114.607	264	86.3595	97.3836	265.831	-0.648229	-1.57524	-0.138882	-0.650292	-1.02734	-0.310722	0.594111	0.37921	0.524687	0.138882	0.234451	0.648485
CUST_36246_Rice4x44kGene	LOC_Os04g20474	Os04g0272700	0.0142807	0.00289125	-2.81935	-1.49536	2.81935	down	-2.41846	-1.27409	2.41846	down	65.898	39.2327	174.724	110.264	111.778	346.953	174.904	212.156	496	238.052	249.243	1044.64	-1.32096	-1.89486	-0.806704	-0.833919	-0.750457	-0.0564797	0.18375	0.0564797	0.223327	0.390569	0.379094	1.41175
CUST_37658_Rice4x44kGene	LOC_Os04g22660	Os04g0293300	0.0093484	0.00153246	2.94307	1.55732	2.94307	up	1.6658	0.736212	1.6658	up	372.058	412.619	643.156	619.638	506.588	878.113	107.139	123.546	532	235.965	302.983	854.668	0.0784788	0.402038	-0.0243959	0.558768	0.331939	0.185408	-1.62111	-1.82138	-0.773368	-0.719913	-0.437005	0.0243959
CUST_20361_Rice4x44kGene	LOC_Os04g22910	Os04g0295500	0.0244922	0.00638143	-2.07904	-1.05592	2.07904	down	-2.11187	-1.07852	2.11187	down	67.9645	35.2349	184.937	12.9849	13.6153	96.824	102.391	140.772	502	32.2409	52.1998	98.1654	0.610648	-0.162851	1.16231	-2.03291	-1.90072	-0.0107183	1.29833	1.35178	2.12774	-0.606678	0.0107188	-0.112836
CUST_4814_Rice4x44kGene	LOC_Os04g24220	Os04g0307500	0.00373264	0.000362673	-3.79898	-1.92561	3.79898	down	-3.69036	-1.88376	3.69036	down	85.7038	84.7946	116.531	64.0266	69.9276	69.0731	274.658	430.464	714	286.45	217.327	255.827	-0.241355	-0.0824647	-0.690591	-0.91765	-0.726676	-1.68454	1.53531	1.77773	1.44939	1.35806	0.881887	0.0824647
CUST_37427_Rice4x44kGene	LOC_Os04g24820	Os04g0313500	0.014631	0.00299872	1.25886	0.332122	1.25886	up	4.02321	2.00835	4.02321	up	3.73681	3.49904	2.499	43.7445	70.6306	118.704	2.84289	3.29389	3.18	9.80225	4.96194	118.651	-0.134666	-0.0552368	-1.60764	3.15895	3.91392	3.7228	-0.432661	-0.626057	-1.73519	1.1152	0.0552368	3.60019
CUST_26246_Rice4x44kGene	LOC_Os04g25440	Os04g0320700	0.00171099	9.48543e-05	2.42456	1.27772	2.42456	up	1.63807	0.711997	1.63807	up	32835.5	35589.7	51273.2	24738.1	21471.6	37668.2	13832.4	17998.7	30700	13909.7	14704.2	22805.1	1.0423	1.33278	0.792735	0.378174	0.237649	0.108444	-0.108444	-0.134439	-0.422461	-0.338297	-0.335914	-0.737514
CUST_31511_Rice4x44kGene	LOC_Os04g25490	Os04g0321100	0.000524205	7.81826e-06	2.51252	1.32913	2.51252	up	1.68945	0.756555	1.68945	up	50608.8	48510.2	85503.1	34936.9	34677.6	60679.5	20354.1	26565.6	44500	20484.1	21768.2	35033.5	1.04387	1.15705	0.907946	0.253626	0.306662	0.173744	-0.173744	-0.19533	-0.509456	-0.402447	-0.392487	-0.740698
CUST_12856_Rice4x44kGene	LOC_Os04g25960	Os04g0326000	0.000924617	3.03445e-05	36.2754	5.18092	36.2754	up	30.6135	4.93609	30.6135	up	93.301	46.3541	122.109	123.888	34.8068	140.493	2.70493	3.08551	2.41	2.72273	3.34237	2.3776	3.31306	2.47814	2.80875	3.46652	1.69871	2.77165	-1.69871	-1.91463	-3.32947	-1.92714	-1.70908	-3.23517
CUST_3530_Rice4x44kGene	LOC_Os04g27060	Os04g0339400	0.00119694	4.85674e-05	4.8142	2.2673	4.8142	up	13.0212	3.70279	13.0212	up	131.342	111.6	200.387	825.446	317.686	744.661	18.5074	23.9449	108	25.9832	51.9975	67.0825	0.919525	0.858818	0.636478	3.31577	2.00198	2.29083	-1.81117	-1.84538	-0.730512	-1.55959	-0.636478	-1.30371
CUST_18439_Rice4x44kGene	LOC_Os04g27096	Os04g0340100	0.00628426	0.000827175	3.96272	1.98649	3.96272	up	13.1421	3.71613	13.1421	up	195.121	222.351	576.887	297.825	205.352	280.092	61.3776	71.7716	166	38.6845	18.3199	10.9116	1.09127	1.45402	1.76268	1.44576	0.973178	0.480857	-0.480856	-0.660985	-0.509656	-1.38471	-2.5408	-4.32308
CUST_30909_Rice4x44kGene	LOC_Os04g27190	Os04g0340300	0.0101185	0.00172674	1.55163	0.633786	1.55163	up	2.03079	1.02204	2.03079	up	533.724	571.721	854.048	310.314	237.064	376.274	279.836	782.8	579	141.121	138.336	173.475	1.14413	1.41762	0.929832	0.10615	-0.218518	-0.492135	0.309069	1.3873	-0.10615	-0.916472	-1.02299	-1.73116
CUST_34542_Rice4x44kGene	LOC_Os04g28260	Os04g0350300	0.0154484	0.0032587	-2.13524	-1.0944	2.13524	down	-1.80557	-0.852453	1.80557	down	72.818	66.9896	121.982	56.3805	56.6019	78.267	115.516	144.717	630	109.544	100.583	136.726	-0.0269594	0.0269599	-0.175169	-0.651665	-0.582228	-1.0548	0.735217	0.65453	1.71828	0.420751	0.219875	-0.37196
CUST_26260_Rice4x44kGene	LOC_Os04g28420	Os04g0352400	0.0136983	0.00271839	-1.25301	-0.325393	1.25301	down	3.09608	1.63044	3.09608	up	27.2906	35.3738	69.5094	265.586	303.124	343.818	47.8166	56.3957	89	46.0181	56.4516	367.875	-0.78361	-0.235057	-0.327323	2.24348	2.498	1.73961	0.121951	-0.0458074	-0.445954	-0.171254	0.0458074	1.71521
CUST_37420_Rice4x44kGene	LOC_Os04g28480	Os04g0353200	0.024028	0.00620795	2.16002	1.11105	2.16002	up	1.23218	0.301207	1.23218	up	677.89	749.871	1069.12	896.312	727.108	1245.22	305.082	418.442	768	524.293	473.003	1792.41	0.244944	0.564812	0.00972843	0.392285	0.154239	-0.00972843	-0.810455	-0.760454	-0.942745	-0.267174	-0.493451	0.393799
CUST_853_Rice4x44kGene	LOC_Os04g30010	Os04g0368800	0.00346011	0.000319607	-2.09552	-1.06731	2.09552	down	1.12821	0.174042	1.12821	up	2.63277	5.71714	3.38964	42.9858	67.2996	48.4817	7.68122	5.69867	19.5	29.3894	40.8425	83.3728	-2.35602	-1.06304	-2.88399	1.41758	2.1281	0.714814	-0.714814	-1.55135	-0.834946	0.983179	1.3802	1.37498
CUST_20502_Rice4x44kGene	LOC_Os04g30330	Os04g0371700	0.0400957	0.0127262	-4.8543	-2.27926	4.8543	down	-1.4833	-0.568814	1.4833	down	15.6364	5.28383	7.73535	5.2657	3.41295	2.57292	25.4996	46.9578	111	7.13968	9.43245	2.29607	1.3317	-0.0592804	-0.57619	-0.494125	-1.05595	-2.40368	2.13372	2.60878	2.79153	0.0592794	0.383298	-2.68989
CUST_37239_Rice4x44kGene	LOC_Os04g30410	Os04g0372400	0.0162889	0.00353143	-3.01639	-1.59282	3.01639	down	-1.49491	-0.580057	1.49491	down	1031.27	596.533	1563.37	1774	1919.49	2953.66	2559.23	3648.14	5140	3065.68	3410.25	3293.19	-0.61573	-1.2312	-0.908008	-0.0887485	0.0887485	-0.229597	0.792017	0.897638	0.333875	0.81462	0.890536	-0.194582
CUST_3974_Rice4x44kGene	LOC_Os04g30770	Os04g0376400	0.0486485	0.0165901	-3.43698	-1.78114	3.43698	down	-2.01719	-1.01234	2.01719	down	39.4911	15.9584	128.616	42.2968	39.3868	155.755	104.441	164.148	349	94.3851	111.731	206.942	-0.98166	-2.1146	-0.170703	-1.13824	-1.1773	-0.133933	0.517877	0.764365	0.794224	0.133933	0.299577	0.154048
CUST_23237_Rice4x44kGene	LOC_Os04g31000	Os04g0379300	0.00228441	0.00015746	-2.35954	-1.2385	2.35954	down	-1.52622	-0.609967	1.52622	down	139.716	115.064	270.66	226.151	249.206	424.683	308.64	436.149	772	402.295	388.964	557.2	-0.692403	-0.798187	-0.63093	-0.253215	-0.0493796	-0.220461	0.547484	0.640548	0.405959	0.69192	0.565548	0.0493796
CUST_4443_Rice4x44kGene	LOC_Os04g31110	Os04g0380200	0.0357119	0.0108403	-1.64106	-0.714632	1.64106	down	-2.02317	-1.01662	2.02317	down	19.0328	14.1918	43.0083	11.7428	16.3165	31.1365	26.4156	29.6947	119	29.3354	22.8051	75.6706	-0.162644	-0.411798	0.120968	-1.11496	-0.576625	-0.584475	0.406713	0.169698	1.11401	0.320074	-0.120968	0.574683
CUST_2555_Rice4x44kGene	LOC_Os04g31670	Os04g0386300	0.00675694	0.000923546	-2.41459	-1.27178	2.41459	down	-2.62462	-1.39211	2.62462	down	79.3072	33.6871	125.812	28.5	34.1131	86.7055	157.979	195.182	279	97.0273	104.323	154.284	0.113385	-0.947596	-0.113385	-1.61871	-1.29556	-0.889894	1.20405	1.1033	0.560382	0.262886	0.289732	-0.180468
CUST_22298_Rice4x44kGene	LOC_Os04g31710	Os04g0386700	0.00491581	0.000561648	4.0323	2.0116	4.0323	up	3.00528	1.5875	3.00528	up	36.6697	31.0576	32.7373	1259.48	2075.59	2928.52	3.45947	2.42975	123	352.948	290.365	2820.05	-1.57214	-1.6375	-2.6283	3.27435	4.05883	3.61536	-4.88165	-5.79722	-1.19388	1.55322	1.19388	3.43893
CUST_11450_Rice4x44kGene	LOC_Os04g31730	Os04g0386900	0.0332201	0.00982495	-3.21522	-1.68492	3.21522	down	-1.42834	-0.514344	1.42834	down	2.83461	2.64839	17.3224	3.04326	2.6825	9.50444	13.7405	14.5526	39.3	5.3083	3.31222	13.177	-0.688581	-0.612336	1.03033	-0.841719	-0.959974	-0.0750799	1.68509	1.3621	1.73698	0.0750809	-0.683124	0.274301
CUST_17702_Rice4x44kGene	LOC_Os04g32320	Os04g0394100	0.0179295	0.0040633	1.37134	0.455587	1.37134	up	2.0886	1.06253	2.0886	up	8.90268	12.1244	9.06967	78.6916	87.1434	160.38	9.85289	7.15492	9.79	19.9198	23.3752	265.642	-0.820162	-0.20029	-1.68587	2.06813	2.27909	2.219	-0.5774	-1.44484	-2.05084	0.20029	0.353312	2.82502
CUST_19531_Rice4x44kGene	LOC_Os04g32610	Os04g0397901	0.000994079	3.49611e-05	17.6376	4.14059	17.6376	up	16.7537	4.06641	16.7537	up	26.9179	17.5896	66.1558	33.397	26.2271	63.1551	2.10581	2.42797	2.03	2.09399	3.01978	1.9062	1.9074	1.46784	2.31219	1.96295	1.67807	2.00579	-1.67226	-1.87271	-3.18935	-1.91827	-1.46784	-3.16631
CUST_4267_Rice4x44kGene	LOC_Os04g32620	Os04g0398000	0.0332239	0.00982727	2.37485	1.24784	2.37485	up	1.64377	0.717012	1.64377	up	40.4915	27.045	114.616	127.364	101.624	307.863	15.7562	13.7747	78.5	44.4502	57.5504	359.37	-0.144007	-0.551988	0.4646	1.25366	0.991725	1.65064	-1.40925	-2.00898	-0.556678	-0.150874	0.144007	1.75185
CUST_15515_Rice4x44kGene	LOC_Os04g32790	Os04g0399800	0.00688798	0.000955954	-4.27185	-2.09486	4.27185	down	-1.42985	-0.515868	1.42985	down	6.10564	3.39275	5.86552	20.3291	12.2112	18.0448	21.6567	20.7616	38.3	15.9033	22.989	36.7017	-1.26053	-1.93394	-2.21093	0.219198	-0.452363	-0.829107	0.662528	0.195802	0.0208578	-0.0208583	0.433006	0.0731854
CUST_23855_Rice4x44kGene	LOC_Os04g32820	Os04g0400600	0.00261945	0.000198474	-9.5846	-3.26072	9.5846	down	-9.56158	-3.25725	9.56158	down	7.49723	4.95366	22.0961	3.05919	2.86058	19.6556	87.9641	124.45	120	49.3081	41.8983	74.5772	-1.36362	-1.7872	-0.69677	-2.91243	-2.94549	-1.10506	2.28532	2.38007	1.26917	1.21234	0.899655	0.69677
CUST_23379_Rice4x44kGene	LOC_Os04g32840	Os04g0400800	0.000482956	6.54438e-06	-10.6874	-3.41784	10.6874	down	-3.86867	-1.95184	3.86867	down	2.56666	4.24756	13.5324	2.83195	2.44341	4.88987	48.4285	61.4638	110	10.1452	11.8617	16.6818	-1.47617	-0.575146	0.0297689	-1.58987	-1.73899	-1.67821	2.85818	2.79623	2.57756	0.365227	0.51299	-0.0297694
CUST_41793_Rice4x44kGene	LOC_Os04g32940	Os04g0401900	0.0232238	0.00590844	-2.16419	-1.11383	2.16419	down	-1.30103	-0.379654	1.30103	down	18.5583	13.2452	50.0724	10.7331	15.9816	41.407	38.5757	63.091	93.2	14.4254	21.5426	51.5754	-0.0129285	-0.325256	0.526502	-1.05854	-0.42041	0.012928	1.13915	1.44306	0.947588	-0.517828	-0.0169997	0.207767
CUST_29730_Rice4x44kGene	LOC_Os04g33050	Os04g0403400	0.0348781	0.0105076	2.32598	1.21784	2.32598	up	1.45002	0.536069	1.45002	up	58.0072	59.1414	86.0549	191.49	137.679	337.05	21.524	28.431	69.7	48.4364	92.1193	669.35	-0.101107	0.101106	-0.424597	1.36625	0.95407	1.3056	-1.43494	-1.43925	-1.20393	-0.502685	0.346971	2.17343
CUST_19732_Rice4x44kGene	LOC_Os04g33070	Os04g0403600	0.00317837	0.000276165	2.03298	1.02359	2.03298	up	-1.2073	-0.271783	1.2073	down	303.529	301.974	542.938	203.336	204.25	311.206	146.587	188.84	389	208.67	278.596	400.886	0.798449	0.965314	0.744885	-0.0351272	0.0351272	-0.297467	-0.155178	-0.195595	-0.21136	0.116396	0.455598	-0.0541129
CUST_37353_Rice4x44kGene	LOC_Os04g33150	Os04g0404400	0.00551847	0.000678621	3.66445	1.8736	3.66445	up	2.60253	1.37992	2.60253	up	17.2953	11.0319	34.2211	207.851	247.24	380.311	2.26256	3.24091	32.9	84.2731	31.0565	434.078	-0.35866	-0.833083	-0.266665	2.97283	3.28698	2.96812	-3.19656	-3.08394	-0.798695	1.7846	0.266665	3.03692
CUST_41448_Rice4x44kGene	LOC_Os04g33240	Os04g0405300	0.0219102	0.00544303	3.56807	1.83514	3.56807	up	3.07759	1.6218	3.07759	up	1879.98	1877.16	1550.46	8585.29	2833.8	4630.51	291.83	414.594	1810	925.96	1451.27	2946.89	0.599011	0.771124	-0.571522	2.53456	0.999212	0.767519	-1.99205	-1.89131	-0.823458	-0.564119	0.00642586	-0.00642586
CUST_11937_Rice4x44kGene	LOC_Os04g33320	Os04g0406300	0.0115568	0.00210504	-2.10161	-1.07149	2.10161	down	-1.62477	-0.700238	1.62477	down	126.149	86.3041	259.967	63.0195	83.965	170.298	245.727	364.689	533	130.275	183.424	165.741	0.0474997	-0.325847	0.19819	-1.20936	-0.731588	-0.651513	1.10589	1.26967	0.758767	-0.0474997	0.368362	-0.812611
CUST_7120_Rice4x44kGene	LOC_Os04g33660	Os04g0412500	0.00597749	0.000764594	-1.41227	-0.498017	1.41227	down	-2.78703	-1.47873	2.78703	down	3077.88	2349.01	4916.57	937.939	1205.2	3387.79	3963.78	4715.21	9740	4457.15	3644.43	5229.72	0.107801	-0.107801	-0.108996	-1.86217	-1.43668	-0.885737	0.569198	0.413813	0.402043	0.500549	0.132367	-0.381317
CUST_31975_Rice4x44kGene	LOC_Os04g33680	Os04g0412800	0.00351354	0.000329985	5.32648	2.41318	5.32648	up	7.59458	2.92497	7.59458	up	669.453	540.55	964.956	470.022	464.651	1217.33	75.427	83.5041	667	62.9711	93.2582	105.901	1.06945	0.935173	0.704417	0.303588	0.350793	0.800171	-1.98392	-2.24299	-0.303588	-2.48221	-1.99342	-2.84473
CUST_30741_Rice4x44kGene	LOC_Os04g33740	Os04g0413500	0.00153672	7.95611e-05	-1.11198	-0.153125	1.11198	down	5.08755	2.34697	5.08755	up	1076.05	481.743	1827.6	205.797	39.8614	404.159	881.912	1065.63	2520	13.2646	31.5144	61.7166	1.76491	0.779783	1.63661	-0.87714	-3.18152	-0.779783	1.57433	1.4415	1.62485	-4.71854	-3.54786	-3.61294
CUST_8576_Rice4x44kGene	LOC_Os04g33820	Os04g0414500	0.00104211	3.81519e-05	1.12107	0.164876	1.12107	up	2.78977	1.48015	2.78977	up	180.687	175.473	659.741	5153.92	4920.31	5153.85	215.806	254.733	491	1014.97	1068.53	5687.25	-1.66038	-1.52835	-0.684492	2.91811	2.91498	2.04175	-1.30769	-1.47427	-1.5859	0.688048	0.684492	2.06186
CUST_11592_Rice4x44kGene	LOC_Os04g33920	Os04g0415800	0.000282933	1.67286e-06	5.54313	2.4707	5.54313	up	-4.06411	-2.02294	4.06411	down	54.2368	63.489	83.3384	1172.45	1309.3	1606.75	17.0987	4.49006	39.9	4370.44	3397.16	11426.8	-2.07914	-1.67763	-2.35195	2.09936	2.32241	1.67763	-3.64807	-5.98298	-3.88977	4.11178	3.67058	4.38586
CUST_20927_Rice4x44kGene	LOC_Os04g34080	Os04g0417800	0.00250643	0.000184095	-2.21668	-1.1484	2.21668	down	-2.54243	-1.34621	2.54243	down	215.072	192.076	310.011	176.572	138.265	301.631	468.115	556.795	973	492.098	414.885	607.387	-0.127505	-0.116372	-0.492523	-0.667678	-0.956717	-0.771491	1.09099	0.935443	0.682369	0.925181	0.601194	0.116372
CUST_16214_Rice4x44kGene	LOC_Os04g34170	Os04g0418800	0.0177595	0.00401126	-2.4593	-1.29825	2.4593	down	-2.64222	-1.40175	2.64222	down	12.63	10.8712	11.3757	3.38848	2.87169	16.0419	20.2384	43.5707	47.9	12.3753	8.76774	27.1924	0.159195	0.117135	-0.884215	-1.99455	-2.1695	-0.627762	0.935894	1.63633	0.714627	-0.0116291	-0.586569	0.0116286
CUST_22536_Rice4x44kGene	LOC_Os04g34490	Os04g0422300	0.000220536	8.81377e-07	-3.61024	-1.85209	3.61024	down	-3.58385	-1.84151	3.58385	down	10.9072	9.63171	23.8516	22.5595	16.4426	46.957	39.6793	46.5728	116	78.9575	74.7313	139.232	-1.37948	-1.38461	-1.14318	-0.586625	-0.979136	-0.405361	0.58009	0.405361	0.663556	1.33489	1.17777	1.04075
CUST_16843_Rice4x44kGene	LOC_Os04g34530	Os04g0422600	0.0153076	0.00321279	-1.27188	-0.346963	1.27188	down	-2.33382	-1.22269	2.33382	down	23.1706	23.5692	41.2539	34.3375	45.2802	137.34	25.1937	29.6027	113	106.22	77.8774	336.234	-0.543322	-0.34444	-0.603601	-0.231441	0.23144	0.892116	-0.326101	-0.499263	0.37489	1.51193	0.986396	2.06186
CUST_26383_Rice4x44kGene	LOC_Os04g34540	Os04g0422700	0.0114568	0.00207417	-2.58538	-1.37037	2.58538	down	-1.86512	-0.899269	1.86512	down	45.4352	16.1172	69.0944	20.1839	11.5544	45.8271	80.3566	99.4121	199	23.2133	41.2341	74.2316	0.45243	-0.868499	0.164674	-0.973786	-1.71476	-0.667131	1.37149	1.27266	1.21557	-0.65787	0.0932655	-0.0932655
CUST_17532_Rice4x44kGene	LOC_Os04g34600	Os04g0423400	0.0162274	0.00351351	-1.12083	-0.164564	1.12083	down	-2.31987	-1.21404	2.31987	down	4351.59	5006.47	10317.1	2428.88	3215.39	6876.11	5729.51	6650.84	15100	6747.8	5191	19613.2	-0.327763	0.0487647	0.025146	-1.42462	-0.956136	-0.799663	0.165559	-0.025146	0.0994258	0.163674	-0.292486	0.590525
CUST_31661_Rice4x44kGene	LOC_Os04g34610	Os04g0423600	0.0111855	0.00200008	-2.26223	-1.17774	2.26223	down	-2.45703	-1.29692	2.45703	down	26.1739	19.8652	30.6587	20.2196	20.4567	23.3272	52.8492	53.3523	119	52.8626	45.8586	60.4955	0.0226088	-0.201002	-0.641739	-0.605368	-0.524769	-1.27545	1.13282	0.740655	0.839626	0.895289	0.612482	-0.0226092
CUST_38363_Rice4x44kGene	LOC_Os04g34900	Os04g0428300	0.000635766	1.36675e-05	2.33236	1.22179	2.33236	up	2.18483	1.12752	2.18483	up	26.3982	21.8795	36.9277	33.8973	33.2645	55.8081	9.39934	12.8015	25.4	13.1683	12.9656	36.2123	0.603064	0.506482	0.194814	0.708188	0.744784	0.551148	-0.790289	-0.750438	-0.820291	-0.541748	-0.64188	-0.194814
CUST_7503_Rice4x44kGene	LOC_Os04g35130	Os04g0430600	0.0012581	5.36416e-05	2.14577	1.1015	2.14577	up	1.11445	0.156336	1.11445	up	716.757	872.057	1333.03	2493.05	1784.33	3212.89	277.73	411.999	1340	1602.34	1686.12	3916.17	-0.736085	-0.27887	-0.733445	0.806663	0.387916	0.29628	-2.00743	-1.8443	-1.20115	0.283098	0.27887	0.459884
CUST_12192_Rice4x44kGene	LOC_Os04g35430	Os04g0433900	0.00141106	6.76002e-05	-3.48219	-1.79999	3.48219	down	-5.96815	-2.57728	5.96815	down	6.00565	2.46228	9.28087	2.81715	3.92401	7.479	18.8007	18.1354	30.9	19.4603	19.8944	46.5168	-0.497736	-1.60978	-0.76231	-1.84542	-1.30355	-1.31316	1.24512	0.787302	0.497735	1.05697	1.01105	1.20171
CUST_30118_Rice4x44kGene	LOC_Os04g35490	Os04g0434400	0.0240999	0.00623731	-1.08211	-0.113847	1.08211	down	4.09169	2.03269	4.09169	up	4.57446	3.36078	20.7313	139.324	171.172	514.858	6.96557	3.10028	34	17.1249	20.3279	527.601	-1.64455	-1.91508	-0.356928	3.02854	3.38933	4.03793	-0.941456	-2.51513	-0.118433	0.118433	0.288048	3.95123
CUST_12549_Rice4x44kGene	LOC_Os04g35580	Os04g0436000	0.00622776	0.000815347	-4.8778	-2.28623	4.8778	down	-2.30522	-1.2049	2.30522	down	110.628	136.173	210.648	208.185	265.077	339.508	747.144	922.951	971	579.072	609.613	666.205	-1.2026	-0.728602	-1.166	-0.546064	-0.133729	-0.716826	1.64952	1.54856	0.563408	1.04399	1.04038	0.133729
CUST_25219_Rice4x44kGene	LOC_Os04g36750	Os04g0445100	0.00799634	0.00120066	2.24981	1.16981	2.24981	up	4.16484	2.05826	4.16484	up	39.5882	34.1558	48.4141	284.848	823.338	1792.57	11.9208	6.90349	127	101.732	118.888	493.022	-0.767064	-0.805727	-1.36922	1.82438	3.41945	3.6018	-2.40219	-3.59611	-0.453123	0.453122	0.600201	1.61753
CUST_29898_Rice4x44kGene	LOC_Os04g36890	Os04g0446500	0.0193631	0.00456343	-2.09557	-1.06734	2.09557	down	1.08404	0.116416	1.08404	up	88.4127	67.7565	198.544	165.047	158.297	299.428	165.47	209.88	573	173.442	157.67	230.105	-0.636441	-0.846058	-0.361826	0.00850558	0.0120413	-0.00850558	0.364254	0.301425	0.692024	0.194244	-0.021055	-0.510395
CUST_6848_Rice4x44kGene	LOC_Os04g37600	Os04g0448800	0.0246034	0.00642024	-2.29573	-1.19895	2.29573	down	-1.47768	-0.563331	1.47768	down	14.0267	6.35538	22.4552	14.6555	16.2106	37.6317	24.2103	29.0084	62.7	25.8878	28.1943	40.4968	-0.283765	-1.25162	-0.497409	-0.476115	-0.266833	0.00805426	0.600129	0.455152	0.508776	0.458887	0.504267	-0.00805473
CUST_25870_Rice4x44kGene	LOC_Os04g37790	Os04g0450900	0.043666	0.0143398	1.1734	0.230698	1.1734	up	2.30982	1.20778	2.30982	up	63.7371	46.7767	226.822	281.448	191.76	589.016	55.0189	62.8706	220	83.8831	80.3272	392.28	-0.337182	-0.609247	0.601658	1.54987	1.06009	1.73897	-0.452932	-0.666304	0.0823727	-0.0823731	-0.222619	1.03058
CUST_37837_Rice4x44kGene	LOC_Os04g38260	Os04g0454600	0.0168546	0.00371473	2.36676	1.24291	2.36676	up	3.20582	1.68069	3.20582	up	6.58158	4.20075	9.14661	16.4734	20.0607	21.845	2.18891	2.56363	6.18	10.4175	3.0496	7.06716	0.445612	-0.0278997	0.0278997	1.51363	1.86165	1.04446	-1.04616	-1.22401	-1.01296	0.966673	-0.883396	-0.705611
CUST_41795_Rice4x44kGene	LOC_Os04g38540	Os04g0458600	0.0371445	0.0114603	6.2753	2.64968	6.2753	up	3.73333	1.90046	3.73333	up	36.9335	37.3764	55.3945	118.747	29.3262	87.7741	5.53511	2.86314	35.5	14.9669	8.45806	47.5488	0.707001	0.898476	0.399299	2.13629	0.182437	0.823918	-1.93479	-3.29164	-0.717853	-0.737593	-1.63872	-0.182437
CUST_14259_Rice4x44kGene	LOC_Os04g38680	Os04g0460300	0.0184227	0.00422833	1.35087	0.433888	1.35087	up	2.06218	1.04417	2.06218	up	5659.77	4726.42	10307	22600.5	23002.7	39540.3	2987.8	4280.45	15900	6396.32	8268.68	45412.7	-0.0787625	-0.164481	-0.106475	1.66317	1.7524	1.5938	-0.903966	-0.791119	0.0437036	-0.0437036	0.248958	1.6716
CUST_41045_Rice4x44kGene	LOC_Os04g38740	Os04g0461000	0.00699455	0.000980524	-6.85726	-2.77763	6.85726	down	-2.73662	-1.45239	2.73662	down	16.3328	5.85639	15.0168	9.13484	5.10626	19.3006	59.5391	72.9006	194	20.7636	39.354	23.1373	0.375733	-0.929678	-0.63798	-0.718195	-1.49352	-0.515342	2.33825	2.22452	2.5782	0.580579	1.42528	-0.375733
CUST_40998_Rice4x44kGene	LOC_Os04g38810	Os04g0461800	0.033041	0.00976075	-2.42784	-1.27967	2.42784	down	-1.5911	-0.67002	1.5911	down	12.3844	4.26276	18.6259	4.36548	2.46899	13.5456	21.3203	31.3304	38.3	5.14726	11.7554	9.95885	0.65319	-0.711197	0.349464	-1.10673	-1.86517	-0.349464	1.53335	1.68285	0.914265	-0.754896	0.358798	-0.915203
CUST_37613_Rice4x44kGene	LOC_Os04g38900	Os04g0462900	0.00466281	0.000515532	1.14674	0.197535	1.14674	up	4.99357	2.32007	4.99357	up	3.29656	3.06647	11.6533	54.4224	69.2002	95.1412	2.59545	3.31646	16.5	5.70562	10.3527	49.9172	-0.942437	-0.872543	-0.0132508	2.84712	3.25748	2.77665	-1.19096	-1.24313	0.0132508	-0.292455	0.489351	1.72415
CUST_161_Rice4x44kGene	LOC_Os04g39320	Os04g0468600	0.0370598	0.0114212	-8.4733	-3.08292	8.4733	down	-1.01311	-0.0187907	1.01311	down	41.7023	74.5928	96.6405	44.4821	84.9494	35.8953	375.346	619.472	1430	139.363	50.1342	20.6852	-0.577319	0.435866	-0.257334	-0.739828	0.257333	-1.9256	2.68916	3.00614	3.15468	1.02189	-0.530845	-2.84277
CUST_5532_Rice4x44kGene	LOC_Os04g39489	Os04g0470700	0.00474438	0.000530865	1.42487	0.510832	1.42487	up	2.09967	1.07016	2.09967	up	5117.22	5321.43	8207.24	17178.8	21489.8	23855.6	3342.27	4548.15	9240	5995.14	6731.13	24158.1	-0.131644	0.0990839	-0.342624	1.35995	1.74675	0.957298	-0.649722	-0.611102	-0.646856	-0.044651	0.044651	0.853514
CUST_10507_Rice4x44kGene	LOC_Os04g39780	Os04g0473900	0.0224858	0.00565498	2.18722	1.1291	2.18722	up	1.03823	0.0541194	1.03823	up	23.5362	21.6462	36.21	18.3416	24.1545	51.7128	12.9036	12.0006	20.7	23.6168	22.8513	38.8699	0.266403	0.319913	-0.00460434	-0.348963	0.11199	0.270095	-0.504244	-1.01475	-1.28659	0.129901	0.00460434	-0.263742
CUST_34517_Rice4x44kGene	LOC_Os04g39864	Os04g0474700	0.00269107	0.000208772	-2.88907	-1.5306	2.88907	down	-5.76445	-2.52718	5.76445	down	45.1694	47.4738	68.3634	39.0248	27.8552	37.0278	181.584	172.656	205	156.752	162.277	310.574	-0.530262	-0.284199	-0.8249	-0.996826	-1.41949	-1.94895	1.57341	1.09484	0.284199	1.12336	1.09558	0.99734
CUST_16916_Rice4x44kGene	LOC_Os04g40040	Os04g0476100	0.0149243	0.00308823	2.69344	1.42945	2.69344	up	2.32929	1.21989	2.32929	up	7235.14	7276.17	10467.3	6404.04	6959.36	8836.2	2593.15	3456.65	5720	1870.11	1896.83	9001.34	0.891172	1.07361	0.531448	0.459526	0.643282	0.0476275	-0.492687	-0.483848	-0.815577	-1.20217	-1.25945	-0.0476275
CUST_22522_Rice4x44kGene	LOC_Os04g40180	Os04g0477900	0.00182566	0.00010541	-2.73616	-1.45215	2.73616	down	-3.83824	-1.94044	3.83824	down	737.145	498.182	1873.79	355.524	447.681	1177.13	2031.42	2803.44	4500	1827.88	1953.65	3039.83	-0.621737	-1.01274	-0.168314	-1.92935	-1.53304	-1.07843	0.937185	0.996064	0.620423	0.546978	0.565222	0.168314
CUST_27878_Rice4x44kGene	LOC_Os04g40290	Os04g0479000	0.0400286	0.0126955	-3.25989	-1.70482	3.25989	down	1.3132	0.393092	1.3132	up	8.40547	3.81293	12.4734	7.56455	4.46744	9.40732	26.6101	11.7688	80.4	5.55	6.12759	4.22974	0.541442	-0.42471	0.218384	0.13376	-0.562262	-0.428055	2.30047	0.717627	2.43149	-0.198837	-0.13376	-1.70324
CUST_13196_Rice4x44kGene	LOC_Os04g40410	Os04g0480200	0.010836	0.00190901	1.56425	0.645473	1.56425	up	4.90757	2.29501	4.90757	up	1071.11	972.507	1429.21	1764.99	773.583	1442.17	627.184	596.57	1890	231.215	309.936	238.213	0.668494	0.703447	0.192091	1.13344	0.007195	-0.0343156	-0.007195	-0.485223	0.120032	-1.68474	-1.33976	-2.7542
CUST_38162_Rice4x44kGene	LOC_Os04g40460	Os04g0480600	0.00568375	0.000709917	3.48776	1.8023	3.48776	up	3.05658	1.61192	3.05658	up	14.1455	13.2836	18.8951	18.2543	25.1946	27.3758	3.14261	3.61296	13.4	5.47967	4.48676	18.3751	0.675674	0.759256	0.200829	0.787959	1.31662	0.496283	-1.39818	-1.60279	-0.770177	-0.833943	-1.20011	-0.200829
CUST_6982_Rice4x44kGene	LOC_Os04g40590	Os04g0481900	0.00566108	0.000706081	-3.47545	-1.7972	3.47545	down	-1.82599	-0.86868	1.82599	down	3.38146	2.88022	6.52446	16.648	13.9558	11.7108	11.6852	16.0247	25.9	17.8118	17.5125	54.4164	-1.86937	-1.92656	-1.81368	0.174647	-0.0160494	-1.20921	0.0160494	0.0658259	-0.299884	0.386301	0.284099	0.885031
CUST_39136_Rice4x44kGene	LOC_Os04g40880	Os04g0485400	0.00901406	0.00145053	1.44053	0.526598	1.44053	up	2.26173	1.17743	2.26173	up	350.403	294.734	453.94	811.967	952.932	969.804	206.399	273.558	505	361.422	340.838	539.489	0.177947	0.102618	-0.341084	1.13474	1.42948	0.514672	-0.489182	-0.488602	-0.662531	0.0811763	-0.0811763	-0.453394
CUST_29269_Rice4x44kGene	LOC_Os04g40920	Os04g0486300	0.0179767	0.00407821	1.18134	0.240427	1.18134	up	2.21256	1.14572	2.21256	up	21.4106	18.8315	56.0603	142.433	103.451	138.872	14.0338	24.9112	71.3	30.9593	35.9776	173.796	-0.443371	-0.454272	0.0527649	2.03491	1.63735	1.12204	-0.956341	-0.534278	-0.075541	-0.0527644	0.0862074	1.3237
CUST_34556_Rice4x44kGene	LOC_Os04g41450	Os04g0491500	0.0164089	0.0035694	-2.73814	-1.4532	2.73814	down	-1.11481	-0.156794	1.11481	down	4.64869	4.08924	7.45665	4.73163	4.07956	10.3446	16.823	14.6954	21.4	7.15324	3.76347	10.5301	0.00535774	-0.00535774	-0.205456	-0.224738	-0.37488	0.0273838	1.95735	1.35645	0.840327	0.485691	-0.518598	-0.0689449
CUST_27409_Rice4x44kGene	LOC_Os04g41570	Os04g0493100	0.0370703	0.0114278	2.36318	1.24073	2.36318	up	1.36009	0.443707	1.36009	up	2100.28	2557.46	5441.84	5570.82	4836.98	9063.08	771.459	937.112	5570	2601.13	3039	12582.2	-0.386116	0.0722928	0.0948834	0.765586	0.625588	0.591355	-1.73458	-1.85978	-0.346762	-0.218997	-0.0722928	0.9427
CUST_8582_Rice4x44kGene	LOC_Os04g41620	Os04g0493400	5.27838e-05	2.60266e-08	69.0521	6.10961	69.0521	up	2.52505	1.33631	2.52505	up	3856.9	3935.57	6393.3	15773	11042.4	19683	76.5686	66.6525	105	5617.9	5293.91	7336.61	-0.101704	0.101704	-0.2651	1.67463	1.22402	1.11778	-5.65979	-6.26572	-6.66843	0.299446	0.135997	-0.427951
CUST_6249_Rice4x44kGene	LOC_Os04g41640	Os04g0493600	0.00037212	3.73546e-06	46.9417	5.5528	46.9417	up	2.31689	1.21219	2.31689	up	1191.08	1143.48	2055.38	6207.91	7101.38	7347.78	38.3388	11.5622	111	2608.73	2416.03	4234.3	-0.345692	-0.230247	-0.451067	1.78054	2.03832	1.1474	-5.20656	-7.34178	-5.13707	0.643952	0.455489	0.230247
CUST_29858_Rice4x44kGene	LOC_Os04g41680	Os04g0494100	0.000177973	5.21231e-07	49.8942	5.6408	49.8942	up	3.06563	1.61618	3.06563	up	1102.43	1477.88	2033.32	6846.71	4782.66	4349.53	33.425	25.9063	56	1300.47	1174.75	3315.71	-0.0484519	0.548664	-0.0578227	2.33066	1.87684	0.799762	-4.99562	-5.76907	-5.71532	0.0484519	-0.175985	0.286254
CUST_33812_Rice4x44kGene	LOC_Os04g41810	Os04g0495400	0.0404099	0.0128743	-2.08483	-1.05993	2.08483	down	-1.58217	-0.661906	1.58217	down	3195.67	1312.13	6583.82	1027.98	638.846	4343	5402.62	7195.43	11700	2228.7	2471.65	2101.27	0.625598	-0.484328	0.775889	-1.26631	-1.8888	-0.0637774	1.47959	1.48718	1.13017	-0.0357594	0.0357594	-1.23317
CUST_31855_Rice4x44kGene	LOC_Os04g41820	Os04g0495500	0.0499136	0.0171823	-4.46334	-2.15812	4.46334	down	-2.79067	-1.48061	2.79067	down	62.6875	15.9909	166.425	25.777	16.661	113.867	207.668	238.289	545	98.3828	130.794	84.6321	-0.254395	-2.05105	0.261717	-1.7921	-2.35792	-0.525249	1.57009	1.36269	1.49787	0.254395	0.587455	-1.07529
CUST_29134_Rice4x44kGene	LOC_Os04g41900	Os04g0496300	0.0423967	0.0137664	-3.30035	-1.72262	3.30035	down	-2.85715	-1.51457	2.85715	down	408.448	432.146	931.434	166.73	199.105	307.651	962.044	1174.47	9510	969.463	761.429	330.656	-0.276214	-0.0205717	0.0205717	-1.82446	-1.50466	-1.81702	1.05619	0.938193	2.89726	0.829381	0.403151	-1.83496
CUST_26714_Rice4x44kGene	LOC_Os04g41970	Os04g0497200	0.0178885	0.00405118	2.999	1.58448	2.999	up	1.57535	0.65567	1.57535	up	920.97	871.038	1448.44	2198.42	2739.43	3701.65	228.955	185.91	1840	1483.87	1787.75	2202.53	-0.0489359	0.0449209	-0.288179	0.9507	1.33189	0.826056	-1.96057	-2.66686	-0.4182	0.497764	0.688794	-0.0449209
CUST_8218_Rice4x44kGene	LOC_Os04g42130	Os04g0499100	0.000561775	1.01296e-05	-2.1232	-1.08624	2.1232	down	-2.05937	-1.0422	2.05937	down	29.6574	25.8001	56.1985	30.0338	25.4724	41.0844	55.5316	72.4465	186	45.6381	51.312	120.116	-0.255018	-0.281755	-0.225391	-0.492428	-0.666296	-0.916767	0.746355	0.724133	1.02608	0.225391	0.316695	0.509036
CUST_826_Rice4x44kGene	LOC_Os04g42200	Os04g0500200	0.00902577	0.00145454	-6.15739	-2.62232	6.15739	down	-2.37482	-1.24782	2.37482	down	46.4109	22.1836	160.609	48.2168	53.8934	194.529	300.437	321.765	726	159.888	168.481	257.53	-1.07689	-1.96758	-0.178391	-1.27743	-1.05307	-0.141393	1.71409	1.4072	1.5228	0.566197	0.563961	0.141394
CUST_39469_Rice4x44kGene	LOC_Os04g42240	Os04g0500600	0.0171042	0.00379342	1.02911	0.0413941	1.02911	up	2.75031	1.45959	2.75031	up	13.5583	13.6434	14.4885	68.6298	75.7904	60.1716	16.1668	11.2416	24.6	17.1802	18.836	47.637	-0.227623	-0.0443201	-1.02441	1.85642	2.06339	0.790331	0.122691	-0.807335	-0.735888	-0.0274944	0.0274944	0.331361
CUST_12631_Rice4x44kGene	LOC_Os04g42360	Os04g0502100	0.0256231	0.00681222	-1.70677	-0.771272	1.70677	down	-3.22797	-1.69063	3.22797	down	11.865	14.4035	19.0916	7.68866	11.1605	21.1154	24.9728	38.2207	30.9	30.2519	28.0663	73.5482	-0.233564	0.220416	-0.439853	-1.11508	-0.513703	-0.533932	0.936531	1.1447	-0.220417	0.97531	0.789366	1.14449
CUST_16676_Rice4x44kGene	LOC_Os04g42610	Os04g0505000	0.0178994	0.00405521	-1.76777	-0.82193	1.76777	down	-2.29448	-1.19817	2.29448	down	552.483	540.357	998.897	672.995	784.512	1293.45	1137.27	1666.83	1580	1755.74	1630.72	2952.31	-0.231109	-0.0888514	-0.26922	-0.202053	0.082932	-0.13584	0.906919	1.05262	-0.082932	1.29553	1.1112	0.932813
CUST_27760_Rice4x44kGene	LOC_Os04g42670	Os04g0505700	0.00282149	0.000225855	1.05586	0.0784163	1.05586	up	2.19988	1.13742	2.19988	up	135.198	129.444	320.956	701.098	762.818	1006.57	112.621	174.678	441	217.855	262.911	904.601	-0.450828	-0.339287	-0.096036	1.66811	1.85362	1.31353	-0.617963	-0.390574	-0.112862	0.096036	0.289488	1.03747
CUST_2703_Rice4x44kGene	LOC_Os04g42770	Os04g0506900	0.000881481	2.78928e-05	-1.09248	-0.127611	1.09248	down	2.09763	1.06876	2.09763	up	124.689	123.047	216.333	1241.28	1445.11	1188.36	146.981	165.737	323	406.693	475.556	1223.64	-0.948961	-0.793803	-1.04655	2.11086	2.39399	1.17166	-0.615209	-0.847774	-0.943502	0.615209	0.763132	1.0919
CUST_34742_Rice4x44kGene	LOC_Os04g43170	Os04g0510900	0.00224911	0.000153864	1.16009	0.214235	1.16009	up	4.63219	2.21169	4.63219	up	9.69094	2.51914	10.1375	572.141	555.384	2042.52	2.12094	2.47961	54.8	138.712	89.0666	541.58	-2.05635	-3.82578	-2.88387	3.57163	3.59253	4.5312	-4.15183	-4.33225	-0.92463	1.64152	0.924631	2.49412
CUST_38222_Rice4x44kGene	LOC_Os04g43200	Os04g0511200	0.00380028	0.000372282	8.79258	3.13629	8.79258	up	1.47944	0.565051	1.47944	up	1049.3	1425.54	1766.99	10874.4	6128.02	14417.5	56.906	110.919	1120	3486.86	3312.26	26324	-1.02777	-0.411419	-1.16842	2.09005	1.32639	1.62059	-5.13602	-4.579	-2.30145	0.563287	0.411419	2.36718
CUST_13282_Rice4x44kGene	LOC_Os04g43210	Os04g0511400	0.00332607	0.000297757	2.07435	1.05266	2.07435	up	1.5561	0.637939	1.5561	up	137.201	60.073	332.23	33.8361	24.6517	76.3194	46.8521	62.3281	191	21.0371	18.4729	44.5465	1.71588	0.69866	2.09926	-0.559376	-0.952468	-0.262235	0.262235	0.268174	0.825423	-1.13084	-1.39612	-1.16094
CUST_26221_Rice4x44kGene	LOC_Os04g43230	Os04g0511700	0.025274	0.00667484	-3.15451	-1.65742	3.15451	down	-3.47207	-1.79579	3.47207	down	24.1966	16.0031	43.5816	4.17925	12.8108	18.9194	58.0567	72.4413	229	52.2106	38.3742	21.6837	0.0217996	-0.400378	-0.0217991	-2.76729	-1.08747	-1.46509	1.38091	1.29443	1.89653	0.989902	0.46794	-1.39031
CUST_11085_Rice4x44kGene	LOC_Os04g43290	Os04g0512300	0.00131325	5.89443e-05	-4.51095	-2.17343	4.51095	down	-4.56361	-2.19017	4.56361	down	51.7009	49.4225	64.2406	62.8418	83.6054	102.436	251.835	290.848	374	347.379	246.841	611.262	-0.994308	-0.885052	-1.57353	-0.96838	-0.492724	-1.13979	1.38636	1.18832	0.492724	1.61251	1.04182	1.3153
CUST_8263_Rice4x44kGene	LOC_Os04g43420	Os04g0514400	0.030365	0.00864686	2.02378	1.01705	2.02378	up	1.22946	0.298019	1.22946	up	58.3795	64.9502	110.355	82.7866	72.8327	161.088	24.8689	38.7675	95.2	46.5663	56.1808	204.709	-0.013052	0.315098	0.013052	0.235276	0.114249	0.319309	-1.14772	-0.91304	-0.675296	-0.480665	-0.287629	0.543071
CUST_16049_Rice4x44kGene	LOC_Os04g43670	Os04g0517000	0.0376579	0.0116718	-7.22098	-2.85219	7.22098	down	-3.38776	-1.76033	3.38776	down	757.436	112.424	1375.72	346.517	65.9337	463.964	2805.25	4049.14	7060	665.775	1321.57	479.98	0.179525	-2.39838	0.148002	-1.20428	-3.53434	-1.65954	2.16491	2.28857	2.03225	-0.148002	0.763387	-1.73254
CUST_22471_Rice4x44kGene	LOC_Os04g43760	Os04g0518100	0.0191631	0.00448883	-1.40942	-0.495106	1.40942	down	-2.55533	-1.35351	2.55533	down	6614.59	5544.24	9654.2	5266.7	5009.38	9077.68	10687.2	11394	14800	15010.7	13576.6	20092.5	0.0401931	-0.0401931	-0.306818	-0.544167	-0.552651	-0.635086	0.828807	0.51537	-0.165679	1.08102	0.858398	0.389205
CUST_5687_Rice4x44kGene	LOC_Os04g43800	Os04g0518400	0.000973082	3.37423e-05	1.07537	0.104828	1.07537	up	-2.93936	-1.5555	2.93936	down	2753.75	2015.06	3493.16	238.554	236.578	895.466	1792.66	2674.81	5910	1123.75	911.612	1283.74	0.991947	0.715646	0.442569	-2.79267	-2.74088	-1.76069	0.469103	0.640609	0.725965	-0.442569	-0.822151	-1.36302
CUST_34844_Rice4x44kGene	LOC_Os04g44100	Os04g0521700	0.00446502	0.000481172	1.2043	0.268195	1.2043	up	2.01408	1.01012	2.01408	up	171.897	147.714	675.462	1404.01	1689.11	2781.44	130.001	189.677	724	527.697	629.757	2489.42	-1.27927	-1.32374	-0.197457	1.49506	1.82555	1.60499	-1.58583	-1.44665	-0.57257	0.197457	0.374787	1.32301
CUST_30006_Rice4x44kGene	LOC_Os04g44354	Os04g0525100	0.00436351	0.000465413	-2.35461	-1.23549	2.35461	down	-1.27897	-0.354982	1.27897	down	187.628	167.837	385.772	85.507	70.1626	305.063	449.794	521.158	1230	122.539	182.316	175.616	0.130313	0.143777	0.277671	-1.25905	-1.48061	-0.300403	1.48816	1.29478	1.47528	-0.625759	-0.130313	-1.21905
CUST_41151_Rice4x44kGene	LOC_Os04g44410	Os04g0525700	0.0104327	0.00180758	-9.74363	-3.28446	9.74363	down	-2.49449	-1.31875	2.49449	down	88.2784	11.0651	120.951	36.8382	22.2886	64.401	361.255	462.207	1190	48.0185	97.2415	180.113	0.331689	-2.49008	-0.106541	-1.18478	-1.84589	-1.25524	2.46103	2.41072	2.7167	-0.688219	0.252008	0.106541
CUST_16891_Rice4x44kGene	LOC_Os04g44440	Os04g0526000	0.00157743	8.32161e-05	-5.11575	-2.35495	5.11575	down	1.02355	0.0335763	1.02355	up	10.293	4.3047	10.4567	3.90004	3.31525	7.40742	42.3496	50.3406	52.9	4.63503	3.8757	5.09464	1.18792	0.104524	0.318178	-0.467785	-0.63837	-0.418644	3.32507	3.16861	2.18179	-0.104524	-0.440402	-1.0806
CUST_14368_Rice4x44kGene	LOC_Os04g44530	Os04g0527400	0.0297443	0.00839554	2.38356	1.25312	2.38356	up	2.63176	1.39603	2.63176	up	55.4472	60.8851	205.535	574.836	468.594	1527.33	25.4644	23.4509	156	82.7687	140.999	1981.73	-0.717105	-0.407855	0.280573	2.40125	2.17022	2.9347	-1.74329	-2.26796	-0.592491	-0.280573	0.410195	3.18847
CUST_21176_Rice4x44kGene	LOC_Os04g44730	Os04g0529600	0.0289589	0.00807814	2.05448	1.03877	2.05448	up	-1.01376	-0.0197188	1.01376	down	23.9785	19.5903	22.0141	5.0753	10.4116	10.8181	10.1801	13.3945	15.9	7.39005	5.89467	14.0093	1.61745	1.50012	0.601619	-0.878336	0.222074	-0.662801	0.477915	0.467972	-0.34301	-0.222074	-0.626002	-0.41183
CUST_12133_Rice4x44kGene	LOC_Os04g44780	Os04g0530100	0.000667504	1.5268e-05	1.61334	0.690055	1.61334	up	5.2505	2.39245	5.2505	up	726.716	549.351	1078.26	588.41	558.965	1478.32	360.319	434.651	1190	97.5388	173.058	203.915	0.613351	0.383965	0.290083	0.0531745	0.0428948	0.505897	-0.30231	-0.437559	-0.0428948	-2.42543	-1.67597	-2.47399
CUST_29194_Rice4x44kGene	LOC_Os04g44980	Os04g0532100	0.00243792	0.000175262	-2.11013	-1.07733	2.11013	down	-2.22846	-1.15605	2.22846	down	5.21432	3.46465	12.2538	11.684	8.38062	25.6253	8.78642	15.5936	27.6	25.8098	23.4965	46.9189	-0.972371	-1.38787	-0.632214	-0.0640016	-0.479618	0.192698	-0.123121	0.298658	0.0640016	1.19356	0.980334	0.943328
CUST_19361_Rice4x44kGene	LOC_Os04g45160	Os04g0534100	0.000526631	8.0825e-06	2.54648	1.34851	2.54648	up	1.41912	0.504992	1.41912	up	188.931	209.297	327.256	417.521	341.926	638.944	83.746	101.269	168	216.356	277.653	544.422	-0.16353	0.158444	-0.263483	0.724853	0.500473	0.462353	-1.24084	-1.37258	-1.70067	-0.10942	0.172704	0.10942
CUST_362_Rice4x44kGene	LOC_Os04g45720	Os04g0540600	0.0225621	0.00568175	-2.13337	-1.09314	2.13337	down	-2.55589	-1.35383	2.55589	down	232.302	137.004	389.953	153.301	74.8582	374.622	354.198	472.17	1310	387.698	392.344	483.537	0.072608	-0.514895	-0.072608	-0.782637	-1.75298	-0.369905	0.777618	0.786539	1.20036	0.670103	0.609534	-0.123684
CUST_8510_Rice4x44kGene	LOC_Os04g45750	Os04g0541100	0.0347404	0.0104547	-2.11606	-1.08138	2.11606	down	-1.28189	-0.358274	1.28189	down	408.803	243.305	645.665	446.715	383.88	714.273	934.926	946.642	1250	525.696	554.083	907.654	0.0515909	-0.52277	-0.181545	-0.0760689	-0.230983	-0.27529	1.34149	0.953628	0.296296	0.272976	0.271094	-0.0515909
CUST_7601_Rice4x44kGene	LOC_Os04g46200	Os04g0546500	0.00916844	0.00148755	1.13544	0.183248	1.13544	up	8.73353	3.12656	8.73353	up	3.57156	3.3415	6.65002	26.168	29.3691	172.447	2.71922	3.09826	11.7	2.74392	3.30944	22.4496	-0.0412512	0.0369635	-0.0369635	2.57632	2.80659	4.42025	-0.338157	-0.555722	0.302885	-0.563009	-0.370414	1.35689
CUST_37537_Rice4x44kGene	LOC_Os04g46310	Os04g0548300	0.00651592	0.000872374	-2.94591	-1.55871	2.94591	down	-1.44244	-0.528516	1.44244	down	172.093	149.677	469.967	245.142	282.116	507.868	541.927	716.063	1450	475.074	417.29	544.856	-0.539062	-0.566122	0.0177884	-0.284243	-0.0177884	-0.10975	1.2123	1.20846	1.16798	0.78446	0.519604	-0.130298
CUST_35983_Rice4x44kGene	LOC_Os04g46400	Os04g0549700	0.0189553	0.00441415	-1.55984	-0.641403	1.55984	down	-2.38266	-1.25258	2.38266	down	680.819	325.355	922.125	464.706	576.198	1454.99	837.203	1039.19	1620	1390.22	1262.37	3076.89	0.0181437	-0.872836	-0.436682	-0.788417	-0.414388	-0.0181437	0.412904	0.31888	-0.0989504	0.906679	0.689743	0.940356
CUST_34655_Rice4x44kGene	LOC_Os04g46660	Os04g0552300	0.00962336	0.00160061	-1.63352	-0.707985	1.63352	down	-2.41341	-1.27107	2.41341	down	420.439	277.924	589.186	313.905	272.289	633.843	694.487	623.499	1260	678.631	589.043	1952.13	-0.107856	-0.530787	-0.513544	-0.785032	-0.926437	-0.647576	0.712651	0.15126	0.107856	0.441437	0.15943	0.853304
CUST_35650_Rice4x44kGene	LOC_Os04g46700	Os04g0553000	0.0134315	0.00264292	-1.73755	-0.797052	1.73755	down	-2.2469	-1.16794	2.2469	down	14.6888	9.72853	35.4996	6.28317	9.99803	22.8558	23.8493	38.1326	53.2	19.5826	21.2456	40.1135	-0.234438	-0.654582	0.146137	-1.71519	-0.98126	-0.728542	0.561247	0.832496	0.254529	0.0389833	0.0788164	-0.0389833
CUST_30510_Rice4x44kGene	LOC_Os04g46810	Os04g0554500	0.0277627	0.00762646	3.04183	1.60494	3.04183	up	1.25376	0.326256	1.25376	up	38.6861	15.7779	26.4343	7.95521	2.43439	5.76385	3.94656	6.55328	40.3	2.15565	2.81703	9.55723	3.0338	1.91416	1.59188	0.496346	-1.14821	-0.844864	-0.162896	0.162896	1.72502	-1.27326	-0.964966	-0.237272
CUST_36236_Rice4x44kGene	LOC_Os04g46830	Os04g0554800	0.0280122	0.00772465	1.84564	0.884124	1.84564	up	2.37929	1.25053	2.37929	up	20151.6	12863.8	19418.6	4814.74	3165.13	4650.8	5483.17	8020.62	33100	598.838	824.799	10916.4	1.95984	1.48653	1.01386	-0.361136	-0.902544	-1.28746	0.178478	0.321351	1.30803	-3.25419	-2.87007	-0.178478
CUST_12536_Rice4x44kGene	LOC_Os04g46990	Os04g0556600	0.00336797	0.000305182	-2.36263	-1.24039	2.36263	down	-2.20552	-1.14112	2.20552	down	813.617	400.456	1129.14	185.719	247.827	610.894	1284.98	1351.34	5080	699.226	491.957	898.551	0.634068	-0.214361	0.214361	-1.75277	-1.27277	-0.911309	1.38985	1.05666	1.90873	0.274038	-0.310941	-0.4766
CUST_4654_Rice4x44kGene	LOC_Os04g47360	Os04g0561500	0.00299064	0.000251347	-4.04536	-2.01627	4.04536	down	1.28906	0.366319	1.28906	up	12.3312	14.1588	27.5349	20.6253	20.8893	31.9196	34.3702	77.226	218	14.5619	12.1993	37.0335	-0.353136	0.0205326	-0.0867014	0.133357	0.215495	-0.112957	1.22216	1.98426	2.42307	-0.254683	-0.587844	-0.0205331
CUST_24002_Rice4x44kGene	LOC_Os04g47450	Os04g0562500	0.0172997	0.00385696	2.6585	1.41061	2.6585	up	2.65711	1.40986	2.65711	up	60.6891	62.899	97.7863	140.538	113.191	293.322	14.1197	23.2551	110	30.9794	52.7022	156.102	0.10216	0.328036	-0.10216	1.05801	0.809581	1.24319	-1.90511	-1.59111	-0.40759	-1.00941	-0.320605	0.21122
CUST_3206_Rice4x44kGene	LOC_Os04g47840	Os04g0566300	0.0234766	0.00600864	-3.8466	-1.94358	3.8466	down	-4.25903	-2.09053	4.25903	down	21.6534	17.7721	38.6064	36.1769	31.0429	59.4128	117.813	133.836	97.5	196.683	210.183	127.77	-0.643969	-0.754668	-0.702234	-0.159098	-0.316119	-0.319737	1.89632	1.67446	0.159098	2.39781	2.41582	0.662996
CUST_11448_Rice4x44kGene	LOC_Os04g48170	Os04g0570000	0.0311518	0.00896976	2.14028	1.0978	2.14028	up	1.42321	0.509154	1.42321	up	20.6607	12.7073	26.0224	5.90402	9.87467	23.6524	8.51241	9.41974	15.8	7.99286	6.02086	10.185	1.34971	0.822752	0.790057	-0.71302	0.0927987	0.412858	0.166912	-0.0927982	-0.405002	-0.161836	-0.648334	-0.924656
CUST_4976_Rice4x44kGene	LOC_Os04g48200	Os04g0570500	0.028137	0.00776831	7.15463	2.83888	7.15463	up	8.83175	3.1427	8.83175	up	905.468	1010.5	1644.66	679.286	825.818	3793.81	93.6076	82.3577	969	48.0231	96.5156	682.985	0.970082	1.30269	0.938621	0.299829	0.645418	1.90504	-2.20743	-2.79798	-0.299829	-3.40822	-2.47894	-0.690647
CUST_23138_Rice4x44kGene	LOC_Os04g48260	Os04g0571200	0.000502556	7.02967e-06	1.70523	0.769963	1.70523	up	3.17914	1.66864	3.17914	up	46.8516	41.2979	86.0623	154.689	150.994	199.375	23.2221	39.4784	66.6	35.8521	42.3831	97.733	0.104203	0.0964475	0.0889702	1.5718	1.6007	1.06157	-0.811941	-0.452209	-0.756119	-0.423278	-0.2596	-0.0889697
CUST_35771_Rice4x44kGene	LOC_Os04g48390	Os04g0573000	0.0012305	5.09997e-05	-2.75474	-1.46192	2.75474	down	-1.17224	-0.22927	1.17224	down	459.292	309.302	502.365	2961.68	3420.33	4260.28	980.837	1245.66	2220	2463.9	2606.71	11090.9	-1.63629	-2.0324	-2.39947	0.797041	1.06854	0.445229	-0.445229	-0.506234	-0.730953	0.645739	0.649268	1.70361
CUST_16433_Rice4x44kGene	LOC_Os04g48410	Os04g0573200	0.048147	0.0163591	1.43202	0.518056	1.43202	up	2.5545	1.35304	2.5545	up	3.09019	3.7153	17.4758	33.5951	32.5247	90.0785	2.44763	2.80387	18.1	4.37682	18.1214	76.2831	-1.39478	-0.954719	0.2123	1.7921	1.80917	2.33869	-1.63463	-1.84443	-0.212301	-1.03403	0.937954	1.9769
CUST_19782_Rice4x44kGene	LOC_Os04g48790	Os04g0577200	0.00363128	0.000347348	-2.24939	-1.16953	2.24939	down	-1.79	-0.839959	1.79	down	1245.44	710.358	2061.4	903.339	705.634	1584.76	2387.62	3173.79	4980	1501.67	1718.09	2301.02	0.0827694	-0.552987	-0.0827694	-0.636149	-0.928713	-0.701565	1.11815	1.12295	0.71452	0.211244	0.32773	-0.285524
CUST_4250_Rice4x44kGene	LOC_Os04g49130	Os04g0580400	0.000177973	5.03225e-07	-3.31081	-1.72719	3.31081	down	-2.27457	-1.1856	2.27457	down	47.7217	42.3326	85.2406	35.9902	40.7853	74.033	134.894	179.978	468	80.2438	102.139	159.88	-0.245878	-0.244477	-0.301497	-0.908525	-0.664297	-0.744305	1.34969	1.35985	1.68017	0.36243	0.632752	0.244477
CUST_7027_Rice4x44kGene	LOC_Os04g49210	Os04g0581100	0.00259415	0.000195324	-1.95746	-0.968982	1.95746	down	-4.38424	-2.13233	4.38424	down	82.0366	59.6369	104.424	17.649	16.4676	68.797	149.735	194.669	239	88.0273	94.785	206.935	0.0252781	-0.260508	-0.519118	-2.44701	-2.48318	-1.36059	0.989805	0.962589	0.200204	-0.0144773	0.0144773	0.106194
CUST_38906_Rice4x44kGene	LOC_Os04g49360	Os04g0583000	0.0154231	0.00324837	1.73656	0.796233	1.73656	up	2.88171	1.52693	2.88171	up	19.4929	30.1823	24.8674	258.255	168.352	728.753	12.2664	13.1455	31.5	29.1542	68.1263	683.067	-0.622172	0.182856	-1.16338	2.84999	2.29646	3.47028	-1.19395	-1.49993	-1.29752	-0.182857	0.963896	3.25491
CUST_32592_Rice4x44kGene	LOC_Os04g49450	Os04g0583900	0.00130001	5.77926e-05	2.80144	1.48617	2.80144	up	4.15112	2.0535	4.15112	up	66.3092	114.431	90.9934	3133.75	2301.56	6182.82	17.9422	30.5977	104	328.744	440.622	4410.03	-1.56486	-0.603389	-2.00082	3.74207	3.36058	3.8461	-3.35425	-2.99002	-2.2833	0.603389	0.948211	3.23666
CUST_2980_Rice4x44kGene	LOC_Os04g49500	Os04g0584500	0.00532339	0.000639801	1.97624	0.98276	1.97624	up	4.63882	2.21376	4.63882	up	31.2737	33.7888	40.0542	50.3696	61.0959	110.283	21.9055	18.7299	24.3	10.7293	11.8943	27.299	0.476357	0.762228	-0.0591531	0.908352	1.25066	1.1626	0.0591526	-0.572622	-1.25538	-1.20848	-1.13752	-0.973663
CUST_6941_Rice4x44kGene	LOC_Os04g49560	Os04g0585100	0.00350794	0.000327837	-2.14296	-1.0996	2.14296	down	-1.84478	-0.883449	1.84478	down	108.328	51.2112	181.69	63.3657	56.895	132.17	165.818	237.985	457	123.809	115.127	215.057	0.13891	-0.767693	-0.0075345	-0.890335	-0.981949	-0.706052	0.849551	0.964994	0.847949	0.190177	0.0075345	-0.125701
CUST_18625_Rice4x44kGene	LOC_Os04g49590	Os04g0585400	0.0154484	0.00325878	-2.10563	-1.07425	2.10563	down	-2.70968	-1.43813	2.70968	down	18.2644	10.4246	31.7482	11.667	12.8416	32.4949	43.3999	40.4112	58.5	43.1036	39.6259	58.109	-0.155831	-0.790598	-0.250703	-1.05804	-0.855861	-0.456598	1.18928	0.680518	0.15583	0.941507	0.742389	0.25998
CUST_30752_Rice4x44kGene	LOC_Os04g49650	Os04g0585900	0.00611753	0.000791279	1.05807	0.0814344	1.05807	up	2.40572	1.26647	2.40572	up	57.1963	40.0218	42.8226	271.11	190.002	275.627	40.7009	46.5572	79.4	87.009	77.0138	155.935	-0.0965161	-0.437374	-1.40658	1.89276	1.44368	1.04026	-0.490921	-0.702809	-0.991043	0.367289	0.113488	0.0965161
CUST_9373_Rice4x44kGene	LOC_Os04g49980	Os04g0589800	0.00035286	3.15224e-06	2.39824	1.26198	2.39824	up	3.45447	1.78846	3.45447	up	116.526	81.0426	223.007	6606.58	8672.75	19432.1	31.2907	33.8591	262	1874.81	1562.08	9450.03	-1.78473	-2.13436	-1.74082	3.78483	4.2412	4.46496	-3.58513	-3.87715	-1.98357	2.08185	1.74082	3.30294
CUST_17451_Rice4x44kGene	LOC_Os04g50090	Os04g0590800	0.00499959	0.000575687	-2.25552	-1.17346	2.25552	down	2.71673	1.44187	2.71673	up	10.2617	9.45588	11.3297	9.8119	10.6369	15.3263	25.897	29.5206	30	2.87713	3.06352	9.27409	0.230149	0.286437	-0.519525	-0.0901246	0.0901251	-0.323059	1.66212	1.44522	0.410096	-1.74586	-1.73305	-1.16976
CUST_4696_Rice4x44kGene	LOC_Os04g50700	Os04g0593400	0.0106916	0.00187229	3.33175	1.73628	3.33175	up	1.72628	0.787669	1.72628	up	1177.4	1469.11	1522.34	1704.45	1309.42	2413.59	327.157	341.094	1160	624.27	705.218	2437.15	0.363077	0.856692	-0.158752	0.641176	0.324581	0.266708	-1.38801	-1.73366	-1.02614	-0.69372	-0.595573	0.158752
CUST_35152_Rice4x44kGene	LOC_Os04g50760	Os04g0594000	0.000810507	2.34366e-05	1.84327	0.88227	1.84327	up	2.76228	1.46586	2.76228	up	24.044	21.8697	37.6959	191.627	164.376	169.866	12.2741	19.6157	23.9	44.812	48.4412	119.833	-0.39715	-0.359618	-0.640936	2.34179	2.18427	1.29154	-1.27076	-1.00019	-1.77356	0.359618	0.394212	0.6662
CUST_14251_Rice4x44kGene	LOC_Os04g50860	Os04g0596300	0.00310984	0.000265959	1.64473	0.717851	1.64473	up	2.03472	1.02483	2.03472	up	612.013	497.014	878.955	1451.4	1695.19	2043.69	312.165	513.922	681	551.979	701.58	1579.41	0.0740724	-0.0519261	-0.296215	1.06428	1.35206	0.681666	-0.800726	-0.487316	-1.13958	-0.216314	0.0519261	0.187911
CUST_36871_Rice4x44kGene	LOC_Os04g50880	Os04g0596900	0.00562259	0.000698577	-1.05032	-0.0708238	1.05032	down	2.28398	1.19155	2.28398	up	26.3372	22.7833	44.8142	24.9709	18.7788	46.7452	28.2537	37.1287	54	7.55589	8.19571	30.4422	0.318063	0.283215	0.192401	-0.0143976	-0.361757	0.0138259	0.515856	0.50412	-0.0138254	-1.62481	-1.58529	-0.726886
CUST_30089_Rice4x44kGene	LOC_Os04g51160	Os04g0600300	0.0107857	0.00189511	3.80597	1.92826	3.80597	up	1.32411	0.405023	1.32411	up	92.1515	52.5498	87.7654	248.701	619.961	779.398	9.02322	10.4248	149	159.425	340.371	977.479	-0.324679	-0.960725	-1.28755	0.852044	2.2336	1.62365	-3.58052	-3.77804	-0.999191	0.324679	1.34116	1.82839
CUST_13041_Rice4x44kGene	LOC_Os04g51820	Os04g0607500	0.00985626	0.00165623	2.29258	1.19697	2.29258	up	1.9637	0.973573	1.9637	up	54.7128	36.4382	47.2599	118.618	101.116	198.639	19.2612	15.4086	47.9	55.9514	33.5908	171.541	0.260646	-0.151504	-0.843131	1.12141	0.954887	0.988894	-1.14908	-1.87687	-1.29895	0.151504	-0.66236	0.65533
CUST_31579_Rice4x44kGene	LOC_Os04g51830	Os04g0607600	0.00145206	7.16864e-05	-4.28524	-2.09938	4.28524	down	-1.77092	-0.824499	1.77092	down	13.4918	11.6439	20.603	2.86748	2.47599	11.3036	52.0947	78.663	113	10.0898	3.5851	12.6259	0.421181	0.382951	0.139438	-2.06866	-2.21665	-0.966073	2.46669	2.65541	2.1196	-0.139439	-1.71001	-0.928434
CUST_738_Rice4x44kGene	LOC_Os04g52110	Os04g0610600	0.000541551	8.92464e-06	7.5739	2.92104	7.5739	up	3.07075	1.61859	3.07075	up	28.7296	36.4808	71.7745	2556.53	3036.61	4681.54	2.2438	3.18849	44	615.495	587.52	3556.58	-2.32685	-1.80798	-1.89844	3.89304	4.2051	3.88949	-5.90892	-5.80782	-3.07963	1.95284	1.80798	3.37104
CUST_30280_Rice4x44kGene	LOC_Os04g52530	Os04g0615600	0.00677125	0.000927769	-1.51455	-0.598888	1.51455	down	-2.04168	-1.02976	2.04168	down	522.855	561.579	1571.14	416.848	399.782	763.485	1096.4	1362.91	1950	870.757	902.149	1412.46	-0.4043	-0.126946	0.29051	-0.986797	-0.983324	-0.990063	0.760445	0.668536	0.126946	0.19012	0.163461	-0.224496
CUST_8571_Rice4x44kGene	LOC_Os04g52640	Os04g0616700	0.0380784	0.0118388	-2.42913	-1.28044	2.42913	down	-1.15444	-0.207195	1.15444	down	513.46	477.672	643.284	514.083	346.47	450.127	1156.51	1356.93	2620	583.48	530.326	408.476	0.0862823	0.156328	-0.481027	-0.167575	-0.673063	-1.23559	1.3542	1.17893	1.06978	0.129278	-0.0862823	-1.49764
CUST_10454_Rice4x44kGene	LOC_Os04g52750	Os04g0618400	0.00616943	0.000801331	2.50917	1.32721	2.50917	up	2.58237	1.36869	2.58237	up	9.33715	23.9884	25.8066	311.633	149.867	540.462	3.89766	3.01544	56.6	91.1294	74.8584	220.164	-2.15974	-0.624178	-1.58557	2.64537	1.65299	2.56338	-3.32366	-4.09973	-0.927735	0.985684	0.624178	1.1458
CUST_21981_Rice4x44kGene	LOC_Os04g52890	Os04g0619900	0.04244	0.0137881	-2.18021	-1.12447	2.18021	down	-1.4326	-0.518631	1.4326	down	1322.05	658.854	2999.2	1203.35	979.181	2952.53	2574.85	3634.26	5260	1422.8	2033.44	3622.7	-0.113801	-0.944266	0.175489	-0.505124	-0.73875	-0.0865717	0.944367	1.03571	0.510745	-0.149284	0.288159	0.0865717
CUST_16996_Rice4x44kGene	LOC_Os04g52920	Os04g0620200	0.0355846	0.0107907	-2.04633	-1.03304	2.04633	down	-1.28176	-0.358125	1.28176	down	71.5441	47.1023	152.482	70.702	57.6107	182.809	141.041	206.394	275	98.4688	105.795	154.232	-0.210349	-0.639107	-0.0111318	-0.483038	-0.714669	0.0111313	0.865315	1.00877	0.364433	0.109046	0.134821	-0.356068
CUST_4549_Rice4x44kGene	LOC_Os04g53210	Os04g0623500	0.00470616	0.000523866	-2.43084	-1.28145	2.43084	down	-1.10311	-0.141575	1.10311	down	3899.83	2465.18	6879.76	10017.6	6522.06	20324.2	8483.9	10772	18900	8480.73	10409.2	20689.7	-1.04239	-1.52983	-1.11596	0.0630508	-0.492298	0.207378	0.175381	0.114031	-0.133232	-0.0630508	0.154787	0.11112
CUST_32083_Rice4x44kGene	LOC_Os04g53350	Os04g0625000	0.00642002	0.000854434	-2.4256	-1.27834	2.4256	down	-1.75584	-0.812161	1.75584	down	170.526	88.8698	331.756	116.015	120.829	301.388	284.746	495.799	924	208.403	269.084	417.89	-0.0534167	-0.819364	0.0142016	-0.864699	-0.742258	-0.363736	0.782725	1.17697	1.01674	0.0945354	0.385458	-0.0142016
CUST_17118_Rice4x44kGene	LOC_Os04g53560	Os04g0627300	0.00718161	0.00102031	2.47971	1.31017	2.47971	up	1.44581	0.531883	1.44581	up	197.711	237.015	332.28	65.1655	113.43	180.054	99.377	100.987	185	45.8472	56.1785	175.192	1.27276	1.70862	1.12925	-0.584064	0.279344	0.00584459	0.376803	-0.00584459	-0.190855	-0.977169	-0.761737	-0.155618
CUST_14024_Rice4x44kGene	LOC_Os04g53580	Os04g0627400	0.0019754	0.00012202	-1.48072	-0.566295	1.48072	down	-2.20604	-1.14146	2.20604	down	240.467	214.951	479.002	126.827	136.527	348.504	347.153	404.771	1040	286.648	286.721	807.714	-0.0681453	-0.0557041	0.0335312	-1.24673	-1.07662	-0.664759	0.55804	0.373745	0.676783	0.0438557	-0.0335312	0.42594
CUST_23654_Rice4x44kGene	LOC_Os04g53606	Os04g0627900	0.0138298	0.00275997	1.78553	0.836352	1.78553	up	4.58805	2.19788	4.58805	up	126.391	227.834	197.192	1191.12	1505.48	5746.47	31.2621	104.716	554	217.417	371.615	1353.15	-0.894303	0.130059	-1.14512	2.08644	2.48813	3.48045	-2.81326	-1.4751	-0.130059	-0.253173	0.442415	1.27213
CUST_2257_Rice4x44kGene	LOC_Os04g53700	Os04g0629100	0.0172995	0.00385544	-3.37404	-1.75448	3.37404	down	-1.46482	-0.550726	1.46482	down	14.1159	12.9842	63.3364	18.4419	15.6682	47.703	60.6529	83.0166	161	38.6825	27.6234	41.5453	-0.687095	-0.633384	0.586105	-0.55703	-0.7284	-0.062284	1.51262	1.55961	1.45683	0.62583	0.0622835	-0.383649
CUST_32526_Rice4x44kGene	LOC_Os04g53750	Os04g0629600	0.00775951	0.00114107	-1.19025	-0.251264	1.19025	down	-2.0388	-1.02772	2.0388	down	85.4482	80.5563	218.066	147.804	119.131	185.068	102.652	129.188	347	248.884	211.342	537.989	-0.410114	-0.320891	0.0490153	0.12484	-0.122506	-0.427129	-0.0490153	-0.123137	0.243954	0.990799	0.677154	0.990421
CUST_17560_Rice4x44kGene	LOC_Os04g53760	Os04g0629700	0.0301191	0.00854785	-1.59863	-0.676838	1.59863	down	-2.02031	-1.01458	2.02031	down	987.607	990.131	1380.42	850.096	1230.44	1451.76	1655.77	2025.24	2990	1880.67	1623.19	4203.23	-0.204176	-0.0262165	-0.613595	-0.676094	-0.0788307	-0.78033	0.637776	0.522532	0.0262165	0.583624	0.293454	0.631395
CUST_32886_Rice4x44kGene	LOC_Os04g53780	Os04g0630100	0.000886799	2.82486e-05	-7.66817	-2.93888	7.66817	down	-5.28839	-2.40283	5.28839	down	8.74844	7.96014	36.2864	30.9989	20.5619	47.5035	85.2917	115.106	211	149.452	160.394	191.426	-2.3836	-2.34556	-1.22379	-0.814092	-1.34255	-1.07462	0.998158	1.02481	0.840725	1.56947	1.59366	0.814092
CUST_32625_Rice4x44kGene	LOC_Os04g53800	Os04g0630300	0.00391969	0.00039166	-2.5485	-1.34965	2.5485	down	-4.46666	-2.1592	4.46666	down	141.111	157.791	347.613	210.588	309.925	673.982	510.912	738.889	617	1181.38	1113.66	3053.02	-1.03359	-0.698133	-0.625459	-0.71161	-0.090333	0.090333	0.919104	1.04556	-0.272901	1.89054	1.72762	2.14782
CUST_12693_Rice4x44kGene	LOC_Os04g53810	Os04g0630400	0.000506711	7.25455e-06	-3.61273	-1.85309	3.61273	down	-6.0655	-2.60063	6.0655	down	226.615	167.581	232.854	170.355	142.254	358.701	560.109	690.543	1960	1100.13	1026.7	1759.75	-0.649057	-0.910162	-1.50239	-1.31636	-1.51266	-1.11847	0.752863	0.649057	1.09574	1.48886	1.31145	1.05408
CUST_38128_Rice4x44kGene	LOC_Os04g53930	Os04g0631100	0.00237496	0.000167477	2.98555	1.578	2.98555	up	3.00195	1.5859	3.00195	up	2209.91	1985.94	3412.59	2397.56	1761.96	4438.18	585.406	787.33	2220	473.829	742.219	2019.27	0.939896	0.960009	0.674265	0.801873	0.421273	0.813929	-0.880125	-0.858425	-0.421273	-1.42309	-0.853364	-0.44417
CUST_11702_Rice4x44kGene	LOC_Os04g53950	Os04g0631200	0.0246364	0.00643523	-10.3941	-3.37769	10.3941	down	-2.53804	-1.34371	2.53804	down	722.771	124.144	1670.82	328.713	110.172	991.793	4005.97	5197.7	14700	615.38	1513.61	645.999	0.18675	-2.18049	0.503183	-1.20557	-2.71886	-0.4887	2.75374	2.72364	3.16514	-0.18675	1.03394	-1.22918
CUST_407_Rice4x44kGene	LOC_Os04g54200	Os04g0634700	0.0234835	0.00601206	-2.94803	-1.55975	2.94803	down	-1.33248	-0.414116	1.33248	down	133.779	104.549	397.422	195.732	132.641	272.191	329.316	420.452	1870	240.602	232.187	306.654	-0.43483	-0.616222	0.243475	-0.141411	-0.638973	-0.542014	0.961247	0.907884	2.00254	0.270529	0.141411	-0.49199
CUST_15805_Rice4x44kGene	LOC_Os04g54759	Os04g0640300	0.0026732	0.00020594	2.26853	1.18176	2.26853	up	1.69156	0.758358	1.69156	up	289.406	319.16	705.943	334.6	397.409	829.838	146.028	155.919	446	212.046	213.586	515.794	0.233244	0.548703	0.627183	0.186977	0.498949	0.621027	-0.657155	-0.968433	-0.510554	-0.356915	-0.424231	-0.186977
CUST_21661_Rice4x44kGene	LOC_Os04g54800	Os04g0640600	0.000947212	3.18877e-05	-2.04067	-1.02904	2.04067	down	-2.13142	-1.09182	2.13142	down	1350.41	1122.46	2271.82	1085.46	1040.67	1771.95	2722.78	3693.79	5290	1849.83	2134.63	5029.42	-0.156281	-0.248733	-0.298337	-0.72698	-0.723989	-0.896283	0.951864	0.986054	0.445849	0.156281	0.285121	0.4868
CUST_11508_Rice4x44kGene	LOC_Os04g54930	Os04g0642000	0.014873	0.00307215	-2.71193	-1.43932	2.71193	down	-1.34359	-0.426093	1.34359	down	1414.94	947.662	1087.65	1142.03	839.124	1178.81	2572.83	2547.1	8070	1015.93	1107.79	2494.68	0.500278	0.0962558	-0.77177	-0.0644689	-0.445332	-0.895082	1.45935	1.03902	1.64436	-0.119101	-0.0719705	0.0644689
CUST_27576_Rice4x44kGene	LOC_Os04g54940	Os04g0642100	0.0192957	0.00453984	-2.15003	-1.10436	2.15003	down	-1.60115	-0.679109	1.60115	down	56.1987	97.5934	160.095	77.1262	63.8121	131.73	185.592	185.044	462	136.058	125.228	160.046	-0.777282	0.193241	-0.159474	-0.576206	-0.785814	-0.680263	1.0427	0.6326	0.894257	0.356888	0.159474	-0.521319
CUST_39444_Rice4x44kGene	LOC_Os04g55120	Os04g0644100	0.0146962	0.00301857	-4.78549	-2.25867	4.78549	down	-2.23052	-1.15738	2.23052	down	16.7304	22.0019	43.6809	9.94117	35.3988	61.6361	84.8122	115.518	327	49.8786	54.7961	90.2406	-1.0334	-0.46396	-0.541378	-2.03999	-0.143991	-0.284041	1.40486	1.4448	1.88761	0.401115	0.459014	0.143991
CUST_38553_Rice4x44kGene	LOC_Os04g55200	Os04g0644700	0.0341339	0.0101951	-1.36693	-0.450942	1.36693	down	2.44422	1.28937	2.44422	up	29.5923	16.3614	33.6086	62.4443	60.7822	122.506	24.1545	47.5426	65.8	27.8078	34.9821	33.5415	0.0982361	-0.582412	-0.610671	0.919978	0.944841	1.01585	-0.0982361	0.472859	-0.116642	-0.132936	0.120438	-0.974958
CUST_38038_Rice4x44kGene	LOC_Os04g55420	Os04g0647900	0.02211	0.00551853	-2.03349	-1.02396	2.03349	down	2.02366	1.01697	2.02366	up	35.9	37.1209	90.2479	61.6102	22.6555	27.4009	55.863	88.239	373	15.7594	17.3945	17.2509	-0.111262	0.111262	0.326131	0.412314	-0.967212	-1.63297	0.623101	0.876794	1.89811	-1.44047	-1.37581	-2.42249
CUST_27618_Rice4x44kGene	LOC_Os04g55440	Os04g0648200	0.00309694	0.000264441	-2.54465	-1.34747	2.54465	down	1.32084	0.401461	1.32084	up	5.09709	4.63289	9.16672	5.5806	4.23836	8.77537	9.40046	20.6535	33.4	5.09767	3.08001	5.8783	0.0853224	0.12184	0.0395393	-0.0395393	-0.372668	-0.26284	1.06484	1.79459	1.42968	-0.0559521	-0.860607	-0.962872
CUST_27746_Rice4x44kGene	LOC_Os04g55570	Os04g0649200	0.00805152	0.00121352	-2.66799	-1.41575	2.66799	down	-1.52894	-0.612536	1.52894	down	129.915	90.0352	219.898	132.689	144.33	325.447	252.671	325.447	1080	183.121	203.324	613.067	-0.273348	-0.628077	-0.406598	-0.498473	-0.313364	-0.0804436	0.7828	0.742133	1.4143	0.0804436	0.153671	0.711212
CUST_6967_Rice4x44kGene	LOC_Os04g55720	Os04g0650800	0.000482956	6.51661e-06	-1.15346	-0.205973	1.15346	down	2.09559	1.06736	2.09559	up	4925.5	3890.68	6826.8	28724	33826.6	37828.1	4624.47	6469.92	12200	12035.5	14668.6	23180.8	-0.532389	-0.69836	-0.953963	1.75592	2.0556	1.27678	-0.526916	-0.448285	-0.591593	0.615127	0.822807	0.448285
CUST_41494_Rice4x44kGene	LOC_Os04g55970	Os04g0653600	0.0126174	0.00239967	-1.31913	-0.399585	1.31913	down	5.60458	2.48661	5.60458	up	2.84343	2.62275	3.66776	13.3605	12.9495	36.206	2.21918	2.58483	19.9	2.27446	2.84753	5.62946	0.108559	0.166278	-0.416691	2.08522	2.10392	2.64713	-0.152592	-0.338384	1.54788	-0.35499	-0.108559	-0.159999
CUST_2513_Rice4x44kGene	LOC_Os04g56060	Os04g0654600	0.00654028	0.000876795	-2.22908	-1.15645	2.22908	down	-2.30714	-1.20611	2.30714	down	1018.96	751.943	1548.85	655.279	568.927	1541.03	2451.97	2944.42	3310	1401.93	1761.57	2927.35	-0.134289	-0.398418	-0.422711	-1.02682	-1.1669	-0.669447	1.22901	1.08722	0.197699	0.184589	0.436279	0.134289
CUST_6428_Rice4x44kGene	LOC_Os04g56110	Os04g0655300	0.000984885	3.42442e-05	4.17434	2.06155	4.17434	up	2.34607	1.23025	2.34607	up	108.117	87.9344	220.894	209.818	152.438	457.948	19.9146	28.6505	92	70.8894	72.7754	225.293	0.159266	0.0354457	0.297507	0.860201	0.463064	1.1099	-2.18498	-2.06607	-1.44137	-0.591127	-0.631001	-0.0354457
CUST_28964_Rice4x44kGene	LOC_Os04g56120	Os04g0655400	0.0393642	0.012401	1.25055	0.322567	1.25055	up	3.03534	1.60186	3.03534	up	34.438	21.2351	49.9311	57.1099	40.2673	97.0562	19.7554	18.7787	91.5	12.7757	24.1765	26.4773	0.439924	-0.0833483	0.0833487	0.914057	0.473709	0.802794	-0.265371	-0.744355	0.481951	-1.13211	-0.289665	-1.19324
CUST_23956_Rice4x44kGene	LOC_Os04g56309	Os04g0658200	0.00164187	8.86222e-05	1.49601	0.581118	1.49601	up	3.4686	1.79436	3.4686	up	2.90342	2.73285	2.93153	379.606	314.648	229.733	2.28891	2.61531	2.11	25.63	50.757	517.915	-1.54375	-1.45682	-2.42236	5.23125	5.02427	3.63036	-1.79039	-2.0039	-3.372	1.45682	2.36484	4.68115
CUST_36329_Rice4x44kGene	LOC_Os04g56360	Os04g0658700	0.0174467	0.00390413	2.39109	1.25767	2.39109	up	2.2084	1.143	2.2084	up	8.54296	6.50785	14.3406	9.54889	7.83742	9.18154	2.26984	4.02709	11.6	2.37069	3.18948	8.64566	0.977189	0.758911	0.831969	0.882179	0.661008	-0.0507612	-0.838503	-0.417186	0.0507612	-1.01368	-0.663419	-0.25949
CUST_3858_Rice4x44kGene	LOC_Os04g56430	Os04g0659300	0.019517	0.00461486	2.323	1.21599	2.323	up	2.67916	1.42178	2.67916	up	15236.7	19434.6	15903.3	51333.1	19153.1	76321.2	5701.8	7985.81	15000	12354.4	15439.7	20961.1	0.322032	0.847388	-0.508709	1.81876	0.460237	1.51462	-0.999576	-0.919384	-1.0683	-0.121931	0.121931	-0.471725
CUST_17715_Rice4x44kGene	LOC_Os04g56690	Os04g0662400	0.00219167	0.000145864	1.97029	0.978406	1.97029	up	8.71307	3.12318	8.71307	up	911.013	781.207	2951.3	770.207	687.987	2551.29	419.486	636.463	1870	54.8999	141.081	270.383	0.547374	0.499885	1.35067	0.0495405	-0.0495405	0.901108	-0.475021	-0.279397	0.217125	-3.64666	-2.36276	-2.45901
CUST_38467_Rice4x44kGene	LOC_Os04g56850	Os04g0664400	0.038394	0.0119658	-3.39211	-1.76218	3.39211	down	-2.02443	-1.01752	2.02443	down	7.09025	8.27446	8.75444	3.34117	6.81561	2.36846	20.3323	24.6567	72.7	11.4041	6.61901	6.07452	0.124409	0.521515	-0.463927	-1.21668	-0.124409	-2.58943	1.74073	1.61311	2.11471	0.668612	-0.194003	-1.35257
CUST_37309_Rice4x44kGene	LOC_Os04g56950	Os04g0665200	0.0290022	0.00809962	1.25749	0.330551	1.25749	up	2.73484	1.45146	2.73484	up	4.3636	4.08459	2.88847	9.98111	28.9157	46.3312	3.08119	3.54459	4.31	5.60099	5.07369	23.5716	-0.0394735	0.0394735	-1.5272	0.898599	2.49696	2.23697	-0.44505	-0.648753	-1.42505	0.179249	-0.0411501	1.14006
CUST_23715_Rice4x44kGene	LOC_Os04g57020	Os04g0665800	0.0274818	0.00752606	2.24664	1.16777	2.24664	up	1.47583	0.561526	1.47583	up	217.63	215.098	314.212	216.693	219.721	367.775	97.3288	148.65	163	156.215	155.289	230.098	0.497394	0.654788	0.134737	0.235559	0.319365	0.122391	-0.56709	-0.361939	-1.28736	-0.122391	-0.208719	-0.676153
CUST_12438_Rice4x44kGene	LOC_Os04g57130	Os04g0666800	0.00379593	0.000371589	-4.55398	-2.18713	4.55398	down	1.0785	0.109032	1.0785	up	28.5775	21.9631	73.2308	151.699	100.626	240.526	156.084	198.292	255	109.719	86.4654	316.12	-1.79461	-2.00014	-1.32956	0.358041	-0.170385	0.146677	0.751208	0.690685	-0.00481319	0.00481272	-0.416564	0.418987
CUST_20323_Rice4x44kGene	LOC_Os04g57320	Os04g0668900	0.000548657	9.69956e-06	1.58352	0.663132	1.58352	up	2.19094	1.13155	2.19094	up	288.109	305.196	428.064	2404.13	2117.81	3393.76	152.966	257.231	438	765.931	719.812	3053.62	-0.679607	-0.422207	-1.00091	2.12562	2.00646	1.74664	-1.49655	-1.15253	-1.44303	0.589555	0.422207	1.47231
CUST_41880_Rice4x44kGene	LOC_Os04g57490	Os04g0670500	0.00153391	7.9081e-05	12.7213	3.66918	12.7213	up	2.14692	1.10227	2.14692	up	53.925	30.6168	52.1488	25.7964	15.2533	27.0317	2.44439	4.81513	6.46	7.52119	12.7861	11.4527	2.21191	1.56955	1.27107	0.892518	0.198251	0.0836558	-2.15504	-1.58277	-2.21718	-0.771451	-0.0836558	-1.27727
CUST_29304_Rice4x44kGene	LOC_Os04g57739	Os04g0673700	0.000953448	3.22546e-05	-1.35449	-0.437755	1.35449	down	3.38106	1.75748	3.38106	up	15.658	19.9917	39.2437	595.407	604.741	535.098	19.2257	39.7637	72.6	90.7977	106.635	527.56	-1.71475	-1.18797	-1.2817	3.27855	3.36477	2.24813	-1.32216	-0.67957	-0.869422	0.67957	0.833764	2.1057
CUST_15077_Rice4x44kGene	LOC_Os04g57830	Os04g0674500	0.0150304	0.00312361	-3.24323	-1.69743	3.24323	down	-1.23444	-0.303858	1.23444	down	29.552	21.6007	38.0959	43.145	29.2242	82.1248	91.2326	120.674	137	58.1185	46.2564	74.2436	-0.316473	-0.59437	-0.842605	-0.0261421	-0.524385	0.0261416	1.40628	1.40394	0.528633	0.517834	0.110734	-0.241378
CUST_19793_Rice4x44kGene	LOC_Os04g57880	Os04g0675400	0.00100224	3.55546e-05	4.88345	2.2879	4.88345	up	4.27878	2.0972	4.27878	up	229.935	174.351	44.4462	7191.66	14324.5	13430.2	10.5324	27.4535	96.2	2113.72	2206.88	3879.6	-1.41135	-1.6363	-4.67495	3.30008	4.35794	3.32481	-5.76321	-4.78689	-4.03621	1.6477	1.63218	1.41135
CUST_16382_Rice4x44kGene	LOC_Os04g57890	Os04g0675500	0.0390048	0.0122338	-2.26587	-1.18007	2.26587	down	1.13663	0.18476	1.13663	up	317.447	241.065	509.39	714.947	513.648	979.958	542.816	867.938	1750	634.546	595.189	664.906	-0.595039	-0.817859	-0.8053	0.320672	-0.0925989	-0.100786	0.275361	0.546661	0.499983	0.262731	0.0925989	-0.782323
CUST_26017_Rice4x44kGene	LOC_Os04g58030	Os04g0676800	0.000351517	3.12372e-06	11.4953	3.52297	11.4953	up	6.24803	2.6434	6.24803	up	79.7794	86.6706	135.225	396.548	435.009	723.978	7.9598	4.83153	29.1	48.9448	60.5364	177.074	0.117447	0.41125	-0.0137935	2.17525	2.37258	2.16735	-3.11131	-4.23739	-2.70529	-0.728852	-0.49996	0.0137935
CUST_27404_Rice4x44kGene	LOC_Os04g58080	Os04g0677200	0.0498193	0.0171282	-16.5362	-4.04755	16.5362	down	-1.40035	-0.485783	1.40035	down	6.57273	2.8214	27.7547	5.16418	2.82099	12.1154	60.7466	68.2884	1020	9.53189	24.3499	2.13971	-0.197415	-1.24322	0.988239	-0.800976	-1.60953	-0.447091	3.10728	2.87028	5.7127	0.197415	1.47274	-3.07041
CUST_18943_Rice4x44kGene	LOC_Os04g58090	Os04g0677300	0.00194317	0.00011847	7.74398	2.95307	7.74398	up	1.48349	0.568996	1.48349	up	308.928	143.847	312.406	353.433	524.041	606.003	18.0255	23.9302	126	308.796	263.002	433.758	0.607845	-0.320612	-0.268519	0.546403	1.17843	0.447947	-3.39486	-3.3919	-2.05375	0.465788	0.156455	-0.156455
CUST_36530_Rice4x44kGene	LOC_Os04g58610	Os04g0682600	0.0174513	0.00390794	4.57651	2.19425	4.57651	up	6.90962	2.78861	6.90962	up	3.90721	21.9327	15.9624	14.2199	16.1935	25.0083	2.23134	2.57256	4.52	2.2566	3.27074	2.42351	0.237859	2.90101	1.37581	1.84595	2.09724	1.7841	-0.473914	-0.674454	-0.919703	-0.695568	-0.237858	-1.7051
CUST_27317_Rice4x44kGene	LOC_Os04g58790	Os04g0684600	0.00607395	0.000781787	-2.07885	-1.05578	2.07885	down	-1.51398	-0.59835	1.51398	down	59.0415	46.6133	77.1138	35.9942	25.0501	81.5242	110.112	112.432	280	67.1847	45.7031	85.1263	0.336982	0.170273	-0.170272	-0.632588	-1.09175	-0.329469	1.33261	0.956859	1.21486	0.381947	-0.251647	-0.38906
CUST_39755_Rice4x44kGene	LOC_Os04g58840	Os04g0685200	0.02725	0.00744438	-2.43908	-1.28633	2.43908	down	1.12317	0.167574	1.12317	up	483.209	311.821	845.405	654.736	480.899	1174.66	833.073	1067.14	3780	342.475	544.064	1435.51	-0.07479	-0.53244	-0.160309	0.10787	-0.273526	0.07479	0.807462	0.758868	1.52513	-0.712874	-0.122851	0.242137
CUST_15313_Rice4x44kGene	LOC_Os04g59050	Os04g0687200	0.00832109	0.00127879	-4.43934	-2.15035	4.43934	down	-1.5161	-0.600364	1.5161	down	53.3107	26.0177	97.033	51.5349	36.6689	80.4399	158.054	211.968	639	69.4532	103.193	75.735	0.0142326	-0.846425	-0.0142331	-0.29025	-0.717461	-0.524233	1.6786	1.6962	2.22981	0.254409	0.74789	-0.733152
CUST_30388_Rice4x44kGene	LOC_Os04g59150	Os04g0688100	0.0381058	0.01185	-1.49592	-0.581029	1.49592	down	2.05352	1.0381	2.05352	up	5080.75	4623.5	9375.36	9999.89	3351.04	4815.73	5931.71	8559.35	26400	2117.4	2594.77	3475.55	0.00434113	0.0425596	-0.00434113	0.725603	-0.787915	-1.2049	0.324202	0.447425	1.01402	-1.39985	-1.18429	-1.79738
CUST_4904_Rice4x44kGene	LOC_Os04g59320	Os04g0689400	0.0146171	0.00299212	-3.03136	-1.59996	3.03136	down	-1.47914	-0.564756	1.47914	down	150.878	51.4465	247.458	66.2329	56.6553	199.527	373.023	456.708	571	86.2607	132.937	216.506	0.565288	-0.812672	0.386577	-0.878081	-1.03963	-0.163457	1.96763	1.8538	1.11765	-0.382756	0.163457	-0.167605
CUST_2557_Rice4x44kGene	LOC_Os04g59420	Os04g0690500	0.00502066	0.000579175	-2.48786	-1.31491	2.48786	down	-1.87234	-0.904839	1.87234	down	586.4	376.101	574.25	443.853	347.179	570.488	1119.07	1282.74	2470	639.4	800.783	1154.75	0.146448	-0.320041	-0.776273	-0.510963	-0.80158	-1.02519	1.17525	0.966344	0.853258	0.129844	0.376781	-0.129844
CUST_22422_Rice4x44kGene	LOC_Os05g01256	Os05g0103000	0.0206562	0.00500611	-2.14076	-1.09813	2.14076	down	-1.70137	-0.766699	1.70137	down	164.412	141.642	310.99	206.376	217.87	390.227	379.567	573.921	593	350.173	426.008	593.552	-0.348651	-0.389443	-0.321613	-0.276297	-0.134321	-0.233604	0.954841	1.14551	0.134321	0.600663	0.805721	0.249489
CUST_16375_Rice4x44kGene	LOC_Os05g01430	Os05g0104600	0.0020475	0.000129933	2.88244	1.52729	2.88244	up	2.83953	1.50565	2.83953	up	102.219	106.64	149.104	153.334	132.539	168.837	37.306	39.0953	84.6	39.4453	37.1789	104.714	0.81355	1.04891	0.46569	1.14296	0.996477	0.405573	-0.544178	-0.88242	-0.827126	-0.701626	-0.864746	-0.405573
CUST_29219_Rice4x44kGene	LOC_Os05g01444	Os05g0104700	0.000671225	1.58159e-05	5.90801	2.56267	5.90801	up	3.02004	1.59457	3.02004	up	156.026	137.398	227.638	169.139	138.138	248.769	18.691	41.7763	55.1	36.2976	63.3757	93.9936	0.988955	0.9798	0.641392	0.849767	0.621456	0.530022	-1.97596	-1.22145	-1.88045	-1.25632	-0.530022	-0.996116
CUST_11309_Rice4x44kGene	LOC_Os05g02200	Os05g0112800	0.0147063	0.00302206	-1.37364	-0.458002	1.37364	down	-2.04151	-1.02964	2.04151	down	229.769	223.586	316.212	362.07	219.19	494.305	298.211	324.526	791	578.691	631.55	935.822	-0.294625	-0.1597	-0.726429	0.105851	-0.554452	-0.321358	0.177979	-0.105851	0.121125	0.896545	0.944895	0.477506
CUST_15829_Rice4x44kGene	LOC_Os05g02450	Os05g0115100	0.000517369	7.62614e-06	2.1251	1.08753	2.1251	up	1.98074	0.986039	1.98074	up	115.461	108.17	202.832	834.183	826.824	1554.49	54.973	63.7219	137	253.611	377.911	1475.06	-0.53698	-0.4568	-0.616612	2.06038	2.11138	2.08204	-1.51113	-1.7039	-1.65795	0.4568	0.954473	1.8844
CUST_10815_Rice4x44kGene	LOC_Os05g02750	Os05g0119000	0.00350912	0.000328264	-1.0183	-0.0261643	1.0183	down	-2.25517	-1.17323	2.25517	down	1037.37	1094.83	1019.03	3499.46	3562.63	8347.78	934.844	1298.75	1830	10625.3	12814.7	8982.9	-0.875331	-0.623267	-1.79357	0.623267	0.712862	1.00119	-0.929005	-0.860511	-1.42416	2.33974	2.53227	0.985005
CUST_3579_Rice4x44kGene	LOC_Os05g03060	Os05g0121800	0.0268692	0.00729891	1.64517	0.718234	1.64517	up	2.01394	1.01002	2.01394	up	93.3846	90.9357	203.497	67.9191	79.4058	162.664	48.6262	52.3847	277	28.9137	44.0357	86.4326	0.570369	0.706307	0.801607	-0.144605	0.144605	0.239058	-0.274626	-0.573046	0.771255	-1.2625	-0.733334	-0.795158
CUST_22589_Rice4x44kGene	LOC_Os05g03120	Os05g0122600	0.0489381	0.016723	-2.18524	-1.12779	2.18524	down	-1.98358	-0.988106	1.98358	down	664.805	258.275	1082.05	399.786	263.661	959.84	1131.52	1557.57	2000	754.01	986.074	1088.23	0.0948768	-1.09487	-0.0948768	-0.894434	-1.4312	-0.507212	0.958588	1.0138	0.316128	0.135089	0.444449	-0.448063
CUST_7830_Rice4x44kGene	LOC_Os05g03130	Os05g0122700	0.000640273	1.39616e-05	4.02491	2.00896	4.02491	up	2.82353	1.4975	2.82353	up	57.1202	48.8004	60.7659	3833.45	3942.57	4578.23	10.9455	5.73046	75.3	770.207	741.036	5518.65	-1.73914	-1.79197	-2.54239	4.07375	4.17803	3.45356	-4.02635	-5.36579	-2.70823	1.87259	1.73914	3.60111
CUST_7764_Rice4x44kGene	LOC_Os05g03210	Os05g0123400	0.0242606	0.00629485	1.70708	0.771533	1.70708	up	2.24582	1.16724	2.24582	up	35.031	33.5556	70.5015	43.239	44.8379	81.6607	17.3217	25.0867	69.7	23.8499	24.4125	24.5977	0.187609	0.299806	0.304116	0.235703	0.351874	0.27667	-0.731986	-0.603476	-0.187608	-0.508474	-0.552594	-1.57642
CUST_8171_Rice4x44kGene	LOC_Os05g03400	Os05g0124700	0.00284354	0.000229489	4.03756	2.01348	4.03756	up	11.0695	3.46852	11.0695	up	15.1583	3.22214	21.0927	34.6162	30.3057	38.3344	2.29334	2.61231	4.75	2.27954	2.92591	4.55499	2.32604	0.266303	1.91016	3.26177	3.1337	2.53263	-0.302087	-0.520041	-0.71581	-0.548689	-0.266302	-0.662462
CUST_18047_Rice4x44kGene	LOC_Os05g03440	Os05g0125100	0.00440783	0.000471901	-5.38575	-2.42915	5.38575	down	-2.58008	-1.36742	2.58008	down	95.5264	39.713	116.427	59.8365	63.1594	103.12	365.458	494.617	694	158.016	239.503	181.227	0.165048	-0.926963	-0.442011	-0.765434	-0.623679	-0.856555	2.19724	2.22801	1.65827	0.749706	1.27193	-0.165048
CUST_3616_Rice4x44kGene	LOC_Os05g03640	Os05g0127500	0.0412359	0.0132344	-2.1348	-1.0941	2.1348	down	-2.4122	-1.27035	2.4122	down	119.508	118.115	383.444	42.0344	50.8716	254.323	217.981	343.13	1280	95.3749	153.148	535.483	-0.147995	0.00936365	0.641403	-1.91107	-1.57199	-0.190386	0.81556	1.06428	1.90523	-0.614856	-0.00936365	0.761824
CUST_16604_Rice4x44kGene	LOC_Os05g03972	Os05g0130400	0.0233298	0.00594858	-1.37268	-0.456991	1.37268	down	-2.3331	-1.22225	2.3331	down	69.8928	38.8691	248.061	9.84691	10.7642	72.959	77.5984	104.982	389	35.3611	46.9842	60.572	0.732202	0.0599589	1.66716	-2.35081	-2.15852	-0.337806	0.97954	1.00975	1.84101	-0.392219	-0.0599589	-0.72821
CUST_21597_Rice4x44kGene	LOC_Os05g04215	Os05g0132800	0.00227937	0.000156952	-2.07844	-1.0555	2.07844	down	-1.08249	-0.114358	1.08249	down	95.3762	66.8447	179.692	171.035	150.05	317.628	161.285	215.521	538	164.536	194.563	330.963	-0.595335	-0.933875	-0.574023	-0.00835276	-0.133421	0.00835276	0.259035	0.271416	0.532826	0.0499268	0.214011	-0.0542846
CUST_4939_Rice4x44kGene	LOC_Os05g04460	Os05g0135100	0.0430582	0.0140845	2.08553	1.06041	2.08553	up	1.26828	0.342874	1.26828	up	19.1413	16.7959	38.0379	27.3151	49.1955	67.6976	9.16832	19.9511	13.4	35.9225	23.6838	53.7062	-0.0931249	-0.10743	0.00510788	0.164276	1.07689	0.597337	-1.05863	-0.34272	-1.97533	0.673635	-0.00510788	0.141354
CUST_544_Rice4x44kGene	LOC_Os05g04500	Os05g0135500	0.00160104	8.54022e-05	-1.47451	-0.560239	1.47451	down	-2.07978	-1.05643	2.07978	down	2210.6	2279.17	3918.58	1739.94	2003.89	2641.78	3392.66	4057.24	8360	3459.8	3295.25	7447.42	-0.287555	-0.0692053	-0.354174	-0.888563	-0.621011	-1.16243	0.426883	0.279132	0.263768	0.21726	0.0692053	0.210832
CUST_1367_Rice4x44kGene	LOC_Os05g04680	Os05g0138000	0.0128227	0.00246404	-1.00771	-0.0110841	1.00771	down	2.37146	1.24578	2.37146	up	40.5537	33.6099	64.9695	34.8885	45.5436	67.1044	41.4701	63.2613	62.8	12.3836	19.9423	33.1726	0.308981	0.212309	0.0963941	-0.163708	0.284571	-0.0963945	0.437675	0.641095	-0.427833	-1.54386	-0.934216	-1.23478
CUST_13784_Rice4x44kGene	LOC_Os05g04700	Os05g0138300	0.00251478	0.000185181	7.39737	2.88701	7.39737	up	2.29036	1.19557	2.29036	up	87.4759	183.559	556.005	4267.7	4045.02	7747.6	13.9796	12.9205	222	904.744	1320.62	9546.74	-2.50237	-1.25881	-0.726744	2.85045	2.83693	2.8344	-5.05148	-5.57097	-2.52651	0.726744	1.19463	3.01369
CUST_2433_Rice4x44kGene	LOC_Os05g05030	Os05g0142100	0.0235151	0.00602345	-2.08439	-1.05962	2.08439	down	-2.58671	-1.37112	2.58671	down	66.5587	92.5808	139.434	54.1152	59.3156	169.574	173.966	182.325	446	264.614	152.669	238.952	-0.620233	0.0301287	-0.445863	-1.17443	-0.978272	-0.402968	0.862331	0.524201	0.756367	1.22952	0.358283	-0.0301287
CUST_35335_Rice4x44kGene	LOC_Os05g05040	Os05g0142200	0.0120479	0.00224177	-2.43487	-1.28384	2.43487	down	-3.5918	-1.84471	3.5918	down	6.13365	5.64916	14.2975	15.0919	11.8221	35.5837	9.40784	17.3404	79.7	74.2253	62.7719	64.6985	-1.11664	-1.06108	-0.788209	-0.0732966	-0.361801	0.287805	-0.403071	0.0732966	1.21537	2.33901	2.01947	1.02835
CUST_978_Rice4x44kGene	LOC_Os05g05510	Os05g0147800	0.0138443	0.00276613	-3.33289	-1.73677	3.33289	down	1.53398	0.617277	1.53398	up	4.15153	2.8829	12.7557	7.38081	10.5562	13.5057	15.2123	20.6576	32.7	3.9316	7.7323	9.82606	-0.626294	-0.978142	0.100616	-0.0517664	0.528256	-0.0563974	1.34368	1.37929	0.983536	-0.846262	0.0517664	-0.637243
CUST_20826_Rice4x44kGene	LOC_Os05g05620	Os05g0148900	0.00482241	0.000546216	-2.3017	-1.2027	2.3017	down	-3.51617	-1.814	3.51617	down	13.9396	14.1919	35.2462	20.5032	12.9216	47.6892	32.1438	59.7409	80.5	66.3363	82.5504	102.774	-0.902288	-0.702134	-0.456525	-0.601235	-1.20351	-0.259766	0.399518	0.887866	0.259767	1.20688	1.44461	0.72601
CUST_22407_Rice4x44kGene	LOC_Os05g05930	Os05g0151200	0.000541551	8.77197e-06	18.9318	4.24274	18.9318	up	3.18365	1.67068	3.18365	up	79.8284	122.485	155.98	6028.07	8511.12	10554.6	4.30139	2.62442	36.2	1035.29	1261.61	13165.2	-2.17373	-1.38183	-2.09985	3.80931	4.37075	3.74107	-6.2913	-7.40994	-4.68239	1.38183	1.58929	3.93797
CUST_39028_Rice4x44kGene	LOC_Os05g06140	Os05g0153300	0.0270925	0.00738314	-3.16529	-1.66234	3.16529	down	-2.73753	-1.45288	2.73753	down	672.149	97.156	1965.9	85.9656	2.45947	79.7096	1670.41	2080.42	2130	25.2386	105.275	133.338	2.75497	0.138844	3.41079	-0.467584	-5.53114	-1.45293	4.16478	4.07562	3.05123	-2.12154	-0.138844	-0.832643
CUST_36505_Rice4x44kGene	LOC_Os05g06260	Os05g0154500	0.0303788	0.00865293	-2.04629	-1.03301	2.04629	down	-1.3993	-0.4847	1.3993	down	162.032	130.578	256.267	211.74	211.145	307.198	304.86	381.108	727	308.317	339.214	368.676	-0.160264	-0.297359	-0.391413	-0.0298638	0.0298638	-0.369328	0.848054	0.764278	0.637664	0.626428	0.686454	-0.22811
CUST_28662_Rice4x44kGene	LOC_Os05g06780	Os05g0160300	0.0130269	0.00252748	-1.47225	-0.558026	1.47225	down	-2.49979	-1.32181	2.49979	down	8586.33	8161.31	14884.6	10580.7	6059.87	22730.6	14896.8	14204	28600	22334	20674.5	50521.9	-0.320364	-0.219327	-0.419167	-0.274652	-1.01494	-0.0477939	0.570985	0.0964417	0.0477939	0.917329	0.728187	0.982515
CUST_7420_Rice4x44kGene	LOC_Os05g06940	Os05g0161800	0.0026794	0.000206916	-4.45018	-2.15386	4.45018	down	-2.27362	-1.18499	2.27362	down	6.75663	6.9314	12.2149	3.11269	2.82905	2.24922	26.978	29.545	115	8.21683	2.97517	9.75738	0.0191231	0.230241	-0.0191231	-1.35463	-1.42869	-2.69971	2.11298	1.83828	2.74056	0.159962	-1.3834	-0.704606
CUST_36339_Rice4x44kGene	LOC_Os05g07280	Os05g0165500	0.0350752	0.0105867	-3.95339	-1.98309	3.95339	down	-2.2411	-1.16421	2.2411	down	48.9156	11.0773	72.4353	28.2223	20.6142	64.2095	116.665	147.056	257	73.9228	79.6694	73.1575	0.163059	-1.80535	-0.163059	-0.886007	-1.27542	-0.5764	1.51352	1.44168	1.18872	0.617345	0.647597	-0.51015
CUST_20973_Rice4x44kGene	LOC_Os05g07680	Os05g0168800	0.000287017	1.76408e-06	-2.49194	-1.31727	2.49194	down	-2.42501	-1.27799	2.42501	down	35.9189	26.9578	73.7413	24.768	18.0452	41.736	72.6401	111.511	248	47.4289	49.1465	116.937	-0.189184	-0.42895	-0.0439701	-0.981058	-1.37414	-1.10458	0.923294	1.13581	1.2306	0.0704007	0.0439701	0.259812
CUST_18579_Rice4x44kGene	LOC_Os05g07710	Os05g0169200	0.000403929	4.39935e-06	1.23737	0.307278	1.23737	up	2.47296	1.30624	2.47296	up	98.3378	66.877	115.465	653.202	665.808	960.085	64.2763	77.6536	146	195.189	209.564	691.621	-0.423807	-0.805766	-1.08468	2.0523	2.14366	1.73159	-0.940813	-1.07388	-1.2214	0.423807	0.448573	1.13644
CUST_13376_Rice4x44kGene	LOC_Os05g07720	Os05g0169300	0.0244045	0.00635079	7.27527	2.863	7.27527	up	6.73797	2.75231	6.73797	up	21.2703	12.3352	114.957	26.777	19.9436	105.749	2.22968	5.19248	12.3	2.30001	3.37735	24.3521	0.835249	0.223463	2.37691	0.911796	0.550515	2.01703	-2.32223	-1.50847	-1.32268	-2.51531	-2.03882	-0.223464
CUST_28257_Rice4x44kGene	LOC_Os05g07940	Os05g0171900	0.0338136	0.0100605	1.17049	0.227108	1.17049	up	2.06196	1.04402	2.06196	up	4211.75	1916.35	12162.3	30110.4	17474.8	66083.4	2612.47	3704.44	11500	6083.85	9317.65	71693.9	-0.513269	-1.47505	0.124142	2.06889	1.34769	2.32658	-1.10582	-1.00781	-0.431871	-0.124142	0.413085	2.32217
CUST_10511_Rice4x44kGene	LOC_Os05g08450	Os05g0177100	0.0231566	0.00588374	-3.54616	-1.82626	3.54616	down	-1.533	-0.616353	1.533	down	23.9733	13.1129	59.9039	22.8484	10.3248	46.9685	70.7437	94.243	229	42.1503	30.6414	31.6696	-0.067431	-0.763601	0.361275	-0.392375	-1.47457	-0.229117	1.5902	1.59815	1.82067	0.605246	0.0674305	-0.91968
CUST_13438_Rice4x44kGene	LOC_Os05g08620	Os05g0179100	0.0111555	0.00199208	2.36977	1.24475	2.36977	up	1.2357	0.305333	1.2357	up	337.477	297.515	607.899	462.048	370.539	978.642	121.775	165.396	414	231.665	360.74	1088.76	0.0502291	0.0426798	0.00675678	0.247876	-0.00675678	0.454271	-1.32389	-1.28801	-1.02267	-0.633957	-0.0727911	0.486141
CUST_3406_Rice4x44kGene	LOC_Os05g08850	Os05g0181200	0.001022	3.68336e-05	3.3664	1.75121	3.3664	up	3.03732	1.6028	3.03732	up	67.6859	62.6142	131.603	166.887	168.179	453.957	21.3324	22.1312	56.3	45.7337	51.0217	199.679	-0.0309548	0.0309548	0.0357909	1.01538	1.09029	1.58272	-1.60031	-1.9531	-1.66442	-0.737993	-0.657891	0.275878
CUST_21015_Rice4x44kGene	LOC_Os05g08900	Os05g0181700	0.00463431	0.000509985	5.70404	2.51198	5.70404	up	6.68708	2.74138	6.68708	up	16.6181	24.5574	60.7635	45.1345	24.781	59.7951	3.19564	3.80089	20	3.28797	8.48235	8.21722	0.55025	1.28793	1.52818	1.73612	0.934904	1.26557	-1.73187	-1.88747	-0.55025	-1.92867	-0.639163	-1.7197
CUST_18080_Rice4x44kGene	LOC_Os05g09500	Os05g0187100	0.0403784	0.0128586	2.71814	1.44262	2.71814	up	1.58812	0.667321	1.58812	up	1420.68	933.442	5083.75	570.208	501.546	1649.04	430.573	571.571	2480	287.704	296.673	1413.47	1.41694	0.985269	2.36374	-0.155687	-0.27701	0.500038	-0.208857	-0.206012	0.852955	-1.02842	-1.06189	0.155687
CUST_15387_Rice4x44kGene	LOC_Os05g10330	Os05g0191700	0.00849036	0.0013174	-8.82086	-3.14092	8.82086	down	-4.16998	-2.06004	4.16998	down	381.024	77.2272	525.03	176.409	57.871	285.356	1805.23	2352.16	4540	352.388	927.057	662.567	0.342078	-1.78635	-0.0879211	-1.02449	-2.56872	-1.20699	2.68276	2.65873	2.54907	0.0879211	1.40566	-0.113658
CUST_20600_Rice4x44kGene	LOC_Os05g10370	Os05g0192100	0.0085331	0.00132644	-2.09613	-1.06773	2.09613	down	-2.91114	-1.54158	2.91114	down	178.641	247.406	304.447	71.3633	108.532	293.238	431.813	550.392	948	228.868	290.428	863.781	-0.348969	0.295123	-0.472353	-1.92839	-1.25974	-0.76591	1.02083	0.965051	0.691111	-0.132957	0.132957	0.670715
CUST_11050_Rice4x44kGene	LOC_Os05g10560	Os05g0193700	0.00618932	0.000806676	3.07107	1.61874	3.07107	up	2.56943	1.36145	2.56943	up	387.486	448.597	929.409	1968.38	1777.19	3055.28	109.303	165.081	562	375.389	541.861	3173.95	-0.317118	0.0684333	0.0525346	1.77207	1.68844	1.53002	-2.04647	-1.85746	-1.14844	-0.504315	-0.0525346	1.46302
CUST_25805_Rice4x44kGene	LOC_Os05g11414	Os05g0203800	0.000476072	6.2918e-06	-8.96016	-3.16352	8.96016	down	-11.6051	-3.53669	11.6051	down	7.60127	7.55491	20.981	22.6284	13.4633	16.5603	65.9831	82.9241	288	162.207	175.967	283.078	-2.22816	-2.06271	-1.6559	-0.909945	-1.59526	-2.23669	0.986079	0.909945	1.64778	2.04585	2.08557	1.73674
CUST_25486_Rice4x44kGene	LOC_Os05g11428	Os05g0203900	0.0024089	0.000171845	-1.76677	-0.821117	1.76677	down	-2.20461	-1.14052	2.20461	down	132.666	112.221	205.056	76.6196	94.2623	146.07	196.175	274.227	569	197.448	132.609	442.382	0.0335927	-0.0335927	-0.230704	-1.01403	-0.65128	-0.959496	0.694387	0.771784	0.766476	0.465827	-0.186226	0.517164
CUST_4802_Rice4x44kGene	LOC_Os05g11720	Os05g0207400	0.00638735	0.000849215	-2.12373	-1.0866	2.12373	down	-2.12216	-1.08553	2.12216	down	32.4216	20.7333	63.8602	23.9178	25.3534	42.9448	54.3677	77.2471	178	69.1347	48.1229	76.6548	-0.0427246	-0.513455	0.0427241	-0.737204	-0.589323	-0.769146	0.799527	0.900426	1.04638	0.908294	0.307852	-0.0552206
CUST_32621_Rice4x44kGene	LOC_Os05g11750	Os05g0207700	0.023527	0.00602819	-3.09858	-1.63161	3.09858	down	-2.66396	-1.41357	2.66396	down	10.0383	3.38516	26.0664	3.91966	5.4826	10.5667	18.2747	23.4078	112	13.2423	13.2462	25.0775	-0.123913	-1.51786	0.360246	-1.73624	-1.18833	-1.18186	0.836869	0.788182	1.98825	0.134282	0.0569553	-0.0569553
CUST_26794_Rice4x44kGene	LOC_Os05g11810	Os05g0208500	0.000505266	7.16259e-06	-4.47929	-2.16327	4.47929	down	-4.37105	-2.12798	4.37105	down	298.475	187.043	451.47	303.202	314.823	724.74	1217.43	1634.21	2070	1416.45	1614.43	2588.85	-0.787055	-1.28702	-1.08255	-1.01999	-0.901945	-0.639151	1.33756	1.35648	0.639151	1.3181	1.42909	1.07566
CUST_25114_Rice4x44kGene	LOC_Os05g11870	Os05g0209400	0.00192149	0.000116183	2.20679	1.14195	2.20679	up	1.76743	0.821651	1.76743	up	1528.08	1373.87	2309.84	1531.75	1251.22	2224.14	660.029	894.189	1390	629.91	744.322	1687.35	0.836436	0.857237	0.539987	0.584283	0.356225	0.246011	-0.278232	-0.246011	-0.667947	-0.583509	-0.420481	-0.274445
[truncated: 1,175 more rows]

## Sheet: up DEGs (0 mM)
ProbeName	MSU_s LOC_Os IDs	RAP-DB 2010 ID	Corrected p-value	p-value	Fold change([OE-CK] vs [TNG67-CK])	Log Fold change([OE-CK] vs [TNG67-CK])	Absolute Fold change([OE-CK] vs [TNG67-CK])	Regulation([OE-CK] vs [TNG67-CK])	Fold change([OE-Salt] vs [TNG67-Salt])	Log Fold change([OE-Salt] vs [TNG67-Salt])	Absolute Fold change([OE-Salt] vs [TNG67-Salt])	Regulation([OE-Salt] vs [TNG67-Salt])	OE_CK1_1.txt:gProcessedSignal(raw)	OE_CK1_2.txt:gProcessedSignal(raw)	OE_CK2_1.txt:gProcessedSignal(raw)	OE_NaCl1_1.txt:gProcessedSignal(raw)	OE_NaCl1_2.txt:gProcessedSignal(raw)	OE_NaCl2_1.txt:gProcessedSignal(raw)	TNG67_CK1_1.txt:gProcessedSignal(raw)	TNG67_CK1_2.txt:gProcessedSignal(raw)	TNG67_CK2_1.txt:gProcessedSignal(raw)	TNG67_NaCl1_1.txt:gProcessedSignal(raw)	TNG67_NaCl1_2.txt:gProcessedSignal(raw)	TNG67_NaCl2_1.txt:gProcessedSignal(raw)	OE_CK1_1.txt:gProcessedSignal(normalized)	OE_CK1_2.txt:gProcessedSignal(normalized)	OE_CK2_1.txt:gProcessedSignal(normalized)	OE_NaCl1_1.txt:gProcessedSignal(normalized)	OE_NaCl1_2.txt:gProcessedSignal(normalized)	OE_NaCl2_1.txt:gProcessedSignal(normalized)	TNG67_CK1_1.txt:gProcessedSignal(normalized)	TNG67_CK1_2.txt:gProcessedSignal(normalized)	TNG67_CK2_1.txt:gProcessedSignal(normalized)	TNG67_NaCl1_1.txt:gProcessedSignal(normalized)	TNG67_NaCl1_2.txt:gProcessedSignal(normalized)	TNG67_NaCl2_1.txt:gProcessedSignal(normalized)
[truncated: 784 more rows]

[truncated: 3 more sheets: down DEGs (0 mM), up DEGs (150 mM), down DEGs(150 mM)]
