# Supplementary material for: Overexpression of a Novel ERF-X-Type Transcription Factor, OsERF106MZ, Reduces Shoot Growth and Tolerance to Salinity Stress in Rice
Source: Rice (N Y). 2021 Sep 20;14:82. doi: 10.1186/s12284-021-00525-5 (PMC8452809; doi:10.1186/s12284-021-00525-5)
Supplement: Supplementary file 4 — Additional file 4. Data S2 Common DEGs. [file 12284_2021_525_MOESM4_ESM.xlsx]

## Sheet: Common DEGs (all)
MSU	RAP	FC	logFC	regulation	AGCCGCC (GCC box)
LOC_Os01g01350	Os01g0103000	-6.04611	-2.59601	down
LOC_Os01g01940	Os01g0109500	6.62449	2.72781	up
LOC_Os01g02370	Os01g0113900	-3.37815	-1.75623	down
LOC_Os01g03330	Os01g0124100	2.96789	1.56944	up
LOC_Os01g03490	Os01g0125600	-4.39024	-2.1343	down
LOC_Os01g03940	Os01g0130200	-3.11024	-1.63703	down
LOC_Os01g04170	Os01g0133200	-2.73796	-1.4531	down
LOC_Os01g04600	Os01g0138600	-2.19201	-1.13225	down	-156
LOC_Os01g05470	Os01g0147700	-3.29979	-1.72238	down
LOC_Os01g05540	Os01g0148500	-6.95429	-2.7979	down
LOC_Os01g06150	Os01g0154600	-2.75995	-1.46464	down
LOC_Os01g06340	Os01g0156300	5.11985	2.3561	up
LOC_Os01g06510	Os01g0158500	19.412	4.27887	up
LOC_Os01g06740	Os01g0160800	3.19978	1.67797	up
LOC_Os01g07560	Os01g0170300	-2.19512	-1.1343	down
LOC_Os01g08140	Os01g0176400	-2.11517	-1.08077	down
LOC_Os01g09080	Os01g0185900	5.91358	2.56403	up
LOC_Os01g09460	Os01g0190400	2.18398	1.12696	up
LOC_Os01g09550	Os01g0191300	-2.13402	-1.09357	down
LOC_Os01g10280	Os01g0199900	-2.53429	-1.34158	down
LOC_Os01g10490	Os01g0201600	-11.985	-3.58315	down
LOC_Os01g10890	Os01g0206700	-2.33041	-1.22059	down
LOC_Os01g10900	Os01g0206800	-2.56812	-1.36071	down
LOC_Os01g11550	Os01g0213800	-7.81879	-2.96695	down
LOC_Os01g11620	Os01g0214600	-2.01145	-1.00824	down
LOC_Os01g11910	Os01g0218100	2.57368	1.36384	up
LOC_Os01g12520	Os01g0225000	2.65646	1.4095	up
LOC_Os01g13280	Os01g0233900	2.4566	1.29666	up
LOC_Os01g13530	Os01g0236400	-6.46465	-2.69257	down
LOC_Os01g14410	Os01g0246400	2.34546	1.22987	up
LOC_Os01g14550	Os01g0248300	4.03357	2.01206	up	-304
LOC_Os01g14850	Os01g0251400	-9.40199	-3.23297	down
LOC_Os01g14900	Os01g0252700	3.70454	1.8893	up
LOC_Os01g14926	Os01g0253000	2.58204	1.36851	up
LOC_Os01g15540	Os01g0260100	-2.61949	-1.38929	down
LOC_Os01g15990	Os01g0264600	5.97995	2.58013	up
LOC_Os01g16250	Os01g0268000	3.82973	1.93724	up	-416
LOC_Os01g16370	Os01g0269500	2.61434	1.38645	up
LOC_Os01g16920	Os01g0276300	6.15244	2.62116	up
LOC_Os01g19480	Os01g0300900	-4.93298	-2.30246	down	-109
LOC_Os01g21144	Os01g0314000	2.71495	1.44092	up	-228;-49
LOC_Os01g22480	Os01g0328300	-2.1335	-1.09322	down
LOC_Os01g23710	Os01g0339500	-3.80709	-1.92869	down
LOC_Os01g24550	Os01g0347500	3.42489	1.77606	up	-108
LOC_Os01g24560	Os01g0347600	2.95993	1.56556	up
LOC_Os01g26270	Os01g0364800	-3.41957	-1.77381	down
LOC_Os01g27160	Os01g0369200	2.62701	1.39342	up
LOC_Os01g27240	Os01g0370000	2.51569	1.33096	up
LOC_Os01g28840	Os01g0385400	4.70771	2.23503	up
LOC_Os01g28970	Os01g0386500	8.43869	3.07702	up	-711;-336
LOC_Os01g32460	Os01g0508500	-2.75645	-1.46281	down
LOC_Os01g36294	Os01g0543600	2.15718	1.10915	up
LOC_Os01g36790	Os01g0548600	3.5625	1.83289	up
LOC_Os01g37470	Os01g0555200	-2.04013	-1.02866	down
LOC_Os01g37590	Os01g0556700	-2.09627	-1.06783	down
LOC_Os01g39020	Os01g0571300	2.62083	1.39002	up
LOC_Os01g39070	Os01g0571800	2.80312	1.48703	up
LOC_Os01g39600	Os01g0577600	-5.41357	-2.43658	down
LOC_Os01g41000	Os01g0593100	2.25142	1.17084	up
LOC_Os01g41660	Os01g0600500	2.89759	1.53485	up
LOC_Os01g42190	Os01g0606900	2.77784	1.47396	up
LOC_Os01g42370	Os01g0609200	3.09338	1.62918	up	-511
LOC_Os01g42380	Os01g0609300	2.52532	1.33646	up
LOC_Os01g43460	Os01g0623200	2.34124	1.22727	up
LOC_Os01g44020	Os01g0630900	4.67291	2.22432	up
LOC_Os01g45914	Os01g0647200	-2.16918	-1.11715	down
LOC_Os01g46169	Os01g0650200	2.09637	1.0679	up
LOC_Os01g46250	Os01g0651200	-4.72225	-2.23948	down
LOC_Os01g46600	Os01g0654400	3.55642	1.83043	up
LOC_Os01g47070	Os01g0660200	-6.40368	-2.6789	down
LOC_Os01g49020	Os01g0683500	-3.97705	-1.9917	down
LOC_Os01g49210	Os01g0686000	-2.44558	-1.29018	down
LOC_Os01g49320	Os01g0687400	-3.97187	-1.98982	down
LOC_Os01g50400	Os01g0699400	2.85154	1.51174	up
LOC_Os01g50700	Os01g0702500	18.2736	4.19169	up
LOC_Os01g50910	Os01g0705200	2.96881	1.56988	up	-347
LOC_Os01g50940	Os01g0705700	-2.2503	-1.17012	down
LOC_Os01g51400	Os01g0711200	-7.51955	-2.91065	down
LOC_Os01g52160	Os01g0719600	-2.38603	-1.25461	down
LOC_Os01g52680	Os01g0726400	-3.69561	-1.88581	down
LOC_Os01g53220	Os01g0733200	4.18345	2.06469	up
LOC_Os01g53430	Os01g0736100	9.52302	3.25142	up
LOC_Os01g53650	Os01g0738400	7.52036	2.9108	up	-156
LOC_Os01g54030	Os01g0743500	6.75902	2.75681	up
LOC_Os01g55720	Os01g0762900	-2.55916	-1.35567	down
LOC_Os01g55950	Os01g0764900	-2.3012	-1.20238	down
LOC_Os01g56870	Os01g0776500	-4.93191	-2.30215	down	-328
LOC_Os01g57150	Os01g0779800	-5.82809	-2.54302	down
LOC_Os01g58520	Os01g0799000	-2.29484	-1.19839	down
LOC_Os01g58850	Os01g0802600	3.02374	1.59633	up
LOC_Os01g59410	Os01g0808900	-3.31997	-1.73117	down
LOC_Os01g60110	Os01g0817000	-2.17066	-1.11813	down
LOC_Os01g60290	Os01g0818900	-3.18033	-1.66918	down
LOC_Os01g60740	Os01g0822900	-9.20204	-3.20195	down
LOC_Os01g60850	Os01g0823700	-2.51573	-1.33098	down
LOC_Os01g60920	Os01g0824700	5.93672	2.56967	up	-523;-312
LOC_Os01g61620	Os01g0832900	-3.54372	-1.82527	down
LOC_Os01g61980	Os01g0836900	-2.65838	-1.41055	down
LOC_Os01g62150	Os01g0838800	-2.1869	-1.12889	down
LOC_Os01g62200	Os01g0839200	-2.77718	-1.47362	down
LOC_Os01g63930	Os01g0858200	-2.76579	-1.46769	down
LOC_Os01g64000	Os01g0859300	7.57429	2.92111	up
LOC_Os01g64110	Os01g0860500	5.07539	2.34352	up
LOC_Os01g64590	Os01g0865800	-4.1929	-2.06795	down
LOC_Os01g65620	Os01g0877900	2.92608	1.54897	up
LOC_Os01g67630	Os01g0902700	-4.7063	-2.23459	down
LOC_Os01g68524	Os01g0913400	2.36653	1.24278	up
LOC_Os01g69020	Os01g0919200	2.82009	1.49574	up
LOC_Os01g69190	Os01g0921000	-2.1704	-1.11796	down
LOC_Os01g69240	Os01g0921500	-3.27433	-1.7112	down
LOC_Os01g69290	Os01g0922100	-5.31187	-2.40922	down
LOC_Os01g69830	Os01g0922600	-2.93578	-1.55374	down
LOC_Os01g70430	Os01g0929500	2.24117	1.16425	up
LOC_Os01g70840	Os01g0934700	-2.60773	-1.3828	down
LOC_Os01g71460	Os01g0942200	4.12204	2.04336	up
LOC_Os01g71624	Os01g0944100	4.34639	2.11982	up
LOC_Os01g71670	Os01g0944700	2.31328	1.20994	up
LOC_Os01g71680	Os01g0944800	4.56779	2.1915	up
LOC_Os01g71690	Os01g0944900	2.76758	1.46862	up
LOC_Os01g72380	Os01g0953100	-2.22184	-1.15176	down
LOC_Os01g72610	Os01g0956200	2.21568	1.14775	up	-47
LOC_Os01g72760	Os01g0957800	3.36636	1.75119	up
LOC_Os01g72810	Os01g0958200	3.99565	1.99843	up
LOC_Os01g74110	Os01g0972200	4.42895	2.14697	up
LOC_Os01g74146	Os01g0972900	-2.91134	-1.54168	down
LOC_Os01g74490	Os01g0976300	2.46707	1.3028	up
LOC_Os01g74540	Os01g0976800	-4.18569	-2.06547	down
LOC_Os02g01190	Os02g0101900	2.15081	1.10488	up
LOC_Os02g01270	Os02g0102800	-4.75352	-2.249	down
LOC_Os02g01550	Os02g0105800	-2.5396	-1.3446	down
LOC_Os02g02450	Os02g0116300	-3.42873	-1.77767	down
LOC_Os02g04590	Os02g0138500	3.50501	1.80942	up
LOC_Os02g04780	Os02g0140800	3.58978	1.8439	up
LOC_Os02g05040	Os02g0143200	-2.11519	-1.08078	down
LOC_Os02g05830	Os02g0152400	-3.27428	-1.71118	down
LOC_Os02g06480	Os02g0159700	2.05618	1.03997	up
LOC_Os02g06580	Os02g0161100	2.45743	1.29715	up	-963
LOC_Os02g07170	Os02g0168200	2.05236	1.03729	up
LOC_Os02g10100	Os02g0194400	2.19313	1.13299	up
LOC_Os02g11870	Os02g0209400	2.26886	1.18197	up	-24
LOC_Os02g12470	Os02g0216200	8.14131	3.02526	up
LOC_Os02g12730	Os02g0219200	-2.08732	-1.06166	down
LOC_Os02g13310	Os02g0226600	-4.71695	-2.23786	down
LOC_Os02g13800	Os02g0232000	2.77415	1.47205	up
LOC_Os02g14910	Os02g0247100	-2.45098	-1.29336	down
LOC_Os02g14980	Os02g0247800	3.61849	1.85539	up
LOC_Os02g15250	Os02g0250600	19.2838	4.26932	up
LOC_Os02g15350	Os02g0252400	88.2928	6.46422	up
LOC_Os02g16270	Os02g0262800	-3.61113	-1.85245	down
LOC_Os02g17620	Os02g0276200	-8.89854	-3.15357	down
LOC_Os02g17710	Os02g0277700	-2.3429	-1.22829	down
LOC_Os02g19470	Os02g0297200	-10.2032	-3.35094	down
LOC_Os02g20500	Os02g0307900	-2.82777	-1.49967	down
LOC_Os02g21640	Os02g0321600	-7.9119	-2.98402	down
LOC_Os02g22084	Os02g0326500	-4.03673	-2.01319	down
LOC_Os02g22650	Os02g0331200	-2.24558	-1.16709	down
LOC_Os02g24430	Os02g0441000	4.39583	2.13614	up
LOC_Os02g25620	Os02g0453100	-3.44732	-1.78547	down
LOC_Os02g26720	Os02g0466400	4.97187	2.31379	up
LOC_Os02g26794	Os02g0467300	4.21486	2.07548	up
LOC_Os02g28220	Os02g0484200	4.63152	2.21149	up
LOC_Os02g29300	Os02g0495400	3.05676	1.612	up
LOC_Os02g30060	Os02g0503500	-3.36774	-1.75178	down
LOC_Os02g30080	Os02g0503700	-2.75634	-1.46275	down
LOC_Os02g30960	Os02g0513700	28.0026	4.80749	up
LOC_Os02g32520	Os02g0526400	2.04423	1.03155	up
LOC_Os02g32860	Os02g0530600	2.6977	1.43173	up
LOC_Os02g33790	Os02g0542700	-5.39405	-2.43137	down
LOC_Os02g34250	Os02g0546500	2.23784	1.16211	up
LOC_Os02g35650	Os02g0564600	2.83736	1.50455	up
LOC_Os02g35820	Os02g0566300	-3.97523	-1.99104	down
LOC_Os02g35970	Os02g0568200	-2.15937	-1.11061	down
LOC_Os02g36220	Os02g0571300	-2.82672	-1.49913	down
LOC_Os02g37190	Os02g0582900	-23.9535	-4.58216	down
LOC_Os02g37970	Os02g0592800	-2.133	-1.09288	down
LOC_Os02g38040	Os02g0593600	3.76771	1.91369	up
LOC_Os02g39620	Os02g0609200	25.4374	4.66888	up
LOC_Os02g39764	Os02g0611000	2.15184	1.10557	up
LOC_Os02g40010	Os02g0613900	-3.10524	-1.6347	down
LOC_Os02g40100	Os02g0614600	-2.52258	-1.3349	down
LOC_Os02g40410	Os02g0617100	-2.57999	-1.36736	down
LOC_Os02g41904	Os02g0629800	-29.9176	-4.90292	down
LOC_Os02g42330	Os02g0635000	2.09573	1.06746	up
LOC_Os02g42640	Os02g0639300	4.71325	2.23672	up
LOC_Os02g43120	Os02g0645000	-3.30918	-1.72647	down
LOC_Os02g43194	Os02g0646500	-2.28986	-1.19526	down	-717
LOC_Os02g43290	Os02g0648100	-2.15672	-1.10884	down
LOC_Os02g43330	Os02g0649300	2.71907	1.44311	up
LOC_Os02g43620	Os02g0652800	2.45316	1.29464	up	-651
LOC_Os02g43840	Os02g0655500	2.08392	1.0593	up
LOC_Os02g44090	Os02g0658200	-4.32292	-2.11201	down	-143
LOC_Os02g44470	Os02g0663800	2.62263	1.39101	up
LOC_Os02g44670	Os02g0666600	-2.34145	-1.2274	down
LOC_Os02g44704	Os02g0667000	-3.34698	-1.74286	down
LOC_Os02g44780	Os02g0668100	2.9768	1.57376	up
LOC_Os02g44870	Os02g0669100	2.46269	1.30024	up
LOC_Os02g44990	Os02g0671100	2.78796	1.47921	up	-49
LOC_Os02g45170	Os02g0673500	2.2609	1.1769	up
LOC_Os02g45860	Os02g0683800	3.02063	1.59485	up
LOC_Os02g46030	Os02g0685200	3.24722	1.6992	up
LOC_Os02g46180	Os02g0686800	3.72348	1.89665	up
LOC_Os02g46780	Os02g0695200	-3.01184	-1.59065	down
LOC_Os02g48770	Os02g0719600	-4.41561	-2.14261	down
LOC_Os02g50700	Os02g0740500	2.52355	1.33546	up
LOC_Os02g51930	Os02g0755900	3.17528	1.66689	up
LOC_Os02g52130	Os02g0757700	-2.35526	-1.23588	down
LOC_Os02g52380	Os02g0761300	2.18268	1.1261	up
LOC_Os02g52770	Os02g0766600	2.45548	1.29601	up
LOC_Os02g53180	Os02g0771600	-2.14944	-1.10396	down
LOC_Os02g54254	Os02g0783700	3.0941	1.62952	up
LOC_Os02g54720	Os02g0788600	-4.47963	-2.16338	down
LOC_Os02g54830	Os02g0790600	-3.79645	-1.92465	down
LOC_Os02g55070	Os02g0793800	5.95936	2.57516	up
LOC_Os02g55400	Os02g0797300	7.24673	2.85733	up
LOC_Os02g57110	Os02g0816200	-12.4502	-3.6381	down
LOC_Os02g58170	Os02g0828500	2.2318	1.15821	up
LOC_Os03g01200	Os03g0101700	3.12144	1.64221	up
LOC_Os03g01530	Os03g0105600	-4.79223	-2.2607	down
LOC_Os03g01600	Os03g0106400	9.27126	3.21277	up
LOC_Os03g02050	Os03g0111300	6.17632	2.62675	up
LOC_Os03g02470	Os03g0115800	817.995	9.67595	up
LOC_Os03g02740	Os03g0119100	-4.81924	-2.2688	down
LOC_Os03g02874	Os03g0120666	5.5165	2.46375	up
LOC_Os03g03570	Os03g0127700	-2.62365	-1.39158	down
LOC_Os03g03790	Os03g0130100	-3.88243	-1.95696	down
LOC_Os03g04060	Os03g0132900	-4.41967	-2.14394	down
LOC_Os03g04080	Os03g0133100	10.2191	3.35319	up	-264
LOC_Os03g04530	Os03g0138200	-80.0565	-6.32295	down
LOC_Os03g04550	Os03g0138500	-3.1598	-1.65984	down
LOC_Os03g04560	Os03g0138600	-3.27027	-1.70941	down
LOC_Os03g05870	Os03g0153400	-6.12113	-2.6138	down
LOC_Os03g07180	Os03g0168100	3.47795	1.79824	up
LOC_Os03g07540	Os03g0171700	-11.5503	-3.52986	down
LOC_Os03g07810	Os03g0174200	-2.41197	-1.27021	down
LOC_Os03g08320	Os03g0180900	3.56252	1.8329	up
LOC_Os03g08490	Os03g0183200	2.31501	1.21102	up
LOC_Os03g09880	Os03g0194600	2.00391	1.00281	up
LOC_Os03g10090	Os03g0197100	-2.18469	-1.12743	down
LOC_Os03g11490	Os03g0213600	3.53002	1.81967	up
LOC_Os03g11614	Os03g0215400	3.96289	1.98655	up
LOC_Os03g11770	Os03g0216900	-6.17438	-2.62629	down
LOC_Os03g11874	Os03g0218200	-2.15996	-1.111	down
LOC_Os03g12510	Os03g0226200	8.92275	3.15749	up	-339
LOC_Os03g12820	Os03g0230300	3.68159	1.88033	up
LOC_Os03g12890	Os03g0231600	2.13937	1.09718	up
LOC_Os03g13130	Os03g0233800	-2.12801	-1.0895	down
LOC_Os03g13290	Os03g0236100	-3.08769	-1.62653	down
LOC_Os03g14180	Os03g0245800	20.2793	4.34194	up
LOC_Os03g14210	Os03g0246100	-22.8047	-4.51126	down
LOC_Os03g14310	Os03g0247300	-4.09385	-2.03346	down
LOC_Os03g14334	Os03g0247600	2.32601	1.21786	up
LOC_Os03g14630	Os03g0250400	2.57688	1.36563	up
LOC_Os03g14840	Os03g0253200	-8.29756	-3.05269	down
LOC_Os03g15320	Os03g0258900	-2.94154	-1.55657	down
LOC_Os03g16020	Os03g0266900	3.92029	1.97096	up
LOC_Os03g16290	Os03g0269700	-2.01084	-1.0078	down
LOC_Os03g16500	Os03g0271900	-3.50663	-1.81008	down
LOC_Os03g16709	Os03g0274400	-6.13336	-2.61668	down
LOC_Os03g16940	Os03g0277500	21.5696	4.43093	up
LOC_Os03g16960	Os03g0277700	3.79021	1.92228	up
LOC_Os03g17790	Os03g0286900	2.51161	1.32861	up
LOC_Os03g19290	Os03g0305600	2.25846	1.17534	up
LOC_Os03g19452	Os03g0307400	-2.37462	-1.2477	down
LOC_Os03g19990	Os03g0314500	-3.91868	-1.97037	down
LOC_Os03g20680	Os03g0322900	4.01591	2.00573	up
LOC_Os03g21310	Os03g0331200	3.14567	1.65337	up
LOC_Os03g22010	Os03g0339300	-2.97776	-1.57423	down
LOC_Os03g25030	Os03g0365800	2.75607	1.46261	up
LOC_Os03g25120	Os03g0366800	4.03921	2.01407	up
LOC_Os03g25130	Os03g0366900	2.09311	1.06565	up
LOC_Os03g25150	Os03g0367200	-2.17625	-1.12185	down
LOC_Os03g25490	Os03g0371000	119.802	6.90451	up
LOC_Os03g27280	Os03g0390200	2.52847	1.33826	up
LOC_Os03g27830	Os03g0395700	-2.02028	-1.01455	down
LOC_Os03g29584	Os03g0409600	3.70755	1.89047	up
LOC_Os03g29930	Os03g0412400	-3.40286	-1.76675	down
LOC_Os03g30120	Os03g0414900	3.12107	1.64204	up
LOC_Os03g37411	Os03g0570800	-3.01426	-1.5918	down
LOC_Os03g37878	Os03g0575700	-4.06339	-2.02268	down	-947
LOC_Os03g38170	Os03g0578500	-3.36113	-1.74894	down
LOC_Os03g38800	Os03g0584400	-5.60606	-2.48699	down
LOC_Os03g39432	Os03g0591300	4.07888	2.02817	up
LOC_Os03g39760	Os03g0594900	-2.27426	-1.1854	down
LOC_Os03g40725	Os03g0604500	4.34322	2.11877	up
LOC_Os03g42190	Os03g0618800	-2.0289	-1.0207	down
LOC_Os03g42520	Os03g0623100	11.5728	3.53267	up
LOC_Os03g43440	Os03g0634400	-2.05911	-1.04202	down
LOC_Os03g43750	Os03g0638400	7.1699	2.84195	up	-193
LOC_Os03g44290	Os03g0645000	-5.70759	-2.51288	down
LOC_Os03g44870	Os03g0651700	-5.86644	-2.55249	down
LOC_Os03g45270	Os03g0655300	-2.3585	-1.23787	down
LOC_Os03g45960	Os03g0661600	12.0382	3.58955	up
LOC_Os03g46060	Os03g0663400	4.52604	2.17825	up
LOC_Os03g46200	Os03g0664800	2.67285	1.41838	up
LOC_Os03g46260	Os03g0665200	-2.85287	-1.51241	down
LOC_Os03g47614	Os03g0679800	2.64864	1.40525	up
LOC_Os03g48600	Os03g0692400	-3.90153	-1.96404	down
LOC_Os03g49260	Os03g0699700	11.9782	3.58234	up
LOC_Os03g49430	Os03g0701100	3.07478	1.62049	up
LOC_Os03g50670	Os03g0714800	72.7996	6.18586	up
LOC_Os03g51970	Os03g0729500	-6.37749	-2.67299	down
LOC_Os03g52370	Os03g0734100	3.26915	1.70891	up
LOC_Os03g52380	Os03g0734200	2.28015	1.18913	up
LOC_Os03g52390	Os03g0734300	4.42115	2.14442	up	-38
LOC_Os03g53340	Os03g0745000	6.87238	2.78081	up
LOC_Os03g53900	Os03g0750000	11.9407	3.57782	up
LOC_Os03g54160	Os03g0752800	9.00784	3.17118	up
LOC_Os03g55110	Os03g0758400	2.07774	1.05501	up
LOC_Os03g55340	Os03g0761300	2.75734	1.46328	up
LOC_Os03g55380	Os03g0761900	-2.50115	-1.32259	down
LOC_Os03g56782	Os03g0780200	-2.39738	-1.26146	down
LOC_Os03g57050	Os03g0783800	-2.09747	-1.06865	down
LOC_Os03g57200	Os03g0785900	4.66831	2.2229	up
LOC_Os03g57640	Os03g0790500	2.54872	1.34977	up
LOC_Os03g58140	Os03g0795600	10.7863	3.43113	up
LOC_Os03g58290	Os03g0797300	-2.72848	-1.4481	down
LOC_Os03g58764	Os03g0802200	3.65871	1.87134	up	-269
LOC_Os03g58850	Os03g0803100	7.9145	2.9845	up
LOC_Os03g59300	Os03g0807700	-6.21569	-2.63591	down
LOC_Os03g59430	Os03g0808900	2.66587	1.41461	up
LOC_Os03g59550	Os03g0809900	3.1412	1.65132	up
LOC_Os03g59770	Os03g0812400	-10.2321	-3.35503	down
LOC_Os03g60340	Os03g0817800	-2.02765	-1.01981	down
LOC_Os03g60560	Os03g0820300	3.30539	1.72482	up	-273
LOC_Os03g61360	Os03g0829200	2.37768	1.24955	up
LOC_Os03g62020	Os03g0836400	-3.05261	-1.61004	down
LOC_Os03g63060	Os03g0847900	-2.71529	-1.44111	down
LOC_Os03g63870	Os03g0855700	10.4176	3.38095	up
LOC_Os03g64100	Os03g0858200	3.7499	1.90685	up
LOC_Os03g64210	Os03g0859700	3.26071	1.70519	up
LOC_Os04g01140	Os04g0101400	-2.456	-1.29631	down
LOC_Os04g01740	Os04g0107900	7.62604	2.93093	up
LOC_Os04g02490	Os04g0115200	345.105	8.43089	up
LOC_Os04g02530	Os04g0115700	2.98288	1.57671	up	-331
LOC_Os04g02640	Os04g0116800	4.50321	2.17095	up
LOC_Os04g02690	Os04g0117300	6.34549	2.66573	up
LOC_Os04g02754	Os04g0117900	2.8602	1.51612	up
LOC_Os04g02880	Os04g0119000	2.56223	1.3574	up
LOC_Os04g02900	Os04g0119400	2.01847	1.01326	up	-39
LOC_Os04g02970	Os04g0120100	6.22384	2.63781	up
LOC_Os04g02980	Os04g0120300	4.40996	2.14077	up
LOC_Os04g03100	Os04g0121300	4.36896	2.12729	up
LOC_Os04g03860	Os04g0127800	4.12333	2.04381	up
LOC_Os04g06520	Os04g0149400	-2.67205	-1.41795	down
LOC_Os04g06590	Os04g0150300	4.9005	2.29293	up	-161
LOC_Os04g07890	Os04g0161100	-2.04759	-1.03393	down
LOC_Os04g08550	Os04g0167800	-3.42728	-1.77706	down
LOC_Os04g08630	Os04g0168300	5.36744	2.42423	up
LOC_Os04g09350	Os04g0173300	2.16933	1.11725	up	-483
LOC_Os04g10530	Os04g0184100	2.95389	1.56262	up
LOC_Os04g11400	Os04g0191500	-2.65697	-1.40978	down
LOC_Os04g12499	Os04g0201800	2.03699	1.02644	up
LOC_Os04g12720	Os04g0204100	4.30369	2.10557	up
LOC_Os04g12970	Os04g0206600	4.35488	2.12263	up
LOC_Os04g14690	Os04g0223500	4.30656	2.10653	up
LOC_Os04g17660	Os04g0249600	11.9138	3.57456	up
LOC_Os04g20400	Os04g0272200	-2.43984	-1.28679	down
LOC_Os04g20474	Os04g0272700	-2.81935	-1.49536	down
LOC_Os04g22910	Os04g0295500	-2.07904	-1.05592	down
LOC_Os04g24220	Os04g0307500	-3.79898	-1.92561	down
LOC_Os04g25960	Os04g0326000	30.6135	4.93609	up
LOC_Os04g27060	Os04g0339400	13.0212	3.70279	up
LOC_Os04g27096	Os04g0340100	13.1421	3.71613	up
LOC_Os04g30770	Os04g0376400	-3.43698	-1.78114	down
LOC_Os04g31670	Os04g0386300	-2.41459	-1.27178	down
LOC_Os04g31710	Os04g0386700	3.00528	1.5875	up
LOC_Os04g32610	Os04g0397901	16.7537	4.06641	up
LOC_Os04g32820	Os04g0400600	-9.5846	-3.26072	down
LOC_Os04g32840	Os04g0400800	-10.6874	-3.41784	down
LOC_Os04g33150	Os04g0404400	2.60253	1.37992	up
LOC_Os04g33240	Os04g0405300	3.07759	1.6218	up
LOC_Os04g33680	Os04g0412800	7.59458	2.92497	up
LOC_Os04g34080	Os04g0417800	-2.21668	-1.1484	down
LOC_Os04g34170	Os04g0418800	-2.4593	-1.29825	down	-998
LOC_Os04g34490	Os04g0422300	-3.61024	-1.85209	down
LOC_Os04g34610	Os04g0423600	-2.26223	-1.17774	down
LOC_Os04g34900	Os04g0428300	2.18483	1.12752	up
LOC_Os04g35430	Os04g0433900	-3.48219	-1.79999	down
LOC_Os04g35580	Os04g0436000	-4.8778	-2.28623	down
LOC_Os04g36750	Os04g0445100	4.16484	2.05826	up	-105
LOC_Os04g38260	Os04g0454600	3.20582	1.68069	up
LOC_Os04g38540	Os04g0458600	3.73333	1.90046	up
LOC_Os04g38740	Os04g0461000	-6.85726	-2.77763	down
LOC_Os04g39864	Os04g0474700	-2.88907	-1.5306	down
LOC_Os04g40040	Os04g0476100	2.32929	1.21989	up
LOC_Os04g40180	Os04g0477900	-2.73616	-1.45215	down
LOC_Os04g40460	Os04g0480600	3.05658	1.61192	up
LOC_Os04g41620	Os04g0493400	2.52505	1.33631	up
LOC_Os04g41640	Os04g0493600	2.31689	1.21219	up	-809
LOC_Os04g41680	Os04g0494100	3.06563	1.61618	up
LOC_Os04g41820	Os04g0495500	-4.46334	-2.15812	down
LOC_Os04g41900	Os04g0496300	-3.30035	-1.72262	down
LOC_Os04g42130	Os04g0499100	-2.1232	-1.08624	down	-663
LOC_Os04g42200	Os04g0500200	-6.15739	-2.62232	down	-123
LOC_Os04g43230	Os04g0511700	-3.15451	-1.65742	down
LOC_Os04g43290	Os04g0512300	-4.51095	-2.17343	down
LOC_Os04g43670	Os04g0517000	-7.22098	-2.85219	down
LOC_Os04g44410	Os04g0525700	-9.74363	-3.28446	down
LOC_Os04g44530	Os04g0527400	2.24349	1.16574	up
LOC_Os04g44980	Os04g0532100	-2.11013	-1.07733	down
LOC_Os04g45720	Os04g0540600	-2.13337	-1.09314	down
LOC_Os04g46990	Os04g0556600	-2.36263	-1.24039	down
LOC_Os04g47450	Os04g0562500	2.65711	1.40986	up
LOC_Os04g47840	Os04g0566300	-3.8466	-1.94358	down
LOC_Os04g48200	Os04g0570500	8.83175	3.1427	up
LOC_Os04g49130	Os04g0580400	-3.31081	-1.72719	down
LOC_Os04g49450	Os04g0583900	4.15112	2.0535	up
LOC_Os04g49590	Os04g0585400	-2.10563	-1.07425	down
LOC_Os04g49980	Os04g0589800	3.45447	1.78846	up
LOC_Os04g52110	Os04g0610600	3.07075	1.61859	up
LOC_Os04g52750	Os04g0618400	2.58237	1.36869	up
LOC_Os04g53780	Os04g0630100	-7.66817	-2.93888	down
LOC_Os04g53800	Os04g0630300	-2.5485	-1.34965	down
LOC_Os04g53810	Os04g0630400	-3.61273	-1.85309	down
LOC_Os04g53930	Os04g0631100	3.00195	1.5859	up
LOC_Os04g53950	Os04g0631200	-10.3941	-3.37769	down
LOC_Os04g54800	Os04g0640600	-2.04067	-1.02904	down
LOC_Os04g55120	Os04g0644100	-4.78549	-2.25867	down
LOC_Os04g56060	Os04g0654600	-2.22908	-1.15645	down
LOC_Os04g56110	Os04g0655300	2.34607	1.23025	up
LOC_Os04g56360	Os04g0658700	2.2084	1.143	up
LOC_Os04g56430	Os04g0659300	2.67916	1.42178	up
LOC_Os04g56850	Os04g0664400	-3.39211	-1.76218	down
LOC_Os04g57490	Os04g0670500	2.14692	1.10227	up
LOC_Os04g57880	Os04g0675400	4.27878	2.0972	up
LOC_Os04g58030	Os04g0676800	6.24803	2.6434	up
LOC_Os04g58610	Os04g0682600	6.90962	2.78861	up
LOC_Os05g01430	Os05g0104600	2.83953	1.50565	up
LOC_Os05g01444	Os05g0104700	3.02004	1.59457	up
LOC_Os05g03130	Os05g0122700	2.82353	1.4975	up
LOC_Os05g03400	Os05g0124700	11.0695	3.46852	up
LOC_Os05g03440	Os05g0125100	-5.38575	-2.42915	down	-510;-103
LOC_Os05g03640	Os05g0127500	-2.1348	-1.0941	down
LOC_Os05g04700	Os05g0138300	2.15454	1.10738	up
LOC_Os05g05030	Os05g0142100	-2.08439	-1.05962	down
LOC_Os05g05040	Os05g0142200	-2.43487	-1.28384	down
LOC_Os05g05620	Os05g0148900	-2.3017	-1.2027	down
LOC_Os05g05930	Os05g0151200	3.18365	1.67068	up
LOC_Os05g06140	Os05g0153300	-3.16529	-1.66234	down
LOC_Os05g06940	Os05g0161800	-4.45018	-2.15386	down
LOC_Os05g07280	Os05g0165500	-3.95339	-1.98309	down
LOC_Os05g07680	Os05g0168800	-2.49194	-1.31727	down
LOC_Os05g07720	Os05g0169300	6.73797	2.75231	up	-492
LOC_Os05g08850	Os05g0181200	3.03732	1.6028	up
LOC_Os05g08900	Os05g0181700	6.68708	2.74138	up
LOC_Os05g10330	Os05g0191700	-8.82086	-3.14092	down
LOC_Os05g10370	Os05g0192100	-2.09613	-1.06773	down
LOC_Os05g10560	Os05g0193700	2.56943	1.36145	up	-41
LOC_Os05g11414	Os05g0203800	-8.96016	-3.16352	down
LOC_Os05g11720	Os05g0207400	-2.12373	-1.0866	down
LOC_Os05g11750	Os05g0207700	-3.09858	-1.63161	down
LOC_Os05g11810	Os05g0208500	-4.47929	-2.16327	down
LOC_Os05g11900	Os05g0209500	2.03918	1.02799	up
LOC_Os05g12460	Os05g0215500	-2.9448	-1.55817	down	-7
LOC_Os05g12630	Os05g0217700	-2.17553	-1.12137	down
LOC_Os05g12640	Os05g0217800	-2.15672	-1.10884	down
LOC_Os05g13770	Os05g0224700	-2.81708	-1.4942	down
LOC_Os05g16420	Os05g0253200	4.90024	2.29285	up
LOC_Os05g20620	Os05g0283600	9.33979	3.22339	up
LOC_Os05g25430	Os05g0318600	-2.38866	-1.2562	down
LOC_Os05g25770	Os05g0322900	-2.46433	-1.3012	down
LOC_Os05g25860	Os05g0324000	3.11252	1.63808	up
LOC_Os05g25910	Os05g0324600	-2.23089	-1.15762	down
LOC_Os05g26032	Os05g0326600	2.86381	1.51794	up
LOC_Os05g28830	Os05g0356700	-2.36987	-1.24481	down
LOC_Os05g29710	Os05g0360400	2.12813	1.08958	up
LOC_Os05g29740	Os05g0360900	2.0379	1.02708	up
LOC_Os05g30660	Os05g0369500	3.26886	1.70879	up
LOC_Os05g30760	Os05g0370700	4.37687	2.1299	up	-176
LOC_Os05g31020	Os05g0373900	3.9823	1.9936	up
LOC_Os05g31670	Os05g0381400	2.95253	1.56195	up
LOC_Os05g32440	Os05g0390600	-2.98451	-1.5775	down
LOC_Os05g32460	Os05g0390800	-2.23689	-1.16149	down
LOC_Os05g33840	Os05g0408900	3.1865	1.67197	up
LOC_Os05g34700	Os05g0419800	-37.5327	-5.23007	down	-543
LOC_Os05g35410	Os05g0428700	-2.00547	-1.00394	down
LOC_Os05g38470	Os05g0459300	-2.57038	-1.36198	down
LOC_Os05g39250	Os05g0468800	2.53709	1.34318	up
LOC_Os05g39560	Os05g0472700	-2.22099	-1.1512	down
LOC_Os05g39830	Os05g0476000	-2.47369	-1.30667	down
LOC_Os05g41050	Os05g0489500	62.7453	5.97144	up
LOC_Os05g41490	Os05g0494600	2.16338	1.11329	up
LOC_Os05g43390	Os05g0509500	3.81502	1.93169	up
LOC_Os05g43510	Os05g0510600	3.9732	1.9903	up
LOC_Os05g43880	Os05g0514600	-2.34639	-1.23044	down
LOC_Os05g44340	Os05g0519700	3.26294	1.70617	up
LOC_Os05g44610	Os05g0521700	-2.22454	-1.15351	down
LOC_Os05g45070	Os05g0526700	4.39578	2.13612	up
LOC_Os05g46480	Os05g0542500	5.30075	2.4062	up
LOC_Os05g47860	Os05g0552000	2.99487	1.58249	up
LOC_Os05g47870	Os05g0552100	2.75571	1.46242	up
LOC_Os05g48000	Os05g0553300	3.88249	1.95698	up
LOC_Os05g48210	Os05g0555700	-2.4789	-1.3097	down
LOC_Os05g48700	Os05g0560900	-4.2504	-2.0876	down
LOC_Os05g49300	Os05g0568100	2.82322	1.49734	up
LOC_Os05g49620	Os05g0571200	-2.10497	-1.0738	down
LOC_Os05g50270	Os05g0578900	2.3079	1.20658	up
LOC_Os05g50330	Os05g0579500	-2.06335	-1.04499	down
LOC_Os05g51020	Os05g0587700	-4.19788	-2.06966	down
LOC_Os05g51110	Os05g0588700	3.37806	1.7562	up
LOC_Os05g51670	Os05g0595100	3.35441	1.74606	up
LOC_Os06g02040	Os06g0110200	5.12222	2.35677	up
LOC_Os06g02370	Os06g0113900	-2.7573	-1.46326	down	-191
LOC_Os06g02770	Os06g0118600	-2.01342	-1.00965	down
LOC_Os06g03080	Os06g0121500	-20.5597	-4.36175	down
LOC_Os06g03380	Os06g0124300	-7.50685	-2.90821	down
LOC_Os06g03890	Os06g0129600	-5.02615	-2.32945	down
LOC_Os06g04200	Os06g0133000	-5.59796	-2.4849	down
LOC_Os06g04950	Os06g0141700	-2.60867	-1.38331	down
LOC_Os06g06230	Os06g0156400	8.79757	3.1371	up	-72
LOC_Os06g09210	Os06g0191700	-3.18512	-1.67135	down
LOC_Os06g09220	Os06g0191800	-3.08682	-1.62612	down
LOC_Os06g09230	Os06g0191900	-2.12454	-1.08715	down
LOC_Os06g09560	Os06g0195800	2.19839	1.13645	up
LOC_Os06g10000	Os06g0201000	2.40524	1.26618	up
LOC_Os06g10350	Os06g0205100	-7.24934	-2.85785	down
LOC_Os06g11510	Os06g0218800	-3.33313	-1.73688	down
LOC_Os06g11720	Os06g0220500	12.4304	3.6358	up
LOC_Os06g12370	Os06g0229000	5.77777	2.53051	up
LOC_Os06g12450	Os06g0229800	-2.81209	-1.49164	down
LOC_Os06g13060	Os06g0237800	-2.23805	-1.16224	down
LOC_Os06g13670	Os06g0245900	5.14565	2.36335	up
LOC_Os06g14870	Os06g0261300	8.32119	3.05679	up	-948
LOC_Os06g15430	Os06g0265100	103.103	6.68794	up
LOC_Os06g15480	Os06g0265400	-3.86409	-1.95013	down
LOC_Os06g17020	Os06g0282000	-4.20759	-2.073	down
LOC_Os06g17450	Os06g0284900	-3.3493	-1.74386	down	-45
LOC_Os06g18960	Os06g0293500	-8.2285	-3.04063	down
LOC_Os06g19550	Os06g0299300	-17.4711	-4.1269	down
LOC_Os06g19630	Os06g0300500	2.59772	1.37724	up
LOC_Os06g21400	Os06g0318800	2.42638	1.27881	up
LOC_Os06g21910	Os06g0324400	3.57447	1.83773	up
LOC_Os06g23350	Os06g0341300	2.57425	1.36415	up	-789
LOC_Os06g25010	Os06g0356800	2.17129	1.11855	up
LOC_Os06g29710	Os06g0492900	3.05885	1.61299	up
LOC_Os06g30230	Os06g0497600	2.16481	1.11424	up
LOC_Os06g35650	Os06g0549600	6.97906	2.80303	up
LOC_Os06g35700	Os06g0549900	39.2385	5.2942	up
LOC_Os06g35960	Os06g0553100	2.09374	1.06609	up
LOC_Os06g38980	Os06g0589700	-2.95163	-1.56151	down
LOC_Os06g39230	Os06g0592400	-2.13905	-1.09697	down
LOC_Os06g39390	Os06g0594600	-3.63158	-1.8606	down
LOC_Os06g40580	Os06g0608000	2.99353	1.58185	up
LOC_Os06g40850	Os06g0611100	-3.25795	-1.70397	down
LOC_Os06g41700	Os06g0621900	-2.84702	-1.50945	down	-135
LOC_Os06g42060	Os06g0626200	8.38832	3.06838	up
LOC_Os06g43320	Os06g0640100	2.14651	1.102	up
LOC_Os06g43350	Os06g0640500	-3.17934	-1.66873	down
LOC_Os06g43510	Os06g0642500	-6.24342	-2.64234	down
LOC_Os06g43880	Os06g0646900	5.5037	2.4604	up
LOC_Os06g44220	Os06g0651900	40.2067	5.32936	up
LOC_Os06g44260	Os06g0652300	5.05401	2.33743	up
LOC_Os06g44280	Os06g0652600	-2.00887	-1.00638	down
LOC_Os06g44800	Os06g0658400	26.4672	4.72613	up
LOC_Os06g44930	Os06g0659800	-4.76445	-2.25231	down
LOC_Os06g45190	Os06g0662600	8.26704	3.04737	up
LOC_Os06g45540	Os06g0666100	3.34504	1.74202	up
LOC_Os06g46920	Os06g0683100	2.38819	1.25592	up
LOC_Os06g47600	Os06g0691200	-5.6339	-2.49413	down
LOC_Os06g47820	Os06g0693200	-2.05808	-1.0413	down
LOC_Os06g48210	Os06g0697200	3.47549	1.79722	up
LOC_Os06g48300	Os06g0698300	2.23794	1.16217	up
LOC_Os06g49660	Os06g0710700	-2.99929	-1.58462	down
LOC_Os06g49930	Os06g0713400	-5.5483	-2.47205	down
LOC_Os06g51050	Os06g0726100	2.81803	1.49469	up
LOC_Os06g51060	Os06g0726200	2.60694	1.38236	up
LOC_Os07g01530	Os07g0105900	-2.68767	-1.42636	down
LOC_Os07g01860	Os07g0109400	-2.16801	-1.11637	down
LOC_Os07g01904	Os07g0110000	3.37575	1.75521	up
LOC_Os07g03030	Os07g0121800	-2.33466	-1.22321	down
LOC_Os07g03150	Os07g0123500	-3.54417	-1.82545	down
LOC_Os07g05190	Os07g0145400	-8.5425	-3.09466	down
LOC_Os07g05260	Os07g0146300	2.70916	1.43784	up
LOC_Os07g05380	Os07g0147700	3.87477	1.95411	up	-70
LOC_Os07g05740	Os07g0152200	-2.95431	-1.56282	down
LOC_Os07g05830	Os07g0153000	-5.9093	-2.56299	down
LOC_Os07g05940	Os07g0154100	3.24628	1.69879	up
LOC_Os07g06470	Os07g0158500	-2.88938	-1.53076	down
LOC_Os07g08750	Os07g0185000	-2.0111	-1.00798	down
LOC_Os07g09310	Os07g0190800	-2.27093	-1.18329	down
LOC_Os07g09340	Os07g0191200	2.14051	1.09795	up	-253
LOC_Os07g09520	Os07g0193000	4.45009	2.15384	up
LOC_Os07g09710	Os07g0195300	-3.37005	-1.75277	down
LOC_Os07g09814	Os07g0196300	3.4925	1.80426	up
LOC_Os07g09914	Os07g0197400	-3.22443	-1.68905	down
LOC_Os07g10730	Os07g0208100	2.24729	1.16818	up
LOC_Os07g11739	Os07g0217600	2.09207	1.06493	up
LOC_Os07g11770	Os07g0217800	2.26267	1.17802	up
LOC_Os07g12100	Os07g0222200	-4.09373	-2.03341	down
LOC_Os07g14700	Os07g0250900	-3.07317	-1.61973	down	-7
LOC_Os07g15540	Os07g0259100	5.76724	2.52788	up
LOC_Os07g18154	Os07g0282300	-2.01624	-1.01167	down
LOC_Os07g18162	Os07g0282500	-2.04589	-1.03273	down
LOC_Os07g19540	Os07g0296000	8.75325	3.12982	up	-372
LOC_Os07g23470	Os07g0417600	2.22253	1.15221	up
LOC_Os07g23710	Os07g0419100	3.13656	1.64918	up
LOC_Os07g24820	Os07g0429600	-6.83432	-2.7728	down
LOC_Os07g24830	Os07g0429700	-6.67497	-2.73876	down
LOC_Os07g25060	Os07g0432333	-6.15232	-2.62113	down
LOC_Os07g26100	Os07g0442800	267.371	8.0627	up
LOC_Os07g26110	Os07g0442900	13.4166	3.74594	up
LOC_Os07g26560	Os07g0447000	-2.21492	-1.14726	down
LOC_Os07g27350	Os07g0457300	4.22507	2.07897	up
LOC_Os07g27370	Os07g0457600	6.66909	2.73749	up
LOC_Os07g29310	Os07g0475700	2.10771	1.07568	up
LOC_Os07g29760	Os07g0480900	4.82508	2.27055	up
LOC_Os07g29780	Os07g0481100	-4.66995	-2.22341	down
LOC_Os07g32170	Os07g0505200	-3.75094	-1.90725	down
LOC_Os07g32680	Os07g0511100	21.3866	4.41864	up
LOC_Os07g32710	Os07g0511400	32.5431	5.02428	up
LOC_Os07g33390	Os07g0517600	-2.65756	-1.4101	down
LOC_Os07g34260	Os07g0526400	-12.1138	-3.59858	down
LOC_Os07g34520	Os07g0529000	12.2276	3.61207	up
LOC_Os07g35060	Os07g0535200	-3.78059	-1.91861	down
LOC_Os07g35350	Os07g0538000	14.0998	3.8176	up
LOC_Os07g35480	Os07g0539100	5.53291	2.46804	up
LOC_Os07g35510	Os07g0539300	2.54679	1.34868	up
LOC_Os07g35520	Os07g0539400	-2.85623	-1.51411	down
LOC_Os07g35740	Os07g0541800	-3.28068	-1.714	down
LOC_Os07g35940	Os07g0543300	-2.23755	-1.16192	down
LOC_Os07g37210	Os07g0558100	2.60034	1.3787	up
LOC_Os07g37454	Os07g0561800	9.29686	3.21674	up
LOC_Os07g38860	Os07g0576100	2.51476	1.33042	up
LOC_Os07g39740	Os07g0586100	3.44132	1.78296	up
LOC_Os07g39820	Os07g0586900	-3.37625	-1.75542	down	-376
LOC_Os07g39850	Os07g0587200	-4.3413	-2.11813	down
LOC_Os07g40380	Os07g0594400	8.74281	3.1281	up
LOC_Os07g41230	Os07g0603600	3.1348	1.64837	up
LOC_Os07g41370	Os07g0605200	-2.4827	-1.31191	down
LOC_Os07g41410	Os07g0605400	-4.66313	-2.2213	down
LOC_Os07g42590	Os07g0617700	-2.25127	-1.17074	down
LOC_Os07g43240	Os07g0625400	3.75305	1.90806	up
LOC_Os07g43400	Os07g0627100	34.8591	5.12346	up
LOC_Os07g43604	Os07g0629500	12.6467	3.66069	up	-736;-188
LOC_Os07g43950	Os07g0633200	2.84415	1.508	up
LOC_Os07g43960	Os07g0633300	2.94534	1.55843	up
LOC_Os07g44110	Os07g0635200	7.67377	2.93994	up
LOC_Os07g44130	Os07g0635300	9.2881	3.21538	up
LOC_Os07g44430	Os07g0638300	10.2202	3.35335	up
LOC_Os07g44440	Os07g0638400	6.00562	2.58631	up
LOC_Os07g44670	Os07g0640300	-7.94615	-2.99026	down
LOC_Os07g44690	Os07g0640900	-5.33397	-2.41521	down
LOC_Os07g46030	Os07g0653900	2.99103	1.58064	up
LOC_Os07g46280	Os07g0656200	2.25913	1.17577	up
LOC_Os07g46840	Os07g0663600	-3.62591	-1.85834	down
LOC_Os07g47040	Os07g0665900	-3.7806	-1.91862	down
LOC_Os07g47990	Os07g0676900	3.6202	1.85607	up
LOC_Os07g48010	Os07g0677100	-28.8426	-4.85013	down
LOC_Os07g48020	Os07g0677200	-12.8599	-3.68481	down	-532
LOC_Os07g48229	Os07g0680000	-2.05505	-1.03917	down
LOC_Os07g48760	Os07g0687000	-3.6269	-1.85874	down
LOC_Os07g49140	Os07g0691700	-3.9636	-1.98681	down
LOC_Os07g49230	Os07g0692900	2.41061	1.2694	up
LOC_Os08g02300	Os08g0115800	-3.22248	-1.68817	down
LOC_Os08g02490	Os08g0118000	2.203	1.13947	up
LOC_Os08g03070	Os08g0124700	-2.8593	-1.51566	down
LOC_Os08g04210	Os08g0136300	5.21745	2.38334	up
LOC_Os08g04230	Os08g0136500	4.94239	2.30521	up
LOC_Os08g04240	Os08g0136700	4.96984	2.3132	up
LOC_Os08g04250	Os08g0136800	5.79102	2.53382	up
LOC_Os08g04620	Os08g0141300	7.69299	2.94354	up
LOC_Os08g05280	Os08g0148200	2.19144	1.13188	up
LOC_Os08g05470	Os08g0150600	2.36078	1.23926	up
LOC_Os08g07490	Os08g0171700	-2.31232	-1.20934	down
LOC_Os08g07890	Os08g0176200	-2.39868	-1.26224	down
LOC_Os08g08084	Os08g0178400	5.27839	2.4001	up
LOC_Os08g08970	Os08g0189200	2.25727	1.17458	up
LOC_Os08g09770	Os08g0197700	10.9539	3.45338	up
LOC_Os08g09890	Os08g0198800	4.48972	2.16663	up
LOC_Os08g10244	Os08g0202300	-3.45645	-1.78929	down
LOC_Os08g14195	Os08g0240200	11.6405	3.54108	up
LOC_Os08g14700	Os08g0244500	2.66097	1.41195	up
LOC_Os08g14760	Os08g0245200	-2.66191	-1.41246	down
LOC_Os08g14940	Os08g0247600	-7.17676	-2.84333	down
LOC_Os08g14990	Os08g0248100	-3.17695	-1.66764	down
LOC_Os08g15060	Os08g0249100	-2.20497	-1.14076	down
LOC_Os08g17784	Os08g0280100	-3.21926	-1.68673	down
LOC_Os08g22380	Os08g0315200	9.68208	3.27532	up
LOC_Os08g23170	Os08g0320900	11.3563	3.50542	up
LOC_Os08g23870	Os08g0327700	3.46464	1.7927	up
LOC_Os08g24750	Os08g0334900	3.43439	1.78005	up
LOC_Os08g24770	Os08g0335500	2.37447	1.24761	up
LOC_Os08g26220	Os08g0351200	-9.92928	-3.31169	down
LOC_Os08g26230	Os08g0351300	-8.97985	-3.16669	down
LOC_Os08g26840	Os08g0356700	-2.73827	-1.45326	down
LOC_Os08g27210	Os08g0360700	3.09123	1.62818	up
LOC_Os08g28080	Os08g0368000	2.59317	1.37471	up
LOC_Os08g28350	Os08g0371200	-2.02916	-1.02089	down
LOC_Os08g28790	Os08g0375400	-2.9491	-1.56027	down
LOC_Os08g30719	Os08g0397800	-3.05456	-1.61096	down
LOC_Os08g30910	Os08g0400200	-3.13852	-1.65009	down
LOC_Os08g31090	Os08g0402500	2.63077	1.39548	up
LOC_Os08g31850	Os08g0412700	2.30308	1.20356	up
LOC_Os08g32500	Os08g0420600	-5.35257	-2.42023	down
LOC_Os08g32540	Os08g0421100	4.23147	2.08116	up
LOC_Os08g32920	Os08g0425100	-3.97125	-1.98959	down
LOC_Os08g32960	Os08g0425500	-2.04158	-1.02968	down
LOC_Os08g33400	Os08g0430800	-3.94086	-1.97851	down
LOC_Os08g33720	Os08g0434300	2.83739	1.50456	up
LOC_Os08g34300	Os08g0441700	5.70497	2.51222	up
LOC_Os08g34460	Os08g0443800	-2.69775	-1.43176	down
LOC_Os08g34500	Os08g0444440	2.07	1.04963	up
LOC_Os08g35750	Os08g0459700	3.9743	1.9907	up
LOC_Os08g36390	Os08g0467100	-2.1486	-1.1034	down
LOC_Os08g36760	Os08g0471800	-2.65637	-1.40945	down
LOC_Os08g36910	Os08g0473900	8.17269	3.03081	up
LOC_Os08g37250	Os08g0477500	-2.80161	-1.48625	down
LOC_Os08g38570	Os08g0493900	2.40595	1.26661	up	-82
LOC_Os08g39000	Os08g0499400	3.75557	1.90903	up	-194
LOC_Os08g39460	Os08g0504800	-2.98507	-1.57776	down
LOC_Os08g39590	Os08g0506400	-9.25661	-3.21048	down
LOC_Os08g39730	Os08g0508000	3.8404	1.94126	up	-55
LOC_Os08g40740	Os08g0519300	8.49171	3.08605	up
LOC_Os08g40919	Os08g0520700	2.34507	1.22963	up	-836;-752;-593
LOC_Os08g43010	Os08g0543100	2.04932	1.03514	up
LOC_Os08g43120	Os08g0544400	8.12664	3.02266	up
LOC_Os08g43290	Os08g0546300	2.1814	1.12526	up
LOC_Os08g43350	Os08g0546900	-5.13031	-2.35904	down
LOC_Os08g43390	Os08g0547300	-2.15417	-1.10713	down
LOC_Os08g43620	Os08g0549900	3.12311	1.64298	up
LOC_Os08g44760	Os08g0561600	-2.14691	-1.10226	down
LOC_Os09g02180	Os09g0109600	2.70084	1.43341	up
LOC_Os09g04210	Os09g0128600	3.31156	1.72751	up	-323
LOC_Os09g07150	Os09g0246500	7.56076	2.91853	up
LOC_Os09g07154	Os09g0246300	3.1315	1.64685	up	-346
LOC_Os09g08710	Os09g0261900	-2.70163	-1.43383	down
LOC_Os09g09650	Os09g0269500	29.0982	4.86286	up
LOC_Os09g09930	Os09g0272000	2.49001	1.31615	up
LOC_Os09g10840	Os09g0280500	-3.08063	-1.62322	down
LOC_Os09g14700	Os09g0316000	-3.28441	-1.71564	down
LOC_Os09g15320	Os09g0321900	2.52096	1.33398	up
LOC_Os09g15670	Os09g0325700	2.34019	1.22663	up
LOC_Os09g16780	Os09g0337500	2.53018	1.33924	up
LOC_Os09g16950	Os09g0339000	-3.7865	-1.92087	down
LOC_Os09g18020	Os09g0349700	-2.95961	-1.56541	down
LOC_Os09g18159	Os09g0350900	-4.74521	-2.24647	down
LOC_Os09g18594	Os09g0355400	-2.91294	-1.54248	down
LOC_Os09g19160	Os09g0356200	-4.08099	-2.02892	down
LOC_Os09g19229	Os09g0356800	-21.5287	-4.42819	down
LOC_Os09g19970	Os09g0364400	2.93481	1.55327	up
LOC_Os09g20420	Os09g0370000	-3.54999	-1.82782	down
LOC_Os09g21120	Os09g0378700	3.32885	1.73502	up
LOC_Os09g25610	Os09g0424200	7.88994	2.98001	up
LOC_Os09g25770	Os09g0426000	2.18586	1.1282	up
LOC_Os09g25810	Os09g0426500	-2.73195	-1.44993	down
LOC_Os09g26980	Os09g0441700	-2.27745	-1.18742	down
LOC_Os09g26999	Os09g0441900	-2.80168	-1.48629	down
LOC_Os09g27160	Os09g0443800	-2.0458	-1.03266	down
LOC_Os09g27260	Os09g0444900	2.76658	1.4681	up
LOC_Os09g27750	Os09g0451000	2.04286	1.03059	up
LOC_Os09g27930	Os09g0452700	18.3256	4.19579	up
LOC_Os09g28420	Os09g0457600	3.51948	1.81536	up
LOC_Os09g29310	Os09g0468300	3.08216	1.62394	up
LOC_Os09g29690	Os09g0472700	4.57233	2.19293	up
LOC_Os09g29940	Os09g0475500	2.35069	1.23308	up
LOC_Os09g31031	Os09g0483400	2.22686	1.15501	up
LOC_Os09g31050	Os09g0483600	3.11844	1.64083	up	-569;-460
LOC_Os09g32095	Os09g0494500	4.25351	2.08865	up
LOC_Os09g32150	Os09g0495500	-7.25988	-2.85995	down
LOC_Os09g32470	Os09g0500900	-2.18535	-1.12786	down
LOC_Os09g32550	Os09g0502200	-2.0648	-1.046	down
LOC_Os09g32840	Os09g0506000	3.81159	1.93039	up	-97
LOC_Os09g33820	Os09g0513100	2.69607	1.43086	up	-177
LOC_Os09g35850	Os09g0527500	6.1899	2.62992	up
LOC_Os09g35940	Os09g0528700	-2.57662	-1.36548	down
LOC_Os09g36470	Os09g0535200	2.21638	1.1482	up
LOC_Os09g37330	Os09g0545300	2.36885	1.24419	up
LOC_Os09g37510	Os09g0547200	-2.60246	-1.37987	down
LOC_Os09g38910	Os09g0562600	3.47983	1.79902	up
LOC_Os09g39020	Os09g0563700	-2.71619	-1.44158	down
LOC_Os10g01530	Os10g0104300	-3.27215	-1.71024	down
LOC_Os10g02070	Os10g0109600	-3.46821	-1.79419	down	-102
LOC_Os10g02260	Os10g0111700	-2.14862	-1.10341	down
LOC_Os10g02770	Os10g0117000	-5.17204	-2.37073	down
LOC_Os10g04270	Os10g0132300	-2.13078	-1.09138	down
LOC_Os10g04429	Os10g0133500	-2.22793	-1.1557	down
LOC_Os10g04520	Os10g0134500	5.17827	2.37247	up
LOC_Os10g04540	Os10g0134700	4.10441	2.03717	up
LOC_Os10g05020	Os10g0139700	5.94294	2.57118	up
LOC_Os10g05490	Os10g0144700	-10.3353	-3.36951	down
LOC_Os10g05600	Os10g0146200	-9.93876	-3.31307	down
LOC_Os10g07010	Os10g0158100	2.31539	1.21125	up
LOC_Os10g07200	Os10g0159600	-2.28096	-1.18964	down
LOC_Os10g07290	Os10g0160100	-4.98602	-2.31789	down
LOC_Os10g09110	Os10g0171500	2.30349	1.20382	up
LOC_Os10g09240	Os10g0173000	2.39303	1.25884	up
LOC_Os10g09990	Os10g0178500	-4.08629	-2.03079	down
LOC_Os10g11500	Os10g0191300	19.425	4.27984	up
LOC_Os10g12620	Os10g0200000	2.17181	1.1189	up
LOC_Os10g17489	Os10g0322200	2.34444	1.22924	up
LOC_Os10g17940	Os10g0326800	2.13283	1.09277	up
LOC_Os10g19180	Os10g0337500	-5.03871	-2.33306	down
LOC_Os10g19910	Os10g0340100	5.87408	2.55436	up
LOC_Os10g20470	Os10g0345100	2.26613	1.18023	up
LOC_Os10g21130	Os10g0352000	-2.71001	-1.4383	down	-249
LOC_Os10g25060	Os10g0389500	2.87462	1.52337	up
LOC_Os10g25100	Os10g0390000	-3.31992	-1.73115	down
LOC_Os10g25140	Os10g0390600	2.62704	1.39344	up
LOC_Os10g25590	Os10g0395400	19.3507	4.27431	up	-948
LOC_Os10g26940	Os10g0409400	19.8076	4.30798	up
LOC_Os10g28120	Os10g0416800	7.36695	2.88107	up
LOC_Os10g28350	Os10g0419400	2.20002	1.13752	up
LOC_Os10g32470	Os10g0462300	2.01569	1.01127	up	-730
LOC_Os10g32680	Os10g0463800	2.09461	1.06668	up
LOC_Os10g33104	Os10g0469100	2.39613	1.26071	up
LOC_Os10g33620	Os10g0475900	2.55793	1.35497	up
LOC_Os10g33810	Os10g0478300	2.19478	1.13408	up
LOC_Os10g34470	Os10g0486000	2.11051	1.07759	up
LOC_Os10g35460	Os10g0497700	4.0888	2.03168	up
LOC_Os10g36160	Os10g0505500	-37.6155	-5.23326	down
LOC_Os10g36180	Os10g0505900	3.44734	1.78548	up
LOC_Os10g36848	Os10g0512400	-2.12315	-1.08621	down
LOC_Os10g37660	Os10g0521000	2.16603	1.11505	up
LOC_Os10g38720	Os10g0530600	3.55568	1.83012	up
LOC_Os10g38940	Os10g0533500	-2.14429	-1.1005	down
LOC_Os10g39130	Os10g0536100	-3.34205	-1.74073	down
LOC_Os10g39260	Os10g0537800	-8.55962	-3.09755	down
LOC_Os10g39740	Os10g0543800	-2.14137	-1.09854	down
LOC_Os10g39920	Os10g0546400	2.63766	1.39926	up
LOC_Os10g40040	Os10g0548100	4.93408	2.30278	up
LOC_Os10g40510	Os10g0552600	7.66287	2.93789	up
LOC_Os10g40530	Os10g0552800	11.84	3.56559	up
LOC_Os10g41150	Os10g0560900	2.79464	1.48266	up
LOC_Os10g41430	Os10g0563900	-4.35949	-2.12416	down
LOC_Os10g41550	Os10g0565200	2.0897	1.06329	up
LOC_Os10g41999	Os10g0569600	-2.57639	-1.36535	down
LOC_Os10g42020	Os10g0569800	-6.78504	-2.76236	down
LOC_Os10g42780	Os10g0578800	-2.02157	-1.01547	down
LOC_Os11g01830	Os11g0109500	-3.4345	-1.7801	down
LOC_Os11g02330	Os11g0114900	-5.04892	-2.33598	down
LOC_Os11g02530	Os11g0117500	-4.07462	-2.02667	down
LOC_Os11g04350	Os11g0138900	-2.11069	-1.07771	down
LOC_Os11g04400	Os11g0139600	8.67009	3.11605	up
LOC_Os11g05190	Os11g0149400	-3.52724	-1.81854	down
LOC_Os11g05290	Os11g0150400	-2.68855	-1.42683	down
LOC_Os11g05410	Os11g0151800	2.04909	1.03498	up
LOC_Os11g05614	Os11g0154500	-4.75264	-2.24873	down
LOC_Os11g06900	Os11g0170000	-2.70483	-1.43554	down
LOC_Os11g06910	Os11g0170200	-2.09934	-1.06994	down
LOC_Os11g07230	Os11g0173500	-2.72737	-1.44751	down
LOC_Os11g07830	Os11g0180000	-2.53982	-1.34473	down
LOC_Os11g07911	Os11g0181200	3.32928	1.73521	up
LOC_Os11g07980	Os11g0182500	-4.01103	-2.00397	down
LOC_Os11g10680	Os11g0212900	6.2691	2.64826	up
LOC_Os11g10710	Os11g0213000	12.1735	3.60567	up
LOC_Os11g10800	Os11g0214400	-3.71352	-1.89279	down
LOC_Os11g10870	Os11g0215100	-2.03927	-1.02805	down
LOC_Os11g13620	Os11g0239900	12.161	3.60419	up
LOC_Os11g13750	Os11g0241700	-4.38559	-2.13277	down
LOC_Os11g17954	Os11g0282700	21.2175	4.40718	up
LOC_Os11g19840	Os11g0303600	25.6131	4.67881	up
LOC_Os11g19864	Os11g0303800	11.4491	3.51716	up
LOC_Os11g24120	Os11g0428500	-2.29865	-1.20079	down
LOC_Os11g25260	Os11g0439600	-2.05733	-1.04077	down
LOC_Os11g26570	Os11g0451700	3.49637	1.80586	up
LOC_Os11g26780	Os11g0454200	2.95546	1.56338	up
LOC_Os11g27329	Os11g0461000	-2.79653	-1.48364	down
LOC_Os11g30760	Os11g0502700	-3.69551	-1.88577	down
LOC_Os11g31060	Os11g0506800	5.54362	2.47083	up
LOC_Os11g31360	Os11g0512200	2.65187	1.40701	up
LOC_Os11g31740	Os11g0518600	4.49691	2.16893	up
LOC_Os11g32390	Os11g0527100	3.33729	1.73868	up
LOC_Os11g32780	Os11g0532200	2.74012	1.45424	up
LOC_Os11g33970	Os11g0541600	-2.97895	-1.5748	down
LOC_Os11g35050	Os11g0552100	-2.30463	-1.20454	down
LOC_Os11g35710	Os11g0562100	-2.0076	-1.00547	down
LOC_Os11g35930	Os11g0566800	-2.47169	-1.3055	down
LOC_Os11g35980	Os11g0567600	-2.92758	-1.54971	down
LOC_Os11g36700	Os11g0575500	2.21345	1.1463	up	-76
LOC_Os11g37670	Os11g0587300	-3.69465	-1.88544	down
LOC_Os11g37700	Os11g0587600	6.05746	2.59871	up
LOC_Os11g37940	Os11g0591800	8.72525	3.1252	up	-238
LOC_Os11g37970	Os11g0592200	3.77167	1.9152	up
LOC_Os11g38070	Os11g0593100	4.5558	2.1877	up
LOC_Os11g38580	Os11g0598500	-2.31844	-1.21315	down
LOC_Os11g40530	Os11g0620300	260.556	8.02545	up
LOC_Os11g41710	Os11g0635500	-2.30948	-1.20757	down
LOC_Os11g42430	Os11g0643800	60.7804	5.92553	up
LOC_Os11g42450	Os11g0644100	-22.6669	-4.50252	down	-16
LOC_Os11g43320	Os11g0654100	5.42145	2.43868	up
LOC_Os11g44750	Os11g0670100	-4.00317	-2.00114	down
LOC_Os11g45740	Os11g0684000	2.34717	1.23092	up
LOC_Os12g02070	Os12g0111900	2.05328	1.03793	up
LOC_Os12g02450	Os12g0116700	-4.83213	-2.27266	down
LOC_Os12g02910	Os12g0122400	-3.47617	-1.7975	down
LOC_Os12g03050	Os12g0123800	3.31622	1.72954	up
LOC_Os12g03594	Os12g0129700	-2.30374	-1.20398	down
LOC_Os12g04150	Os12g0135800	-2.2309	-1.15762	down
LOC_Os12g04440	Os12g0138900	2.05006	1.03567	up
LOC_Os12g04570	Os12g0140000	2.71657	1.44179	up
LOC_Os12g05020	Os12g0144200	-2.71448	-1.44068	down
LOC_Os12g05310	Os12g0148400	3.81488	1.93164	up
LOC_Os12g05900	Os12g0155200	-2.15142	-1.10529	down
LOC_Os12g07640	Os12g0175400	-7.71355	-2.94739	down
LOC_Os12g08700	Os12g0187800	5.40591	2.43454	up
LOC_Os12g10220	Os12g0203200	2.66166	1.41233	up
LOC_Os12g12110	Os12g0222500	2.3857	1.25441	up
LOC_Os12g14699	Os12g0249900	2.66454	1.41389	up
LOC_Os12g16510	Os12g0265800	6.09055	2.60657	up
LOC_Os12g21784	Os12g0406000	-2.68708	-1.42604	down
LOC_Os12g21940	Os12g0408000	-2.30295	-1.20349	down	-449
LOC_Os12g22970	Os12g0418600	2.84211	1.50696	up
LOC_Os12g27830	Os12g0464400	5.2994	2.40583	up
LOC_Os12g29980	Os12g0484900	-5.18189	-2.37348	down
LOC_Os12g31770	Os12g0501900	-2.52465	-1.33608	down	-410;-366
LOC_Os12g32390	Os12g0508400	3.51404	1.81313	up
LOC_Os12g32970	Os12g0514300	-2.29963	-1.2014	down
LOC_Os12g34802	Os12g0532600	-4.91473	-2.29711	down
LOC_Os12g36430	Os12g0550800	23.984	4.584	up	-215
LOC_Os12g37100	Os12g0557800	2.41575	1.27247	up
LOC_Os12g37690	Os12g0564100	3.08119	1.62349	up
LOC_Os12g38200	Os12g0569900	-2.82159	-1.49651	down
LOC_Os12g38270	Os12g0570700	2.50983	1.32759	up
LOC_Os12g38440	Os12g0572500	-3.24432	-1.69792	down
LOC_Os12g40390	Os12g0595600	-2.30952	-1.2076	down
LOC_Os12g41060	Os12g0603300	-2.6107	-1.38444	down
LOC_Os12g42020	Os12g0614600	-6.84636	-2.77534	down
LOC_Os12g42400	Os12g0618600	-2.74757	-1.45816	down
LOC_Os12g42960	Os12g0624800	-2.69127	-1.42829	down
LOC_Os12g43363	Os12g0628400	-2.89504	-1.53358	down
LOC_Os12g43450	Os12g0630200	5.49293	2.45758	up
LOC_Os12g43730	Os12g0633700	6.53466	2.70811	up

## Sheet: Consistently upregulated DEGs
MSU	RAP	FC	logFC	regulation	AGCCGCC (GCC box)
LOC_Os09g33820	Os09g0513100	2.69607	1.43086	up	-177
LOC_Os04g36750	Os04g0445100	4.16484	2.05826	up	-105
LOC_Os01g24550	Os01g0347500	3.42489	1.77606	up	-108
LOC_Os01g53650	Os01g0738400	7.52036	2.9108	up	-156
LOC_Os04g06590	Os04g0150300	4.9005	2.29293	up	-161
LOC_Os05g30760	Os05g0370700	4.37687	2.1299	up	-176
LOC_Os03g43750	Os03g0638400	7.1699	2.84195	up	-193
LOC_Os08g39000	Os08g0499400	3.75557	1.90903	up	-194
LOC_Os12g36430	Os12g0550800	23.984	4.584	up	-215
LOC_Os01g21144	Os01g0314000	2.71495	1.44092	up	-228;-49
LOC_Os11g37940	Os11g0591800	8.72525	3.1252	up	-238
LOC_Os02g11870	Os02g0209400	2.26886	1.18197	up	-24
LOC_Os07g09340	Os07g0191200	2.14051	1.09795	up	-253
LOC_Os03g04080	Os03g0133100	10.2191	3.35319	up	-264
LOC_Os03g58764	Os03g0802200	3.65871	1.87134	up	-269
LOC_Os03g60560	Os03g0820300	3.30539	1.72482	up	-273
LOC_Os01g14550	Os01g0248300	4.03357	2.01206	up	-304
LOC_Os09g04210	Os09g0128600	3.31156	1.72751	up	-323
LOC_Os04g02530	Os04g0115700	2.98288	1.57671	up	-331
LOC_Os03g12510	Os03g0226200	8.92275	3.15749	up	-339
LOC_Os09g07154	Os09g0246300	3.1315	1.64685	up	-346
LOC_Os01g50910	Os01g0705200	2.96881	1.56988	up	-347
LOC_Os07g19540	Os07g0296000	8.75325	3.12982	up	-372
LOC_Os03g52390	Os03g0734300	4.42115	2.14442	up	-38
LOC_Os04g02900	Os04g0119400	2.01847	1.01326	up	-39
LOC_Os05g10560	Os05g0193700	2.56943	1.36145	up	-41
LOC_Os01g16250	Os01g0268000	3.82973	1.93724	up	-416
LOC_Os01g72610	Os01g0956200	2.21568	1.14775	up	-47
LOC_Os04g09350	Os04g0173300	2.16933	1.11725	up	-483
LOC_Os02g44990	Os02g0671100	2.78796	1.47921	up	-49
LOC_Os05g07720	Os05g0169300	6.73797	2.75231	up	-492
LOC_Os01g42370	Os01g0609200	3.09338	1.62918	up	-511
LOC_Os01g60920	Os01g0824700	5.93672	2.56967	up	-523;-312
LOC_Os08g39730	Os08g0508000	3.8404	1.94126	up	-55
LOC_Os09g31050	Os09g0483600	3.11844	1.64083	up	-569;-460
LOC_Os02g43620	Os02g0652800	2.45316	1.29464	up	-651
LOC_Os07g05380	Os07g0147700	3.87477	1.95411	up	-70
LOC_Os01g28970	Os01g0386500	8.43869	3.07702	up	-711;-336
LOC_Os06g06230	Os06g0156400	8.79757	3.1371	up	-72
LOC_Os10g32470	Os10g0462300	2.01569	1.01127	up	-730
LOC_Os07g43604	Os07g0629500	12.6467	3.66069	up	-736;-188
LOC_Os11g36700	Os11g0575500	2.21345	1.1463	up	-76
LOC_Os06g23350	Os06g0341300	2.57425	1.36415	up	-789
LOC_Os04g41640	Os04g0493600	2.31689	1.21219	up	-809
LOC_Os08g38570	Os08g0493900	2.40595	1.26661	up	-82
LOC_Os08g40919	Os08g0520700	2.34507	1.22963	up	-836;-752;-593
LOC_Os06g14870	Os06g0261300	8.32119	3.05679	up	-948
LOC_Os10g25590	Os10g0395400	19.3507	4.27431	up	-948
LOC_Os02g06580	Os02g0161100	2.45743	1.29715	up	-963
LOC_Os09g32840	Os09g0506000	3.81159	1.93039	up	-97
LOC_Os09g35850	Os09g0527500	6.1899	2.62992	up
LOC_Os07g26100	Os07g0442800	267.371	8.0627	up
LOC_Os12g10220	Os12g0203200	2.66166	1.41233	up
LOC_Os12g32390	Os12g0508400	3.51404	1.81313	up
LOC_Os05g08900	Os05g0181700	6.68708	2.74138	up
LOC_Os02g55070	Os02g0793800	5.95936	2.57516	up
LOC_Os08g22380	Os08g0315200	9.68208	3.27532	up
LOC_Os01g41000	Os01g0593100	2.25142	1.17084	up
LOC_Os04g41620	Os04g0493400	2.52505	1.33631	up
LOC_Os03g64100	Os03g0858200	3.7499	1.90685	up
LOC_Os07g23470	Os07g0417600	2.22253	1.15221	up
LOC_Os03g14630	Os03g0250400	2.57688	1.36563	up
LOC_Os03g16020	Os03g0266900	3.92029	1.97096	up
LOC_Os04g12970	Os04g0206600	4.35488	2.12263	up
LOC_Os03g55110	Os03g0758400	2.07774	1.05501	up
LOC_Os07g09814	Os07g0196300	3.4925	1.80426	up
LOC_Os09g37330	Os09g0545300	2.36885	1.24419	up
LOC_Os12g04440	Os12g0138900	2.05006	1.03567	up
LOC_Os03g39432	Os03g0591300	4.07888	2.02817	up
LOC_Os07g40380	Os07g0594400	8.74281	3.1281	up
LOC_Os05g01444	Os05g0104700	3.02004	1.59457	up
LOC_Os09g02180	Os09g0109600	2.70084	1.43341	up
LOC_Os10g33104	Os10g0469100	2.39613	1.26071	up
LOC_Os02g24430	Os02g0441000	4.39583	2.13614	up
LOC_Os11g04400	Os11g0139600	8.67009	3.11605	up
LOC_Os08g04210	Os08g0136300	5.21745	2.38334	up
LOC_Os08g04620	Os08g0141300	7.69299	2.94354	up
LOC_Os02g45170	Os02g0673500	2.2609	1.1769	up
LOC_Os07g43400	Os07g0627100	34.8591	5.12346	up
LOC_Os03g53340	Os03g0745000	6.87238	2.78081	up
LOC_Os01g42380	Os01g0609300	2.52532	1.33646	up
LOC_Os01g72810	Os01g0958200	3.99565	1.99843	up
LOC_Os07g43240	Os07g0625400	3.75305	1.90806	up
LOC_Os11g31060	Os11g0506800	5.54362	2.47083	up
LOC_Os01g53430	Os01g0736100	9.52302	3.25142	up
LOC_Os04g02490	Os04g0115200	345.105	8.43089	up
LOC_Os02g32860	Os02g0530600	2.6977	1.43173	up
LOC_Os08g09770	Os08g0197700	10.9539	3.45338	up
LOC_Os01g74490	Os01g0976300	2.46707	1.3028	up
LOC_Os09g15320	Os09g0321900	2.52096	1.33398	up
LOC_Os03g58850	Os03g0803100	7.9145	2.9845	up
LOC_Os07g34520	Os07g0529000	12.2276	3.61207	up
LOC_Os03g20680	Os03g0322900	4.01591	2.00573	up
LOC_Os05g33840	Os05g0408900	3.1865	1.67197	up
LOC_Os07g43950	Os07g0633200	2.84415	1.508	up
LOC_Os03g54160	Os03g0752800	9.00784	3.17118	up
LOC_Os01g74110	Os01g0972200	4.42895	2.14697	up
LOC_Os02g06480	Os02g0159700	2.05618	1.03997	up
LOC_Os04g02690	Os04g0117300	6.34549	2.66573	up
LOC_Os08g04240	Os08g0136700	4.96984	2.3132	up
LOC_Os04g27060	Os04g0339400	13.0212	3.70279	up
LOC_Os04g17660	Os04g0249600	11.9138	3.57456	up
LOC_Os05g29710	Os05g0360400	2.12813	1.08958	up
LOC_Os07g11739	Os07g0217600	2.09207	1.06493	up
LOC_Os01g50700	Os01g0702500	18.2736	4.19169	up
LOC_Os12g43730	Os12g0633700	6.53466	2.70811	up
LOC_Os03g07180	Os03g0168100	3.47795	1.79824	up
LOC_Os01g71670	Os01g0944700	2.31328	1.20994	up
LOC_Os05g25860	Os05g0324000	3.11252	1.63808	up
LOC_Os10g12620	Os10g0200000	2.17181	1.1189	up
LOC_Os11g40530	Os11g0620300	260.556	8.02545	up
LOC_Os07g10730	Os07g0208100	2.24729	1.16818	up
LOC_Os01g72760	Os01g0957800	3.36636	1.75119	up
LOC_Os05g44340	Os05g0519700	3.26294	1.70617	up
LOC_Os05g11900	Os05g0209500	2.03918	1.02799	up
LOC_Os04g56430	Os04g0659300	2.67916	1.42178	up
LOC_Os09g25610	Os09g0424200	7.88994	2.98001	up
LOC_Os08g34500	Os08g0444440	2.07	1.04963	up
LOC_Os01g16370	Os01g0269500	2.61434	1.38645	up
LOC_Os04g25960	Os04g0326000	30.6135	4.93609	up
LOC_Os06g48300	Os06g0698300	2.23794	1.16217	up
LOC_Os05g43510	Os05g0510600	3.9732	1.9903	up
LOC_Os03g16960	Os03g0277700	3.79021	1.92228	up
LOC_Os03g52370	Os03g0734100	3.26915	1.70891	up
LOC_Os07g01904	Os07g0110000	3.37575	1.75521	up
LOC_Os03g09880	Os03g0194600	2.00391	1.00281	up
LOC_Os08g04250	Os08g0136800	5.79102	2.53382	up
LOC_Os07g29760	Os07g0480900	4.82508	2.27055	up
LOC_Os10g04520	Os10g0134500	5.17827	2.37247	up
LOC_Os01g28840	Os01g0385400	4.70771	2.23503	up
LOC_Os12g37690	Os12g0564100	3.08119	1.62349	up
LOC_Os09g27750	Os09g0451000	2.04286	1.03059	up
LOC_Os04g52750	Os04g0618400	2.58237	1.36869	up
LOC_Os07g44130	Os07g0635300	9.2881	3.21538	up
LOC_Os04g14690	Os04g0223500	4.30656	2.10653	up
LOC_Os08g31090	Os08g0402500	2.63077	1.39548	up
LOC_Os07g09520	Os07g0193000	4.45009	2.15384	up
LOC_Os04g41680	Os04g0494100	3.06563	1.61618	up
LOC_Os10g35460	Os10g0497700	4.0888	2.03168	up
LOC_Os03g08490	Os03g0183200	2.31501	1.21102	up
LOC_Os02g14980	Os02g0247800	3.61849	1.85539	up
LOC_Os02g51930	Os02g0755900	3.17528	1.66689	up
LOC_Os04g49450	Os04g0583900	4.15112	2.0535	up
LOC_Os01g09080	Os01g0185900	5.91358	2.56403	up
LOC_Os12g16510	Os12g0265800	6.09055	2.60657	up
LOC_Os12g27830	Os12g0464400	5.2994	2.40583	up
LOC_Os02g45860	Os02g0683800	3.02063	1.59485	up
LOC_Os04g01740	Os04g0107900	7.62604	2.93093	up
LOC_Os02g13800	Os02g0232000	2.77415	1.47205	up
LOC_Os05g51670	Os05g0595100	3.35441	1.74606	up
LOC_Os04g12499	Os04g0201800	2.03699	1.02644	up
LOC_Os06g02040	Os06g0110200	5.12222	2.35677	up
LOC_Os01g06510	Os01g0158500	19.412	4.27887	up
LOC_Os10g38720	Os10g0530600	3.55568	1.83012	up
LOC_Os05g46480	Os05g0542500	5.30075	2.4062	up
LOC_Os03g14180	Os03g0245800	20.2793	4.34194	up
LOC_Os02g10100	Os02g0194400	2.19313	1.13299	up
LOC_Os09g09930	Os09g0272000	2.49001	1.31615	up
LOC_Os01g01940	Os01g0109500	6.62449	2.72781	up
LOC_Os01g44020	Os01g0630900	4.67291	2.22432	up
LOC_Os07g15540	Os07g0259100	5.76724	2.52788	up
LOC_Os11g31740	Os11g0518600	4.49691	2.16893	up
LOC_Os05g41050	Os05g0489500	62.7453	5.97144	up
LOC_Os01g15990	Os01g0264600	5.97995	2.58013	up
LOC_Os03g64210	Os03g0859700	3.26071	1.70519	up
LOC_Os02g29300	Os02g0495400	3.05676	1.612	up
LOC_Os01g36294	Os01g0543600	2.15718	1.10915	up
LOC_Os08g23870	Os08g0327700	3.46464	1.7927	up
LOC_Os01g46169	Os01g0650200	2.09637	1.0679	up
LOC_Os04g56110	Os04g0655300	2.34607	1.23025	up
LOC_Os02g04780	Os02g0140800	3.58978	1.8439	up
LOC_Os11g38070	Os11g0593100	4.5558	2.1877	up
LOC_Os03g25490	Os03g0371000	119.802	6.90451	up
LOC_Os01g58850	Os01g0802600	3.02374	1.59633	up
LOC_Os04g02754	Os04g0117900	2.8602	1.51612	up
LOC_Os01g03330	Os01g0124100	2.96789	1.56944	up
LOC_Os03g01200	Os03g0101700	3.12144	1.64221	up
LOC_Os01g39070	Os01g0571800	2.80312	1.48703	up
LOC_Os02g58170	Os02g0828500	2.2318	1.15821	up
LOC_Os06g13670	Os06g0245900	5.14565	2.36335	up
LOC_Os06g45540	Os06g0666100	3.34504	1.74202	up
LOC_Os03g16940	Os03g0277500	21.5696	4.43093	up
LOC_Os06g40580	Os06g0608000	2.99353	1.58185	up
LOC_Os01g06740	Os01g0160800	3.19978	1.67797	up
LOC_Os01g54030	Os01g0743500	6.75902	2.75681	up
LOC_Os05g04700	Os05g0138300	2.15454	1.10738	up
LOC_Os06g51060	Os06g0726200	2.60694	1.38236	up
LOC_Os07g23710	Os07g0419100	3.13656	1.64918	up
LOC_Os07g29310	Os07g0475700	2.10771	1.07568	up
LOC_Os11g13620	Os11g0239900	12.161	3.60419	up
LOC_Os02g39764	Os02g0611000	2.15184	1.10557	up
LOC_Os01g71680	Os01g0944800	4.56779	2.1915	up
LOC_Os07g35480	Os07g0539100	5.53291	2.46804	up
LOC_Os03g40725	Os03g0604500	4.34322	2.11877	up
LOC_Os08g14195	Os08g0240200	11.6405	3.54108	up
LOC_Os08g28080	Os08g0368000	2.59317	1.37471	up
LOC_Os02g42330	Os02g0635000	2.09573	1.06746	up
LOC_Os12g37100	Os12g0557800	2.41575	1.27247	up
LOC_Os06g44260	Os06g0652300	5.05401	2.33743	up
LOC_Os07g27370	Os07g0457600	6.66909	2.73749	up
LOC_Os07g44430	Os07g0638300	10.2202	3.35335	up
LOC_Os04g58610	Os04g0682600	6.90962	2.78861	up
LOC_Os12g08700	Os12g0187800	5.40591	2.43454	up
LOC_Os03g46200	Os03g0664800	2.67285	1.41838	up
LOC_Os03g55340	Os03g0761300	2.75734	1.46328	up
LOC_Os10g33810	Os10g0478300	2.19478	1.13408	up
LOC_Os03g21310	Os03g0331200	3.14567	1.65337	up
LOC_Os05g20620	Os05g0283600	9.33979	3.22339	up
LOC_Os04g34900	Os04g0428300	2.18483	1.12752	up
LOC_Os10g41150	Os10g0560900	2.79464	1.48266	up
LOC_Os04g52110	Os04g0610600	3.07075	1.61859	up
LOC_Os05g43390	Os05g0509500	3.81502	1.93169	up
LOC_Os12g43450	Os12g0630200	5.49293	2.45758	up
LOC_Os09g15670	Os09g0325700	2.34019	1.22663	up
LOC_Os02g52380	Os02g0761300	2.18268	1.1261	up
LOC_Os07g37210	Os07g0558100	2.60034	1.3787	up
LOC_Os01g13280	Os01g0233900	2.4566	1.29666	up
LOC_Os09g38910	Os09g0562600	3.47983	1.79902	up
LOC_Os11g26780	Os11g0454200	2.95546	1.56338	up
LOC_Os06g21910	Os06g0324400	3.57447	1.83773	up
LOC_Os12g38270	Os12g0570700	2.50983	1.32759	up
LOC_Os11g19840	Os11g0303600	25.6131	4.67881	up
LOC_Os03g29584	Os03g0409600	3.70755	1.89047	up
LOC_Os12g03050	Os12g0123800	3.31622	1.72954	up
LOC_Os12g12110	Os12g0222500	2.3857	1.25441	up
LOC_Os02g52770	Os02g0766600	2.45548	1.29601	up
LOC_Os03g49260	Os03g0699700	11.9782	3.58234	up
LOC_Os07g49230	Os07g0692900	2.41061	1.2694	up
LOC_Os11g37970	Os11g0592200	3.77167	1.9152	up
LOC_Os03g08320	Os03g0180900	3.56252	1.8329	up
LOC_Os01g64110	Os01g0860500	5.07539	2.34352	up
LOC_Os09g29690	Os09g0472700	4.57233	2.19293	up
LOC_Os06g44800	Os06g0658400	26.4672	4.72613	up
LOC_Os03g25130	Os03g0366900	2.09311	1.06565	up
LOC_Os10g41550	Os10g0565200	2.0897	1.06329	up
LOC_Os01g71460	Os01g0942200	4.12204	2.04336	up
LOC_Os06g45190	Os06g0662600	8.26704	3.04737	up
LOC_Os03g11490	Os03g0213600	3.53002	1.81967	up
LOC_Os02g55400	Os02g0797300	7.24673	2.85733	up
LOC_Os10g40040	Os10g0548100	4.93408	2.30278	up
LOC_Os04g44530	Os04g0527400	2.24349	1.16574	up
LOC_Os10g19910	Os10g0340100	5.87408	2.55436	up
LOC_Os05g30660	Os05g0369500	3.26886	1.70879	up
LOC_Os05g05930	Os05g0151200	3.18365	1.67068	up
LOC_Os07g05940	Os07g0154100	3.24628	1.69879	up
LOC_Os10g26940	Os10g0409400	19.8076	4.30798	up
LOC_Os08g31850	Os08g0412700	2.30308	1.20356	up
LOC_Os04g02880	Os04g0119000	2.56223	1.3574	up
LOC_Os05g48000	Os05g0553300	3.88249	1.95698	up
LOC_Os08g08970	Os08g0189200	2.25727	1.17458	up
LOC_Os07g38860	Os07g0576100	2.51476	1.33042	up
LOC_Os10g28350	Os10g0419400	2.20002	1.13752	up
LOC_Os08g14700	Os08g0244500	2.66097	1.41195	up
LOC_Os03g46060	Os03g0663400	4.52604	2.17825	up
LOC_Os05g16420	Os05g0253200	4.90024	2.29285	up
LOC_Os03g02470	Os03g0115800	817.995	9.67595	up
LOC_Os04g49980	Os04g0589800	3.45447	1.78846	up
LOC_Os06g51050	Os06g0726100	2.81803	1.49469	up
LOC_Os04g40040	Os04g0476100	2.32929	1.21989	up
LOC_Os10g17489	Os10g0322200	2.34444	1.22924	up
LOC_Os02g26720	Os02g0466400	4.97187	2.31379	up
LOC_Os10g39920	Os10g0546400	2.63766	1.39926	up
LOC_Os08g08084	Os08g0178400	5.27839	2.4001	up
LOC_Os08g24770	Os08g0335500	2.37447	1.24761	up
LOC_Os08g05280	Os08g0148200	2.19144	1.13188	up
LOC_Os01g71624	Os01g0944100	4.34639	2.11982	up
LOC_Os05g29740	Os05g0360900	2.0379	1.02708	up
LOC_Os02g50700	Os02g0740500	2.52355	1.33546	up
LOC_Os04g56360	Os04g0658700	2.2084	1.143	up
LOC_Os02g04590	Os02g0138500	3.50501	1.80942	up
LOC_Os07g27350	Os07g0457300	4.22507	2.07897	up
LOC_Os09g31031	Os09g0483400	2.22686	1.15501	up
LOC_Os12g14699	Os12g0249900	2.66454	1.41389	up
LOC_Os04g03860	Os04g0127800	4.12333	2.04381	up
LOC_Os01g14926	Os01g0253000	2.58204	1.36851	up
LOC_Os05g03130	Os05g0122700	2.82353	1.4975	up
LOC_Os08g36910	Os08g0473900	8.17269	3.03081	up
LOC_Os04g03100	Os04g0121300	4.36896	2.12729	up
LOC_Os04g10530	Os04g0184100	2.95389	1.56262	up
LOC_Os07g46030	Os07g0653900	2.99103	1.58064	up
LOC_Os01g39020	Os01g0571300	2.62083	1.39002	up
LOC_Os08g04230	Os08g0136500	4.94239	2.30521	up
LOC_Os10g28120	Os10g0416800	7.36695	2.88107	up
LOC_Os10g17940	Os10g0326800	2.13283	1.09277	up
LOC_Os06g43880	Os06g0646900	5.5037	2.4604	up
LOC_Os03g12890	Os03g0231600	2.13937	1.09718	up
LOC_Os05g01430	Os05g0104600	2.83953	1.50565	up
LOC_Os02g35650	Os02g0564600	2.83736	1.50455	up
LOC_Os04g38260	Os04g0454600	3.20582	1.68069	up
LOC_Os08g02490	Os08g0118000	2.203	1.13947	up
LOC_Os03g57200	Os03g0785900	4.66831	2.2229	up
LOC_Os08g43120	Os08g0544400	8.12664	3.02266	up
LOC_Os08g23170	Os08g0320900	11.3563	3.50542	up
LOC_Os06g09560	Os06g0195800	2.19839	1.13645	up
LOC_Os03g61360	Os03g0829200	2.37768	1.24955	up
LOC_Os07g44440	Os07g0638400	6.00562	2.58631	up
LOC_Os10g07010	Os10g0158100	2.31539	1.21125	up
LOC_Os04g57880	Os04g0675400	4.27878	2.0972	up
LOC_Os11g32780	Os11g0532200	2.74012	1.45424	up
LOC_Os03g27280	Os03g0390200	2.52847	1.33826	up
LOC_Os06g21400	Os06g0318800	2.42638	1.27881	up
LOC_Os02g07170	Os02g0168200	2.05236	1.03729	up
LOC_Os04g40460	Os04g0480600	3.05658	1.61192	up
LOC_Os05g45070	Os05g0526700	4.39578	2.13612	up
LOC_Os01g53220	Os01g0733200	4.18345	2.06469	up
LOC_Os10g37660	Os10g0521000	2.16603	1.11505	up
LOC_Os12g02070	Os12g0111900	2.05328	1.03793	up
LOC_Os10g09240	Os10g0173000	2.39303	1.25884	up
LOC_Os03g11614	Os03g0215400	3.96289	1.98655	up
LOC_Os01g27160	Os01g0369200	2.62701	1.39342	up
LOC_Os04g58030	Os04g0676800	6.24803	2.6434	up
LOC_Os03g58140	Os03g0795600	10.7863	3.43113	up
LOC_Os11g32390	Os11g0527100	3.33729	1.73868	up
LOC_Os02g43330	Os02g0649300	2.71907	1.44311	up
LOC_Os01g64000	Os01g0859300	7.57429	2.92111	up
LOC_Os01g24560	Os01g0347600	2.95993	1.56556	up
LOC_Os11g10710	Os11g0213000	12.1735	3.60567	up
LOC_Os02g15350	Os02g0252400	88.2928	6.46422	up
LOC_Os02g15250	Os02g0250600	19.2838	4.26932	up
LOC_Os03g19290	Os03g0305600	2.25846	1.17534	up
LOC_Os11g19864	Os11g0303800	11.4491	3.51716	up
LOC_Os07g35510	Os07g0539300	2.54679	1.34868	up
LOC_Os06g25010	Os06g0356800	2.17129	1.11855	up
LOC_Os02g44780	Os02g0668100	2.9768	1.57376	up
LOC_Os04g02640	Os04g0116800	4.50321	2.17095	up
LOC_Os09g27930	Os09g0452700	18.3256	4.19579	up
LOC_Os03g47614	Os03g0679800	2.64864	1.40525	up
LOC_Os05g51110	Os05g0588700	3.37806	1.7562	up
LOC_Os04g31710	Os04g0386700	3.00528	1.5875	up
LOC_Os05g31020	Os05g0373900	3.9823	1.9936	up
LOC_Os09g36470	Os09g0535200	2.21638	1.1482	up
LOC_Os02g34250	Os02g0546500	2.23784	1.16211	up
LOC_Os03g14334	Os03g0247600	2.32601	1.21786	up
LOC_Os07g37454	Os07g0561800	9.29686	3.21674	up
LOC_Os03g12820	Os03g0230300	3.68159	1.88033	up
LOC_Os07g43960	Os07g0633300	2.94534	1.55843	up
LOC_Os02g43840	Os02g0655500	2.08392	1.0593	up
LOC_Os05g50270	Os05g0578900	2.3079	1.20658	up
LOC_Os11g26570	Os11g0451700	3.49637	1.80586	up
LOC_Os07g32710	Os07g0511400	32.5431	5.02428	up
LOC_Os01g27240	Os01g0370000	2.51569	1.33096	up
LOC_Os05g39250	Os05g0468800	2.53709	1.34318	up
LOC_Os04g12720	Os04g0204100	4.30369	2.10557	up
LOC_Os03g50670	Os03g0714800	72.7996	6.18586	up
LOC_Os01g42190	Os01g0606900	2.77784	1.47396	up
LOC_Os02g46180	Os02g0686800	3.72348	1.89665	up
LOC_Os05g49300	Os05g0568100	2.82322	1.49734	up
LOC_Os10g40510	Os10g0552600	7.66287	2.93789	up
LOC_Os03g01600	Os03g0106400	9.27126	3.21277	up
LOC_Os02g42640	Os02g0639300	4.71325	2.23672	up
LOC_Os10g09110	Os10g0171500	2.30349	1.20382	up
LOC_Os09g21120	Os09g0378700	3.32885	1.73502	up
LOC_Os08g05470	Os08g0150600	2.36078	1.23926	up
LOC_Os03g45960	Os03g0661600	12.0382	3.58955	up
LOC_Os10g33620	Os10g0475900	2.55793	1.35497	up
LOC_Os10g25140	Os10g0390600	2.62704	1.39344	up
LOC_Os03g02874	Os03g0120666	5.5165	2.46375	up
LOC_Os08g35750	Os08g0459700	3.9743	1.9907	up
LOC_Os04g32610	Os04g0397901	16.7537	4.06641	up
LOC_Os07g32680	Os07g0511100	21.3866	4.41864	up
LOC_Os03g49430	Os03g0701100	3.07478	1.62049	up
LOC_Os03g63870	Os03g0855700	10.4176	3.38095	up
LOC_Os03g25120	Os03g0366800	4.03921	2.01407	up
LOC_Os03g57640	Os03g0790500	2.54872	1.34977	up
LOC_Os11g31360	Os11g0512200	2.65187	1.40701	up
LOC_Os05g47860	Os05g0552000	2.99487	1.58249	up
LOC_Os12g04570	Os12g0140000	2.71657	1.44179	up
LOC_Os05g47870	Os05g0552100	2.75571	1.46242	up
LOC_Os10g40530	Os10g0552800	11.84	3.56559	up
LOC_Os02g28220	Os02g0484200	4.63152	2.21149	up
LOC_Os02g26794	Os02g0467300	4.21486	2.07548	up
LOC_Os11g10680	Os11g0212900	6.2691	2.64826	up
LOC_Os11g42430	Os11g0643800	60.7804	5.92553	up
LOC_Os02g38040	Os02g0593600	3.76771	1.91369	up
LOC_Os08g43290	Os08g0546300	2.1814	1.12526	up
LOC_Os07g26110	Os07g0442900	13.4166	3.74594	up
LOC_Os08g27210	Os08g0360700	3.09123	1.62818	up
LOC_Os05g31670	Os05g0381400	2.95253	1.56195	up
LOC_Os09g32095	Os09g0494500	4.25351	2.08865	up
LOC_Os02g30960	Os02g0513700	28.0026	4.80749	up
LOC_Os04g33240	Os04g0405300	3.07759	1.6218	up
LOC_Os04g27096	Os04g0340100	13.1421	3.71613	up
LOC_Os01g68524	Os01g0913400	2.36653	1.24278	up
LOC_Os04g33680	Os04g0412800	7.59458	2.92497	up
LOC_Os01g50400	Os01g0699400	2.85154	1.51174	up
LOC_Os01g69020	Os01g0919200	2.82009	1.49574	up
LOC_Os06g30230	Os06g0497600	2.16481	1.11424	up
LOC_Os05g26032	Os05g0326600	2.86381	1.51794	up
LOC_Os02g39620	Os02g0609200	25.4374	4.66888	up
LOC_Os06g46920	Os06g0683100	2.38819	1.25592	up
LOC_Os07g05260	Os07g0146300	2.70916	1.43784	up
LOC_Os02g01190	Os02g0101900	2.15081	1.10488	up
LOC_Os03g59550	Os03g0809900	3.1412	1.65132	up
LOC_Os04g38540	Os04g0458600	3.73333	1.90046	up
LOC_Os01g16920	Os01g0276300	6.15244	2.62116	up
LOC_Os01g43460	Os01g0623200	2.34124	1.22727	up
LOC_Os08g32540	Os08g0421100	4.23147	2.08116	up
LOC_Os04g33150	Os04g0404400	2.60253	1.37992	up
LOC_Os05g08850	Os05g0181200	3.03732	1.6028	up
LOC_Os06g11720	Os06g0220500	12.4304	3.6358	up
LOC_Os03g52380	Os03g0734200	2.28015	1.18913	up
LOC_Os10g34470	Os10g0486000	2.11051	1.07759	up
LOC_Os06g43320	Os06g0640100	2.14651	1.102	up
LOC_Os06g35700	Os06g0549900	39.2385	5.2942	up
LOC_Os01g12520	Os01g0225000	2.65646	1.4095	up
LOC_Os06g35650	Os06g0549600	6.97906	2.80303	up
LOC_Os06g19630	Os06g0300500	2.59772	1.37724	up
LOC_Os08g09890	Os08g0198800	4.48972	2.16663	up
LOC_Os03g25030	Os03g0365800	2.75607	1.46261	up
LOC_Os12g22970	Os12g0418600	2.84211	1.50696	up
LOC_Os07g47990	Os07g0676900	3.6202	1.85607	up
LOC_Os03g17790	Os03g0286900	2.51161	1.32861	up
LOC_Os08g43010	Os08g0543100	2.04932	1.03514	up
LOC_Os10g25060	Os10g0389500	2.87462	1.52337	up
LOC_Os06g29710	Os06g0492900	3.05885	1.61299	up
LOC_Os04g53930	Os04g0631100	3.00195	1.5859	up
LOC_Os08g40740	Os08g0519300	8.49171	3.08605	up
LOC_Os02g44870	Os02g0669100	2.46269	1.30024	up
LOC_Os10g05020	Os10g0139700	5.94294	2.57118	up
LOC_Os02g44470	Os02g0663800	2.62263	1.39101	up
LOC_Os01g71690	Os01g0944900	2.76758	1.46862	up
LOC_Os04g02970	Os04g0120100	6.22384	2.63781	up
LOC_Os11g17954	Os11g0282700	21.2175	4.40718	up
LOC_Os01g36790	Os01g0548600	3.5625	1.83289	up
LOC_Os06g15430	Os06g0265100	103.103	6.68794	up
LOC_Os05g03400	Os05g0124700	11.0695	3.46852	up
LOC_Os09g25770	Os09g0426000	2.18586	1.1282	up
LOC_Os11g45740	Os11g0684000	2.34717	1.23092	up
LOC_Os03g42520	Os03g0623100	11.5728	3.53267	up
LOC_Os08g33720	Os08g0434300	2.83739	1.50456	up
LOC_Os01g70430	Os01g0929500	2.24117	1.16425	up
LOC_Os06g35960	Os06g0553100	2.09374	1.06609	up
LOC_Os10g32680	Os10g0463800	2.09461	1.06668	up
LOC_Os04g08630	Os04g0168300	5.36744	2.42423	up
LOC_Os03g02050	Os03g0111300	6.17632	2.62675	up
LOC_Os07g11770	Os07g0217800	2.26267	1.17802	up
LOC_Os01g46600	Os01g0654400	3.55642	1.83043	up
LOC_Os01g65620	Os01g0877900	2.92608	1.54897	up
LOC_Os06g44220	Os06g0651900	40.2067	5.32936	up
LOC_Os09g29940	Os09g0475500	2.35069	1.23308	up
LOC_Os09g29310	Os09g0468300	3.08216	1.62394	up
LOC_Os09g09650	Os09g0269500	29.0982	4.86286	up
LOC_Os01g41660	Os01g0600500	2.89759	1.53485	up
LOC_Os09g19970	Os09g0364400	2.93481	1.55327	up
LOC_Os04g57490	Os04g0670500	2.14692	1.10227	up
LOC_Os09g07150	Os09g0246500	7.56076	2.91853	up
LOC_Os09g16780	Os09g0337500	2.53018	1.33924	up
LOC_Os11g05410	Os11g0151800	2.04909	1.03498	up
LOC_Os10g36180	Os10g0505900	3.44734	1.78548	up
LOC_Os04g02980	Os04g0120300	4.40996	2.14077	up
LOC_Os05g41490	Os05g0494600	2.16338	1.11329	up
LOC_Os11g43320	Os11g0654100	5.42145	2.43868	up
LOC_Os08g34300	Os08g0441700	5.70497	2.51222	up
LOC_Os08g24750	Os08g0334900	3.43439	1.78005	up
LOC_Os07g35350	Os07g0538000	14.0998	3.8176	up
LOC_Os03g53900	Os03g0750000	11.9407	3.57782	up
LOC_Os02g46030	Os02g0685200	3.24722	1.6992	up
LOC_Os04g47450	Os04g0562500	2.65711	1.40986	up
LOC_Os10g11500	Os10g0191300	19.425	4.27984	up
LOC_Os01g11910	Os01g0218100	2.57368	1.36384	up
LOC_Os07g44110	Os07g0635200	7.67377	2.93994	up
LOC_Os01g14410	Os01g0246400	2.34546	1.22987	up
LOC_Os02g32520	Os02g0526400	2.04423	1.03155	up
LOC_Os03g59430	Os03g0808900	2.66587	1.41461	up
LOC_Os06g10000	Os06g0201000	2.40524	1.26618	up
LOC_Os08g43620	Os08g0549900	3.12311	1.64298	up
LOC_Os06g12370	Os06g0229000	5.77777	2.53051	up
LOC_Os03g30120	Os03g0414900	3.12107	1.64204	up
LOC_Os02g12470	Os02g0216200	8.14131	3.02526	up
LOC_Os07g39740	Os07g0586100	3.44132	1.78296	up
LOC_Os11g07911	Os11g0181200	3.32928	1.73521	up
LOC_Os06g48210	Os06g0697200	3.47549	1.79722	up
LOC_Os11g37700	Os11g0587600	6.05746	2.59871	up
LOC_Os07g41230	Os07g0603600	3.1348	1.64837	up
LOC_Os07g46280	Os07g0656200	2.25913	1.17577	up
LOC_Os09g28420	Os09g0457600	3.51948	1.81536	up
LOC_Os06g42060	Os06g0626200	8.38832	3.06838	up
LOC_Os01g09460	Os01g0190400	2.18398	1.12696	up
LOC_Os04g48200	Os04g0570500	8.83175	3.1427	up
LOC_Os09g27260	Os09g0444900	2.76658	1.4681	up
LOC_Os10g04540	Os10g0134700	4.10441	2.03717	up
LOC_Os01g06340	Os01g0156300	5.11985	2.3561	up
LOC_Os01g14900	Os01g0252700	3.70454	1.8893	up
LOC_Os12g05310	Os12g0148400	3.81488	1.93164	up
LOC_Os02g54254	Os02g0783700	3.0941	1.62952	up
LOC_Os10g20470	Os10g0345100	2.26613	1.18023	up

## Sheet: Consistently downregulated DEGs
MSU	RAP	FC	logFC	regulation	AGCCGCC (GCC box)
LOC_Os03g37878	Os03g0575700	-4.06339	-2.02268	down	-947
LOC_Os02g43194	Os02g0646500	-2.28986	-1.19526	down	-717
LOC_Os07g48020	Os07g0677200	-12.8599	-3.68481	down	-532
LOC_Os12g21940	Os12g0408000	-2.30295	-1.20349	down	-449
LOC_Os01g04600	Os01g0138600	-2.19201	-1.13225	down	-156
LOC_Os04g42200	Os04g0500200	-6.15739	-2.62232	down	-123
LOC_Os10g02070	Os10g0109600	-3.46821	-1.79419	down	-102
LOC_Os07g14700	Os07g0250900	-3.07317	-1.61973	down	-7
LOC_Os01g19480	Os01g0300900	-4.93298	-2.30246	down	-109
LOC_Os06g41700	Os06g0621900	-2.84702	-1.50945	down	-135
LOC_Os02g44090	Os02g0658200	-4.32292	-2.11201	down	-143
LOC_Os11g42450	Os11g0644100	-22.6669	-4.50252	down	-16
LOC_Os06g02370	Os06g0113900	-2.7573	-1.46326	down	-191
LOC_Os10g21130	Os10g0352000	-2.71001	-1.4383	down	-249
LOC_Os01g56870	Os01g0776500	-4.93191	-2.30215	down	-328
LOC_Os07g39820	Os07g0586900	-3.37625	-1.75542	down	-376
LOC_Os12g31770	Os12g0501900	-2.52465	-1.33608	down	-410;-366
LOC_Os06g17450	Os06g0284900	-3.3493	-1.74386	down	-45
LOC_Os05g03440	Os05g0125100	-5.38575	-2.42915	down	-510;-103
LOC_Os05g34700	Os05g0419800	-37.5327	-5.23007	down	-543
LOC_Os04g42130	Os04g0499100	-2.1232	-1.08624	down	-663
LOC_Os05g12460	Os05g0215500	-2.9448	-1.55817	down	-7
LOC_Os04g34170	Os04g0418800	-2.4593	-1.29825	down	-998
LOC_Os01g57150	Os01g0779800	-5.82809	-2.54302	down
LOC_Os03g43440	Os03g0634400	-2.05911	-1.04202	down
LOC_Os05g05030	Os05g0142100	-2.08439	-1.05962	down
LOC_Os01g05540	Os01g0148500	-6.95429	-2.7979	down
LOC_Os06g44280	Os06g0652600	-2.00887	-1.00638	down
LOC_Os04g39864	Os04g0474700	-2.88907	-1.5306	down
LOC_Os11g02330	Os11g0114900	-5.04892	-2.33598	down
LOC_Os11g44750	Os11g0670100	-4.00317	-2.00114	down
LOC_Os02g12730	Os02g0219200	-2.08732	-1.06166	down
LOC_Os03g60340	Os03g0817800	-2.02765	-1.01981	down
LOC_Os06g13060	Os06g0237800	-2.23805	-1.16224	down
LOC_Os09g37510	Os09g0547200	-2.60246	-1.37987	down
LOC_Os09g20420	Os09g0370000	-3.54999	-1.82782	down
LOC_Os09g26980	Os09g0441700	-2.27745	-1.18742	down
LOC_Os01g58520	Os01g0799000	-2.29484	-1.19839	down
LOC_Os05g43880	Os05g0514600	-2.34639	-1.23044	down
LOC_Os08g26230	Os08g0351300	-8.97985	-3.16669	down
LOC_Os08g02300	Os08g0115800	-3.22248	-1.68817	down
LOC_Os06g17020	Os06g0282000	-4.20759	-2.073	down
LOC_Os04g54800	Os04g0640600	-2.04067	-1.02904	down
LOC_Os06g04200	Os06g0133000	-5.59796	-2.4849	down
LOC_Os03g55380	Os03g0761900	-2.50115	-1.32259	down
LOC_Os05g11414	Os05g0203800	-8.96016	-3.16352	down
LOC_Os01g10900	Os01g0206800	-2.56812	-1.36071	down
LOC_Os05g10370	Os05g0192100	-2.09613	-1.06773	down
LOC_Os01g50940	Os01g0705700	-2.2503	-1.17012	down
LOC_Os02g40010	Os02g0613900	-3.10524	-1.6347	down
LOC_Os07g01860	Os07g0109400	-2.16801	-1.11637	down
LOC_Os01g10280	Os01g0199900	-2.53429	-1.34158	down
LOC_Os08g39590	Os08g0506400	-9.25661	-3.21048	down
LOC_Os04g49130	Os04g0580400	-3.31081	-1.72719	down
LOC_Os03g04060	Os03g0132900	-4.41967	-2.14394	down
LOC_Os06g47820	Os06g0693200	-2.05808	-1.0413	down
LOC_Os09g19160	Os09g0356200	-4.08099	-2.02892	down
LOC_Os05g35410	Os05g0428700	-2.00547	-1.00394	down
LOC_Os01g37590	Os01g0556700	-2.09627	-1.06783	down
LOC_Os03g10090	Os03g0197100	-2.18469	-1.12743	down
LOC_Os01g09550	Os01g0191300	-2.13402	-1.09357	down
LOC_Os05g11750	Os05g0207700	-3.09858	-1.63161	down
LOC_Os06g19550	Os06g0299300	-17.4711	-4.1269	down
LOC_Os07g09710	Os07g0195300	-3.37005	-1.75277	down
LOC_Os12g04150	Os12g0135800	-2.2309	-1.15762	down
LOC_Os12g41060	Os12g0603300	-2.6107	-1.38444	down
LOC_Os11g02530	Os11g0117500	-4.07462	-2.02667	down
LOC_Os05g48700	Os05g0560900	-4.2504	-2.0876	down
LOC_Os07g44690	Os07g0640900	-5.33397	-2.41521	down
LOC_Os08g30910	Os08g0400200	-3.13852	-1.65009	down
LOC_Os07g49140	Os07g0691700	-3.9636	-1.98681	down
LOC_Os02g17710	Os02g0277700	-2.3429	-1.22829	down
LOC_Os12g38440	Os12g0572500	-3.24432	-1.69792	down
LOC_Os12g03594	Os12g0129700	-2.30374	-1.20398	down
LOC_Os03g22010	Os03g0339300	-2.97776	-1.57423	down
LOC_Os01g47070	Os01g0660200	-6.40368	-2.6789	down
LOC_Os02g52130	Os02g0757700	-2.35526	-1.23588	down
LOC_Os08g33400	Os08g0430800	-3.94086	-1.97851	down
LOC_Os07g03030	Os07g0121800	-2.33466	-1.22321	down
LOC_Os02g40410	Os02g0617100	-2.57999	-1.36736	down
LOC_Os03g29930	Os03g0412400	-3.40286	-1.76675	down
LOC_Os03g16500	Os03g0271900	-3.50663	-1.81008	down
LOC_Os03g51970	Os03g0729500	-6.37749	-2.67299	down
LOC_Os09g14700	Os09g0316000	-3.28441	-1.71564	down
LOC_Os07g24820	Os07g0429600	-6.83432	-2.7728	down
LOC_Os02g17620	Os02g0276200	-8.89854	-3.15357	down
LOC_Os05g11810	Os05g0208500	-4.47929	-2.16327	down
LOC_Os04g55120	Os04g0644100	-4.78549	-2.25867	down
LOC_Os08g36760	Os08g0471800	-2.65637	-1.40945	down
LOC_Os10g39130	Os10g0536100	-3.34205	-1.74073	down
LOC_Os04g11400	Os04g0191500	-2.65697	-1.40978	down
LOC_Os03g16709	Os03g0274400	-6.13336	-2.61668	down
LOC_Os02g37970	Os02g0592800	-2.133	-1.09288	down
LOC_Os11g35980	Os11g0567600	-2.92758	-1.54971	down
LOC_Os12g05900	Os12g0155200	-2.15142	-1.10529	down
LOC_Os10g19180	Os10g0337500	-5.03871	-2.33306	down
LOC_Os02g05040	Os02g0143200	-2.11519	-1.08078	down
LOC_Os07g44670	Os07g0640300	-7.94615	-2.99026	down
LOC_Os11g05290	Os11g0150400	-2.68855	-1.42683	down
LOC_Os10g42020	Os10g0569800	-6.78504	-2.76236	down
LOC_Os08g26840	Os08g0356700	-2.73827	-1.45326	down
LOC_Os07g35060	Os07g0535200	-3.78059	-1.91861	down
LOC_Os07g47040	Os07g0665900	-3.7806	-1.91862	down
LOC_Os06g43350	Os06g0640500	-3.17934	-1.66873	down
LOC_Os01g45914	Os01g0647200	-2.16918	-1.11715	down
LOC_Os11g35710	Os11g0562100	-2.0076	-1.00547	down
LOC_Os12g05020	Os12g0144200	-2.71448	-1.44068	down
LOC_Os09g32470	Os09g0500900	-2.18535	-1.12786	down
LOC_Os01g11550	Os01g0213800	-7.81879	-2.96695	down
LOC_Os12g02910	Os12g0122400	-3.47617	-1.7975	down
LOC_Os04g20474	Os04g0272700	-2.81935	-1.49536	down
LOC_Os03g56782	Os03g0780200	-2.39738	-1.26146	down
LOC_Os06g11510	Os06g0218800	-3.33313	-1.73688	down
LOC_Os11g41710	Os11g0635500	-2.30948	-1.20757	down
LOC_Os02g30080	Os02g0503700	-2.75634	-1.46275	down
LOC_Os10g41999	Os10g0569600	-2.57639	-1.36535	down
LOC_Os01g60740	Os01g0822900	-9.20204	-3.20195	down
LOC_Os03g39760	Os03g0594900	-2.27426	-1.1854	down
LOC_Os01g69240	Os01g0921500	-3.27433	-1.7112	down
LOC_Os04g43670	Os04g0517000	-7.22098	-2.85219	down
LOC_Os03g63060	Os03g0847900	-2.71529	-1.44111	down
LOC_Os05g51020	Os05g0587700	-4.19788	-2.06966	down
LOC_Os04g40180	Os04g0477900	-2.73616	-1.45215	down
LOC_Os11g13750	Os11g0241700	-4.38559	-2.13277	down
LOC_Os01g51400	Os01g0711200	-7.51955	-2.91065	down
LOC_Os09g10840	Os09g0280500	-3.08063	-1.62322	down
LOC_Os07g03150	Os07g0123500	-3.54417	-1.82545	down
LOC_Os03g07540	Os03g0171700	-11.5503	-3.52986	down
LOC_Os07g34260	Os07g0526400	-12.1138	-3.59858	down
LOC_Os03g05870	Os03g0153400	-6.12113	-2.6138	down
LOC_Os03g15320	Os03g0258900	-2.94154	-1.55657	down
LOC_Os01g69290	Os01g0922100	-5.31187	-2.40922	down
LOC_Os10g04429	Os10g0133500	-2.22793	-1.1557	down
LOC_Os03g42190	Os03g0618800	-2.0289	-1.0207	down
LOC_Os08g14760	Os08g0245200	-2.66191	-1.41246	down
LOC_Os01g13530	Os01g0236400	-6.46465	-2.69257	down
LOC_Os07g08750	Os07g0185000	-2.0111	-1.00798	down
LOC_Os09g18020	Os09g0349700	-2.95961	-1.56541	down
LOC_Os07g46840	Os07g0663600	-3.62591	-1.85834	down
LOC_Os03g02740	Os03g0119100	-4.81924	-2.2688	down
LOC_Os03g19990	Os03g0314500	-3.91868	-1.97037	down
LOC_Os01g62150	Os01g0838800	-2.1869	-1.12889	down
LOC_Os02g43120	Os02g0645000	-3.30918	-1.72647	down
LOC_Os08g10244	Os08g0202300	-3.45645	-1.78929	down
LOC_Os03g57050	Os03g0783800	-2.09747	-1.06865	down
LOC_Os09g35940	Os09g0528700	-2.57662	-1.36548	down
LOC_Os08g44760	Os08g0561600	-2.14691	-1.10226	down
LOC_Os01g22480	Os01g0328300	-2.1335	-1.09322	down
LOC_Os07g09310	Os07g0190800	-2.27093	-1.18329	down
LOC_Os08g07890	Os08g0176200	-2.39868	-1.26224	down
LOC_Os03g01530	Os03g0105600	-4.79223	-2.2607	down
LOC_Os04g38740	Os04g0461000	-6.85726	-2.77763	down
LOC_Os09g08710	Os09g0261900	-2.70163	-1.43383	down
LOC_Os05g10330	Os05g0191700	-8.82086	-3.14092	down
LOC_Os04g44410	Os04g0525700	-9.74363	-3.28446	down
LOC_Os09g27160	Os09g0443800	-2.0458	-1.03266	down
LOC_Os09g26999	Os09g0441900	-2.80168	-1.48629	down
LOC_Os08g15060	Os08g0249100	-2.20497	-1.14076	down
LOC_Os05g11720	Os05g0207400	-2.12373	-1.0866	down
LOC_Os10g39260	Os10g0537800	-8.55962	-3.09755	down
LOC_Os01g55950	Os01g0764900	-2.3012	-1.20238	down
LOC_Os02g37190	Os02g0582900	-23.9535	-4.58216	down
LOC_Os07g41370	Os07g0605200	-2.4827	-1.31191	down
LOC_Os05g28830	Os05g0356700	-2.36987	-1.24481	down
LOC_Os05g07280	Os05g0165500	-3.95339	-1.98309	down
LOC_Os03g45270	Os03g0655300	-2.3585	-1.23787	down
LOC_Os12g29980	Os12g0484900	-5.18189	-2.37348	down
LOC_Os07g05830	Os07g0153000	-5.9093	-2.56299	down
LOC_Os06g39390	Os06g0594600	-3.63158	-1.8606	down
LOC_Os08g28350	Os08g0371200	-2.02916	-1.02089	down
LOC_Os11g38580	Os11g0598500	-2.31844	-1.21315	down
LOC_Os08g26220	Os08g0351200	-9.92928	-3.31169	down
LOC_Os08g37250	Os08g0477500	-2.80161	-1.48625	down
LOC_Os07g25060	Os07g0432333	-6.15232	-2.62113	down
LOC_Os03g59300	Os03g0807700	-6.21569	-2.63591	down
LOC_Os01g46250	Os01g0651200	-4.72225	-2.23948	down
LOC_Os05g25770	Os05g0322900	-2.46433	-1.3012	down
LOC_Os04g20400	Os04g0272200	-2.43984	-1.28679	down
LOC_Os04g34080	Os04g0417800	-2.21668	-1.1484	down
LOC_Os02g53180	Os02g0771600	-2.14944	-1.10396	down
LOC_Os12g07640	Os12g0175400	-7.71355	-2.94739	down
LOC_Os04g46990	Os04g0556600	-2.36263	-1.24039	down
LOC_Os01g11620	Os01g0214600	-2.01145	-1.00824	down
LOC_Os02g46780	Os02g0695200	-3.01184	-1.59065	down
LOC_Os01g49020	Os01g0683500	-3.97705	-1.9917	down
LOC_Os03g44870	Os03g0651700	-5.86644	-2.55249	down
LOC_Os06g09210	Os06g0191700	-3.18512	-1.67135	down
LOC_Os03g07810	Os03g0174200	-2.41197	-1.27021	down
LOC_Os05g32460	Os05g0390800	-2.23689	-1.16149	down
LOC_Os04g43230	Os04g0511700	-3.15451	-1.65742	down
LOC_Os02g41904	Os02g0629800	-29.9176	-4.90292	down
LOC_Os06g43510	Os06g0642500	-6.24342	-2.64234	down
LOC_Os07g48010	Os07g0677100	-28.8426	-4.85013	down
LOC_Os12g34802	Os12g0532600	-4.91473	-2.29711	down
LOC_Os02g16270	Os02g0262800	-3.61113	-1.85245	down
LOC_Os01g72380	Os01g0953100	-2.22184	-1.15176	down
LOC_Os12g42960	Os12g0624800	-2.69127	-1.42829	down
LOC_Os07g18154	Os07g0282300	-2.01624	-1.01167	down
LOC_Os11g35930	Os11g0566800	-2.47169	-1.3055	down
LOC_Os12g02450	Os12g0116700	-4.83213	-2.27266	down
LOC_Os12g32970	Os12g0514300	-2.29963	-1.2014	down
LOC_Os03g59770	Os03g0812400	-10.2321	-3.35503	down
LOC_Os09g18594	Os09g0355400	-2.91294	-1.54248	down
LOC_Os05g12630	Os05g0217700	-2.17553	-1.12137	down
LOC_Os02g21640	Os02g0321600	-7.9119	-2.98402	down
LOC_Os05g05620	Os05g0148900	-2.3017	-1.2027	down
LOC_Os10g02770	Os10g0117000	-5.17204	-2.37073	down
LOC_Os02g36220	Os02g0571300	-2.82672	-1.49913	down
LOC_Os09g18159	Os09g0350900	-4.74521	-2.24647	down
LOC_Os03g14310	Os03g0247300	-4.09385	-2.03346	down
LOC_Os01g06150	Os01g0154600	-2.75995	-1.46464	down
LOC_Os01g70840	Os01g0934700	-2.60773	-1.3828	down
LOC_Os08g30719	Os08g0397800	-3.05456	-1.61096	down
LOC_Os10g02260	Os10g0111700	-2.14862	-1.10341	down
LOC_Os04g31670	Os04g0386300	-2.41459	-1.27178	down
LOC_Os02g19470	Os02g0297200	-10.2032	-3.35094	down
LOC_Os05g38470	Os05g0459300	-2.57038	-1.36198	down
LOC_Os03g04530	Os03g0138200	-80.0565	-6.32295	down
LOC_Os11g10800	Os11g0214400	-3.71352	-1.89279	down
LOC_Os01g49210	Os01g0686000	-2.44558	-1.29018	down
LOC_Os02g22084	Os02g0326500	-4.03673	-2.01319	down
LOC_Os06g49930	Os06g0713400	-5.5483	-2.47205	down
LOC_Os10g07290	Os10g0160100	-4.98602	-2.31789	down
LOC_Os01g69190	Os01g0921000	-2.1704	-1.11796	down
LOC_Os12g40390	Os12g0595600	-2.30952	-1.2076	down
LOC_Os01g74146	Os01g0972900	-2.91134	-1.54168	down
LOC_Os05g13770	Os05g0224700	-2.81708	-1.4942	down
LOC_Os02g48770	Os02g0719600	-4.41561	-2.14261	down
LOC_Os02g54830	Os02g0790600	-3.79645	-1.92465	down
LOC_Os04g22910	Os04g0295500	-2.07904	-1.05592	down
LOC_Os02g35970	Os02g0568200	-2.15937	-1.11061	down
LOC_Os10g07200	Os10g0159600	-2.28096	-1.18964	down
LOC_Os07g24830	Os07g0429700	-6.67497	-2.73876	down
LOC_Os06g38980	Os06g0589700	-2.95163	-1.56151	down
LOC_Os09g32150	Os09g0495500	-7.25988	-2.85995	down
LOC_Os04g08550	Os04g0167800	-3.42728	-1.77706	down
LOC_Os01g01350	Os01g0103000	-6.04611	-2.59601	down
LOC_Os10g05600	Os10g0146200	-9.93876	-3.31307	down
LOC_Os09g39020	Os09g0563700	-2.71619	-1.44158	down
LOC_Os03g04550	Os03g0138500	-3.1598	-1.65984	down
LOC_Os11g27329	Os11g0461000	-2.79653	-1.48364	down
LOC_Os08g28790	Os08g0375400	-2.9491	-1.56027	down
LOC_Os11g24120	Os11g0428500	-2.29865	-1.20079	down
LOC_Os04g43290	Os04g0512300	-4.51095	-2.17343	down
LOC_Os02g43290	Os02g0648100	-2.15672	-1.10884	down
LOC_Os03g14210	Os03g0246100	-22.8047	-4.51126	down
LOC_Os12g21784	Os12g0406000	-2.68708	-1.42604	down
LOC_Os11g30760	Os11g0502700	-3.69551	-1.88577	down
LOC_Os03g04560	Os03g0138600	-3.27027	-1.70941	down
LOC_Os06g15480	Os06g0265400	-3.86409	-1.95013	down
LOC_Os07g48760	Os07g0687000	-3.6269	-1.85874	down
LOC_Os05g12640	Os05g0217800	-2.15672	-1.10884	down
LOC_Os01g23710	Os01g0339500	-3.80709	-1.92869	down
LOC_Os06g40850	Os06g0611100	-3.25795	-1.70397	down
LOC_Os07g48229	Os07g0680000	-2.05505	-1.03917	down
LOC_Os01g60110	Os01g0817000	-2.17066	-1.11813	down
LOC_Os05g39830	Os05g0476000	-2.47369	-1.30667	down
LOC_Os04g45720	Os04g0540600	-2.13337	-1.09314	down
LOC_Os05g25910	Os05g0324600	-2.23089	-1.15762	down
LOC_Os11g04350	Os11g0138900	-2.11069	-1.07771	down
LOC_Os01g63930	Os01g0858200	-2.76579	-1.46769	down
LOC_Os11g06910	Os11g0170200	-2.09934	-1.06994	down
LOC_Os08g43350	Os08g0546900	-5.13031	-2.35904	down
LOC_Os03g25150	Os03g0367200	-2.17625	-1.12185	down
LOC_Os03g46260	Os03g0665200	-2.85287	-1.51241	down
LOC_Os03g03790	Os03g0130100	-3.88243	-1.95696	down
LOC_Os07g18162	Os07g0282500	-2.04589	-1.03273	down
LOC_Os11g05614	Os11g0154500	-4.75264	-2.24873	down
LOC_Os03g27830	Os03g0395700	-2.02028	-1.01455	down
LOC_Os07g01530	Os07g0105900	-2.68767	-1.42636	down
LOC_Os01g60850	Os01g0823700	-2.51573	-1.33098	down
LOC_Os01g26270	Os01g0364800	-3.41957	-1.77381	down
LOC_Os03g13130	Os03g0233800	-2.12801	-1.0895	down
LOC_Os04g56060	Os04g0654600	-2.22908	-1.15645	down
LOC_Os10g36848	Os10g0512400	-2.12315	-1.08621	down
LOC_Os12g38200	Os12g0569900	-2.82159	-1.49651	down
LOC_Os02g44670	Os02g0666600	-2.34145	-1.2274	down
LOC_Os01g39600	Os01g0577600	-5.41357	-2.43658	down
LOC_Os04g47840	Os04g0566300	-3.8466	-1.94358	down
LOC_Os01g61980	Os01g0836900	-2.65838	-1.41055	down
LOC_Os06g18960	Os06g0293500	-8.2285	-3.04063	down
LOC_Os03g16290	Os03g0269700	-2.01084	-1.0078	down
LOC_Os06g09230	Os06g0191900	-2.12454	-1.08715	down
LOC_Os04g24220	Os04g0307500	-3.79898	-1.92561	down
LOC_Os01g03940	Os01g0130200	-3.11024	-1.63703	down
LOC_Os04g32820	Os04g0400600	-9.5846	-3.26072	down
LOC_Os11g25260	Os11g0439600	-2.05733	-1.04077	down
LOC_Os08g14940	Os08g0247600	-7.17676	-2.84333	down
LOC_Os01g02370	Os01g0113900	-3.37815	-1.75623	down
LOC_Os05g25430	Os05g0318600	-2.38866	-1.2562	down
LOC_Os11g10870	Os11g0215100	-2.03927	-1.02805	down
LOC_Os04g53800	Os04g0630300	-2.5485	-1.34965	down
LOC_Os05g32440	Os05g0390600	-2.98451	-1.5775	down
LOC_Os11g35050	Os11g0552100	-2.30463	-1.20454	down
LOC_Os09g19229	Os09g0356800	-21.5287	-4.42819	down
LOC_Os08g36390	Os08g0467100	-2.1486	-1.1034	down
LOC_Os08g32920	Os08g0425100	-3.97125	-1.98959	down
LOC_Os05g49620	Os05g0571200	-2.10497	-1.0738	down
LOC_Os01g55720	Os01g0762900	-2.55916	-1.35567	down
LOC_Os01g69830	Os01g0922600	-2.93578	-1.55374	down
LOC_Os05g07680	Os05g0168800	-2.49194	-1.31727	down
LOC_Os06g49660	Os06g0710700	-2.99929	-1.58462	down
LOC_Os04g07890	Os04g0161100	-2.04759	-1.03393	down
LOC_Os10g01530	Os10g0104300	-3.27215	-1.71024	down
LOC_Os11g07230	Os11g0173500	-2.72737	-1.44751	down
LOC_Os02g14910	Os02g0247100	-2.45098	-1.29336	down
LOC_Os10g39740	Os10g0543800	-2.14137	-1.09854	down
LOC_Os10g04270	Os10g0132300	-2.13078	-1.09138	down
LOC_Os03g62020	Os03g0836400	-3.05261	-1.61004	down
LOC_Os01g61620	Os01g0832900	-3.54372	-1.82527	down
LOC_Os04g41820	Os04g0495500	-4.46334	-2.15812	down
LOC_Os04g35430	Os04g0433900	-3.48219	-1.79999	down
LOC_Os05g39560	Os05g0472700	-2.22099	-1.1512	down
LOC_Os01g37470	Os01g0555200	-2.04013	-1.02866	down
LOC_Os12g42020	Os12g0614600	-6.84636	-2.77534	down
LOC_Os03g48600	Os03g0692400	-3.90153	-1.96404	down
LOC_Os01g08140	Os01g0176400	-2.11517	-1.08077	down
LOC_Os06g04950	Os06g0141700	-2.60867	-1.38331	down
LOC_Os05g06140	Os05g0153300	-3.16529	-1.66234	down
LOC_Os07g42590	Os07g0617700	-2.25127	-1.17074	down
LOC_Os10g09990	Os10g0178500	-4.08629	-2.03079	down
LOC_Os01g62200	Os01g0839200	-2.77718	-1.47362	down
LOC_Os03g38800	Os03g0584400	-5.60606	-2.48699	down
LOC_Os02g57110	Os02g0816200	-12.4502	-3.6381	down
LOC_Os09g16950	Os09g0339000	-3.7865	-1.92087	down
LOC_Os04g34490	Os04g0422300	-3.61024	-1.85209	down
LOC_Os06g02770	Os06g0118600	-2.01342	-1.00965	down
LOC_Os06g39230	Os06g0592400	-2.13905	-1.09697	down
LOC_Os11g05190	Os11g0149400	-3.52724	-1.81854	down
LOC_Os07g12100	Os07g0222200	-4.09373	-2.03341	down
LOC_Os03g14840	Os03g0253200	-8.29756	-3.05269	down
LOC_Os10g36160	Os10g0505500	-37.6155	-5.23326	down
LOC_Os07g35520	Os07g0539400	-2.85623	-1.51411	down
LOC_Os04g32840	Os04g0400800	-10.6874	-3.41784	down
LOC_Os11g37670	Os11g0587300	-3.69465	-1.88544	down
LOC_Os10g38940	Os10g0533500	-2.14429	-1.1005	down
LOC_Os01g60290	Os01g0818900	-3.18033	-1.66918	down
LOC_Os03g13290	Os03g0236100	-3.08769	-1.62653	down
LOC_Os03g11770	Os03g0216900	-6.17438	-2.62629	down
LOC_Os04g35580	Os04g0436000	-4.8778	-2.28623	down
LOC_Os09g32550	Os09g0502200	-2.0648	-1.046	down
LOC_Os11g07980	Os11g0182500	-4.01103	-2.00397	down
LOC_Os01g14850	Os01g0251400	-9.40199	-3.23297	down
LOC_Os03g37411	Os03g0570800	-3.01426	-1.5918	down
LOC_Os11g06900	Os11g0170000	-2.70483	-1.43554	down
LOC_Os02g02450	Os02g0116300	-3.42873	-1.77767	down
LOC_Os06g47600	Os06g0691200	-5.6339	-2.49413	down
LOC_Os05g50330	Os05g0579500	-2.06335	-1.04499	down
LOC_Os01g49320	Os01g0687400	-3.97187	-1.98982	down
LOC_Os06g44930	Os06g0659800	-4.76445	-2.25231	down
LOC_Os04g30770	Os04g0376400	-3.43698	-1.78114	down
LOC_Os01g52680	Os01g0726400	-3.69561	-1.88581	down
LOC_Os01g10890	Os01g0206700	-2.33041	-1.22059	down
LOC_Os08g32500	Os08g0420600	-5.35257	-2.42023	down
LOC_Os02g22650	Os02g0331200	-2.24558	-1.16709	down
LOC_Os02g30060	Os02g0503500	-3.36774	-1.75178	down
LOC_Os04g06520	Os04g0149400	-2.67205	-1.41795	down
LOC_Os04g53810	Os04g0630400	-3.61273	-1.85309	down
LOC_Os08g43390	Os08g0547300	-2.15417	-1.10713	down
LOC_Os03g58290	Os03g0797300	-2.72848	-1.4481	down
LOC_Os07g29780	Os07g0481100	-4.66995	-2.22341	down
LOC_Os07g41410	Os07g0605400	-4.66313	-2.2213	down
LOC_Os06g10350	Os06g0205100	-7.24934	-2.85785	down
LOC_Os04g34610	Os04g0423600	-2.26223	-1.17774	down
LOC_Os02g40100	Os02g0614600	-2.52258	-1.3349	down
LOC_Os11g01830	Os11g0109500	-3.4345	-1.7801	down
LOC_Os05g44610	Os05g0521700	-2.22454	-1.15351	down
LOC_Os06g03890	Os06g0129600	-5.02615	-2.32945	down
LOC_Os03g11874	Os03g0218200	-2.15996	-1.111	down
LOC_Os05g48210	Os05g0555700	-2.4789	-1.3097	down
LOC_Os08g17784	Os08g0280100	-3.21926	-1.68673	down
LOC_Os04g01140	Os04g0101400	-2.456	-1.29631	down
LOC_Os02g01550	Os02g0105800	-2.5396	-1.3446	down
LOC_Os05g05040	Os05g0142200	-2.43487	-1.28384	down
LOC_Os04g41900	Os04g0496300	-3.30035	-1.72262	down
LOC_Os01g64590	Os01g0865800	-4.1929	-2.06795	down
LOC_Os01g15540	Os01g0260100	-2.61949	-1.38929	down
LOC_Os06g03080	Os06g0121500	-20.5597	-4.36175	down
LOC_Os07g05190	Os07g0145400	-8.5425	-3.09466	down
LOC_Os01g67630	Os01g0902700	-4.7063	-2.23459	down
LOC_Os02g20500	Os02g0307900	-2.82777	-1.49967	down
LOC_Os10g25100	Os10g0390000	-3.31992	-1.73115	down
LOC_Os01g74540	Os01g0976800	-4.18569	-2.06547	down
LOC_Os07g05740	Os07g0152200	-2.95431	-1.56282	down
LOC_Os07g35740	Os07g0541800	-3.28068	-1.714	down
LOC_Os01g52160	Os01g0719600	-2.38603	-1.25461	down
LOC_Os03g38170	Os03g0578500	-3.36113	-1.74894	down
LOC_Os02g05830	Os02g0152400	-3.27428	-1.71118	down
LOC_Os07g09914	Os07g0197400	-3.22443	-1.68905	down
LOC_Os11g07830	Os11g0180000	-2.53982	-1.34473	down
LOC_Os07g39850	Os07g0587200	-4.3413	-2.11813	down
LOC_Os03g03570	Os03g0127700	-2.62365	-1.39158	down
LOC_Os05g06940	Os05g0161800	-4.45018	-2.15386	down
LOC_Os07g32170	Os07g0505200	-3.75094	-1.90725	down
LOC_Os01g59410	Os01g0808900	-3.31997	-1.73117	down
LOC_Os05g03640	Os05g0127500	-2.1348	-1.0941	down
LOC_Os07g26560	Os07g0447000	-2.21492	-1.14726	down
LOC_Os01g32460	Os01g0508500	-2.75645	-1.46281	down
LOC_Os04g53950	Os04g0631200	-10.3941	-3.37769	down
LOC_Os04g49590	Os04g0585400	-2.10563	-1.07425	down
LOC_Os06g03380	Os06g0124300	-7.50685	-2.90821	down
LOC_Os02g25620	Os02g0453100	-3.44732	-1.78547	down
LOC_Os12g42400	Os12g0618600	-2.74757	-1.45816	down
LOC_Os08g32960	Os08g0425500	-2.04158	-1.02968	down
LOC_Os04g56850	Os04g0664400	-3.39211	-1.76218	down
LOC_Os06g09220	Os06g0191800	-3.08682	-1.62612	down
LOC_Os11g33970	Os11g0541600	-2.97895	-1.5748	down
LOC_Os04g53780	Os04g0630100	-7.66817	-2.93888	down
LOC_Os01g10490	Os01g0201600	-11.985	-3.58315	down
LOC_Os08g14990	Os08g0248100	-3.17695	-1.66764	down
LOC_Os12g43363	Os12g0628400	-2.89504	-1.53358	down
LOC_Os08g03070	Os08g0124700	-2.8593	-1.51566	down
LOC_Os01g04170	Os01g0133200	-2.73796	-1.4531	down
LOC_Os09g25810	Os09g0426500	-2.73195	-1.44993	down
LOC_Os03g19452	Os03g0307400	-2.37462	-1.2477	down
LOC_Os10g05490	Os10g0144700	-10.3353	-3.36951	down
LOC_Os01g05470	Os01g0147700	-3.29979	-1.72238	down
LOC_Os07g35940	Os07g0543300	-2.23755	-1.16192	down
LOC_Os06g12450	Os06g0229800	-2.81209	-1.49164	down
LOC_Os01g03490	Os01g0125600	-4.39024	-2.1343	down
LOC_Os02g44704	Os02g0667000	-3.34698	-1.74286	down
LOC_Os02g54720	Os02g0788600	-4.47963	-2.16338	down
LOC_Os07g06470	Os07g0158500	-2.88938	-1.53076	down
LOC_Os02g01270	Os02g0102800	-4.75352	-2.249	down
LOC_Os03g44290	Os03g0645000	-5.70759	-2.51288	down
LOC_Os02g33790	Os02g0542700	-5.39405	-2.43137	down
LOC_Os08g39460	Os08g0504800	-2.98507	-1.57776	down
LOC_Os02g35820	Os02g0566300	-3.97523	-1.99104	down
LOC_Os04g44980	Os04g0532100	-2.11013	-1.07733	down
LOC_Os01g07560	Os01g0170300	-2.19512	-1.1343	down
LOC_Os10g42780	Os10g0578800	-2.02157	-1.01547	down
LOC_Os02g13310	Os02g0226600	-4.71695	-2.23786	down
LOC_Os10g41430	Os10g0563900	-4.35949	-2.12416	down
LOC_Os08g07490	Os08g0171700	-2.31232	-1.20934	down
LOC_Os07g33390	Os07g0517600	-2.65756	-1.4101	down
LOC_Os08g34460	Os08g0443800	-2.69775	-1.43176	down
